# Supplementary material for: Characterization and Mapping of retr04, retr05 and retr06 Broad-Spectrum Resistances to Turnip Mosaic Virus in Brassica juncea, and the Development of Robust Methods for Utilizing Recalcitrant Genotyping Data
Source: Front Plant Sci. 2022 Jan 12;12:787354. doi: 10.3389/fpls.2021.787354 (PMC8790578; doi:10.3389/fpls.2021.787354)
Supplement: Supplementary Figure 1 — Chromosomes A03 and A06 of the Brassica juncea cv. Tumida reference assembly with TWBJ14 (black) and TWBJ20 (red) turnip mosaic virus resistance-associated QTLs presented (based on sequence alignment of QTL-flanking SNP array markers). Also presented are loci associated with putative Arabidopsis thaliana eukaryotic translation initiation factor homologs in B. juncea. [file Data_Sheet_1.zip › Data Sheet 1 - 'TWBJ14 and TWBJ20 SNP array genotyping data.csv.CSV]

SNP_Name	060DH17	TWBJ20	TWBJ14	TWBJ20 BC1-2	TWBJ20 BC1-3	TWBJ20 BC1-98	TWBJ20 BC1-5	TWBJ20 BC1-6	TWBJ20 BC1-7	TWBJ20 BC1-8	TWBJ20 BC1-10	TWBJ20 BC1-11	TWBJ20 BC1-12	TWBJ20 BC1-14	TWBJ20 BC1-15	TWBJ20 BC1-16	TWBJ20 BC1-17	TWBJ20 BC1-18	TWBJ20 BC1-19	TWBJ20 BC1-20	TWBJ20 BC1-21	TWBJ20 BC1-22	TWBJ20 BC1-23	TWBJ20 BC1-25	TWBJ20 BC1-26	TWBJ20 BC1-28	TWBJ20 BC1-29	TWBJ20 BC1-31	TWBJ20 BC1-32	TWBJ20 BC1-34	TWBJ20 BC1-35	TWBJ20 BC1-37	TWBJ20 BC1-38	TWBJ20 BC1-39	TWBJ20 BC1-40	TWBJ20 BC1-41	TWBJ20 BC1-42	TWBJ20 BC1-43	TWBJ20 BC1-45	TWBJ20 BC1-46	TWBJ20 BC1-47	TWBJ20 BC1-48	TWBJ20 BC1-49	TWBJ20 BC1-50	TWBJ20 BC1-51	TWBJ20 BC1-54	TWBJ20 BC1-57	TWBJ20 BC1-59	TWBJ20 BC1-60
Bc-B1-p11077762	AA	AB	AA	BB	BB	AB	BB	AB	BB	AB	AB	AB	BB	AB	BB	AB	BB	BB	AB	BB	BB	BB	BB	AB	AB	BB	BB	BB	AB	AB	BB	BB	BB	BB	AB	AB	AB	BB	AB	AB	BB	BB	BB	BB	AB	AB	BB	BB	AB
Bc-B1-p11465592	BB	AB	BB	AA	AA	AB	AA	AB	AA	AB	AB	AB	AA	AB	AA	AB	AA	AA	AB	AA	AA	AA	AA	AB	AB	AA	AA	AA	AB	AB	AA	AA	AA	AA	AB	AB	AB	AA	AB	AB	AA	AA	AA	AA	AB	AB	AA	AA	AB
Bc-B1-p11604101	AA	AB	AA	BB	BB	AB	BB	AB	BB	AB	AB	AB	BB	AB	BB	AB	BB	BB	AB	BB	BB	BB	BB	AB	AB	BB	BB	BB	AB	AB	BB	BB	BB	--	AB	AB	AB	BB	AB	AB	BB	BB	BB	BB	AB	AB	BB	BB	AB
Bc-B1-p11662170	BB	AB	BB	AB	AB	AB	AB	AB	AB	AB	AB	AB	AB	AB	AB	AB	AB	AB	AB	AB	AB	AB	AB	AB	AB	AB	AB	AB	AB	AB	AB	AB	AB	AB	AB	AB	AB	AB	AB	AB	AB	AB	AB	AB	AB	AB	AB	AB	AB
Bc-B1-p11732275	AA	AB	AA	BB	BB	AB	AB	AB	--	AB	--	--	--	AB	AB	--	BB	AB	--	AB	AB	AB	--	AB	AB	BB	BB	--	AB	AB	AB	AB	AB	AB	--	AB	AB	AB	AB	AB	BB	AB	BB	AB	--	AB	AB	BB	AB
Bc-B1-p11905716	BB	AB	BB	AB	AB	AB	AB	AB	AB	AB	AB	AB	AB	AB	AB	AB	AB	AB	AB	AB	AB	AB	AB	AB	AB	AB	AB	AB	AB	AB	AB	AB	AB	AB	AB	AB	AB	AB	AB	AB	AB	AB	AB	AB	AB	AB	AB	AB	AB
Bc-B1-p12266069	BB	AB	BB	AA	AA	AB	AA	AB	AA	AB	AB	AB	AA	AB	AA	AB	AA	AA	AB	AA	AA	AA	AA	AB	AB	AA	AA	AA	AB	AB	AA	AA	AA	AA	AB	AB	AB	AA	AB	AB	AA	AA	AA	AA	AB	AB	AA	AA	AB
Bc-B1-p12413144	AB	AB	AB	BB	BB	AB	BB	AB	BB	AB	AB	AB	BB	AB	BB	AB	BB	BB	AB	BB	BB	BB	BB	AB	AB	BB	BB	BB	AB	AB	BB	BB	BB	BB	AB	AB	AB	BB	AB	AB	BB	BB	BB	BB	AB	AB	BB	BB	AB
Bc-B1-p12426047	AB	AB	AB	BB	BB	AB	BB	AB	BB	AB	AB	AB	BB	AB	BB	AB	BB	BB	AB	BB	BB	BB	BB	AB	AB	BB	BB	BB	AB	AB	BB	BB	BB	BB	AB	AB	AB	BB	AB	AB	BB	BB	BB	BB	AB	AB	BB	BB	AB
Bc-B1-p12439640	AA	--	AA	--	AB	--	AB	AB	AB	--	AB	--	AB	--	AB	AB	AB	AB	AB	AB	AB	AB	AB	AB	--	AB	AB	AB	AB	AB	AB	AB	AB	AB	--	--	--	AB	AB	--	AB	AB	AB	AB	AB	--	AB	AB	AB
Bc-B1-p13651591	AA	AA	BB	AA	AA	AA	AA	AA	AA	AA	AA	AA	AA	AA	AA	AA	AA	AA	AA	AA	AA	AA	AA	AA	AA	AA	AA	AA	AA	AA	AA	AA	AA	AA	AA	AA	AA	AA	AA	AA	AA	AA	AA	AA	AA	AA	AA	AA	AA
Bc-B1-p13869449	AA	AA	BB	AA	AA	AA	AA	AA	AA	AA	AA	AA	AA	AA	AA	AA	AA	AA	AA	AA	AA	AA	AA	AA	AA	AA	AA	AA	AA	AA	AA	AA	AA	AA	AA	AA	AA	AA	AA	AA	AA	AA	AA	AA	AA	AA	AA	AA	AA
Bc-B1-p14095280	AB	AB	BB	AB	AB	AB	AB	AB	AB	AB	AB	AB	AB	AB	AB	AB	AB	AB	AB	AB	AB	AB	AB	AB	AB	AB	AB	AB	AB	AB	AB	AB	AB	AB	AB	AB	AB	AB	AB	AB	AB	AB	AB	AB	AB	AB	AB	AB	AB
Bc-B1-p14205659	AA	AB	BB	AA	AA	AA	AA	AA	AA	AA	AA	AA	AA	AA	AA	AA	AA	AA	AA	AA	AA	AA	AA	AA	AA	AA	AA	AA	AA	AA	AA	AA	AA	AA	AA	AA	AA	AA	AA	AA	AA	AA	AA	AB	AA	AA	AA	AA	AA
Bc-B1-p14460017	BB	AB	AA	BB	BB	BB	BB	BB	BB	BB	BB	BB	BB	BB	BB	BB	BB	BB	BB	BB	BB	BB	BB	BB	BB	BB	BB	BB	BB	BB	BB	BB	BB	BB	BB	BB	BB	BB	BB	BB	BB	BB	BB	BB	BB	BB	BB	BB	BB
Bc-B1-p14514159	AB	AB	BB	AB	AB	AB	AB	AB	AB	AB	AB	AB	AB	AB	AB	AB	AB	AB	AB	AB	AB	AB	AB	AB	AB	AB	AB	AB	AB	AB	AB	AB	AB	AB	AB	AB	AB	AB	AB	AB	AB	AB	AB	AB	AB	AB	AB	AB	AB
Bc-B1-p15271539	AB	BB	BB	BB	BB	BB	AB	AB	BB	AB	BB	BB	AB	BB	AB	BB	BB	BB	BB	BB	AB	BB	AB	AB	AB	AB	AB	AB	BB	AB	AB	BB	BB	BB	AB	BB	BB	BB	AB	AB	AB	AB	BB	BB	BB	BB	BB	AB	AB
Bc-B1-p15370799	AA	AB	AA	AB	AB	AA	AB	AA	AA	AB	AB	AA	AB	AB	AB	AB	AA	AB	AA	AA	AA	AB	AA	AB	AB	AB	AA	AA	AB	AA	AA	AA	AA	AA	AB	AB	AA	AB	AB	AA	AA	AA	AB	AB	AB	AB	AB	AA	AB
Bc-B1-p1902285	AA	AB	--	AB	AB	AA	AB	AA	AB	AA	AB	AA	AB	AA	AB	AA	AB	AB	AB	AB	AB	AB	AB	AB	AA	AB	AA	AB	AA	AB	AB	AA	AA	AB	AA	AA	AB	AB	AA	AA	AB	AB	AA	AB	AA	AA	AB	AB	AA
Bc-B1-p2241434	AB	BB	BB	BB	BB	AB	BB	AB	BB	AB	BB	AB	BB	AB	BB	AB	BB	BB	BB	BB	BB	BB	BB	BB	AB	BB	AB	BB	AB	BB	BB	AB	AB	BB	AB	AB	BB	BB	AB	AB	--	BB	AB	BB	AB	AB	BB	BB	AB
Bc-B1-p23301378	AA	BB	BB	BB	BB	AB	BB	AB	BB	AB	AB	AB	BB	AB	BB	AB	BB	BB	AB	BB	BB	BB	BB	AB	AB	BB	BB	BB	AB	AB	BB	BB	BB	BB	AB	AB	AB	BB	AB	AB	BB	BB	BB	BB	AB	AB	BB	BB	AB
Bc-B1-p26041220	AA	BB	BB	BB	BB	AB	BB	AB	BB	AB	AB	AB	BB	AB	BB	AB	BB	BB	AB	BB	BB	BB	BB	AB	AB	BB	BB	BB	AB	AB	BB	BB	BB	BB	AB	AB	AB	BB	AB	AB	BB	BB	BB	BB	AB	AB	BB	BB	AB
Bc-B1-p28786871	AA	BB	BB	BB	BB	AB	BB	AB	BB	AB	AB	AB	BB	AB	BB	AB	BB	BB	AB	BB	BB	BB	BB	AB	AB	BB	BB	BB	AB	AB	BB	BB	BB	BB	AB	AB	AB	BB	AB	AB	BB	BB	BB	BB	AB	AB	BB	BB	AB
Bc-B1-p29404761	AA	BB	BB	BB	BB	AB	BB	AB	BB	AB	AB	AB	BB	AB	BB	AB	BB	BB	AB	BB	BB	BB	BB	AB	AB	BB	BB	BB	AB	AB	BB	BB	BB	BB	AB	AB	AB	BB	AB	AB	BB	BB	BB	BB	AB	AB	BB	BB	AB
Bc-B1-p29471438	AA	BB	BB	BB	BB	AB	BB	AB	BB	AB	AB	AB	BB	AB	BB	AB	BB	BB	AB	BB	BB	BB	BB	AB	AB	BB	BB	BB	AB	AB	BB	BB	BB	BB	AB	AB	AB	BB	AB	AB	BB	BB	BB	BB	AB	AB	BB	BB	AB
Bc-B1-p29592671	AA	BB	BB	BB	BB	AB	BB	AB	BB	AB	AB	AB	BB	AB	BB	AB	BB	BB	AB	BB	BB	BB	BB	AB	AB	BB	BB	BB	AB	AB	BB	BB	BB	BB	AB	AB	AB	BB	AB	AB	BB	BB	BB	BB	AB	AB	BB	BB	AB
Bc-B1-p30143781	AA	BB	BB	BB	BB	AB	BB	AB	BB	AB	AB	AB	BB	AB	BB	AB	BB	BB	AB	BB	BB	BB	BB	AB	AB	BB	BB	BB	AB	AB	BB	BB	BB	BB	AB	AB	AB	BB	AB	AB	BB	BB	BB	BB	AB	AB	BB	BB	AB
Bc-B1-p3033952	AB	AB	BB	AB	AB	AB	AB	AB	AB	AB	AB	AB	AB	AB	AB	AB	AB	AB	AB	AB	AB	AB	AB	AB	AB	AB	AB	AB	AB	AB	AB	AB	AB	AB	AB	AB	AB	AB	AB	AB	AB	AB	AB	AB	AB	AB	AB	AB	AB
Bc-B1-p31117239	AA	BB	BB	BB	BB	AB	BB	AB	BB	AB	AB	AB	BB	AB	BB	AB	BB	BB	AB	BB	BB	BB	BB	AB	AB	BB	BB	BB	AB	AB	BB	BB	BB	BB	AB	AB	AB	BB	AB	AB	BB	BB	BB	BB	AB	AB	BB	BB	AB
Bc-B1-p3212504	AB	AB	BB	AB	AB	AB	AB	AB	AB	AB	AB	AB	AB	AB	AB	AB	AB	AB	AB	AB	AB	AB	AB	AB	AB	AB	AB	AB	AB	AB	AB	AB	AB	AB	AB	AB	AB	AB	AB	AB	AB	AB	AB	AB	AB	AB	AB	AB	AB
Bc-B1-p32882231	--	BB	BB	BB	BB	AB	BB	AB	BB	AB	AB	AB	BB	AB	BB	AB	BB	BB	AB	BB	BB	BB	BB	AB	AB	BB	BB	BB	AB	AB	BB	BB	BB	BB	AB	AB	AB	BB	AB	AB	BB	BB	BB	BB	AB	AB	BB	BB	AB
Bc-B1-p32931568	AA	BB	BB	BB	BB	AB	BB	AB	BB	AB	AB	AB	BB	AB	BB	AB	BB	BB	AB	BB	BB	BB	BB	AB	AB	BB	BB	BB	AB	AB	BB	BB	BB	BB	AB	AB	AB	BB	AB	AB	BB	BB	BB	BB	AB	AB	BB	BB	AB
Bc-B1-p32963219	--	AA	AA	AA	AA	AB	AA	AB	AA	AB	AB	AB	AA	AB	AA	AB	AA	AA	AB	AA	AA	AA	AA	AB	AB	AA	AA	AA	AB	AB	AA	AA	AA	AA	AB	AB	AB	AA	AB	AB	AA	AA	AA	AA	AB	AB	AA	AA	AB
Bc-B1-p33285983	AB	BB	BB	BB	BB	AB	AB	AB	BB	AB	AB	AB	BB	AB	BB	AB	BB	BB	AB	BB	BB	BB	BB	AB	AB	BB	BB	BB	AB	AB	BB	BB	BB	BB	AB	AB	AB	BB	AB	AB	BB	BB	AB	BB	AB	AB	BB	BB	AB
Bc-B1-p33997956	AA	AB	AB	AB	AB	AA	AA	AA	AB	AA	AA	AA	AB	AA	AB	AA	AB	AB	AA	AB	AB	AB	AB	AA	AA	AB	AB	AB	AA	AA	AB	AB	AB	AB	AA	AA	AA	AB	AA	AA	AB	AB	AA	AB	AA	AA	AB	AB	AA
Bc-B1-p34086491	AA	BB	BB	BB	BB	AB	AB	AB	BB	AB	AB	AB	BB	AB	BB	AB	BB	BB	AB	BB	BB	BB	BB	AB	AB	BB	BB	BB	AB	AB	BB	BB	BB	BB	AB	AB	AB	BB	AB	AB	BB	BB	AB	BB	AB	AB	BB	BB	AB
Bc-B1-p34725127	AB	BB	BB	BB	BB	AB	BB	AB	BB	BB	AB	BB	BB	BB	AB	AB	AB	BB	BB	AB	AB	AB	AB	AB	AB	AB	BB	BB	AB	AB	BB	BB	AB	AB	AB	AB	BB	AB	AB	BB	BB	AB	AB	BB	BB	AB	AB	AB	AB
Bc-B1-p35067961	BB	AA	AA	AA	AA	AB	AB	AB	AA	AB	AB	AB	AA	AB	AA	AB	AA	AA	AB	AA	AA	AA	AA	AB	AB	AA	AA	AA	AB	AB	AA	AA	AA	AA	AA	AB	AB	AA	AB	AB	AA	AA	AB	AA	AB	AB	AA	AA	AB
Bc-B1-p35075959	AB	AA	AA	AA	AA	AB	AB	AB	AA	AB	AB	AB	AA	AB	AA	AB	AA	AA	AB	AA	AA	AA	AA	AB	AB	AA	AA	AA	AB	AB	AA	AA	AA	AA	AA	AB	AB	AA	AB	AB	AA	AA	AB	AA	AB	AB	AA	AA	AB
Bc-B1-p3515671	BB	BB	BB	BB	BB	BB	AB	AB	AB	BB	BB	BB	BB	BB	BB	BB	BB	AB	AB	AB	BB	BB	BB	BB	BB	BB	BB	BB	BB	AB	AB	AB	BB	BB	BB	BB	BB	BB	BB	BB	BB	AB	AB	AB	BB	BB	BB	BB	BB
Bc-B1-p35200431	AB	BB	BB	BB	BB	AB	BB	AB	BB	BB	AB	BB	BB	BB	AB	AB	AB	BB	BB	AB	AB	AB	AB	AB	AB	AB	BB	BB	AB	AB	BB	BB	AB	AB	AB	AB	BB	AB	AB	BB	BB	AB	AB	BB	BB	AB	AB	AB	AB
Bc-B1-p36003972	AA	AB	AA	AB	AB	AB	AB	AB	AB	AB	AB	AB	AB	AB	AB	AB	AB	AB	AB	AB	AB	AB	AB	AB	AB	AB	AB	AB	AB	AB	AB	AB	AB	--	AB	AB	AB	AB	AB	AB	AB	AB	AB	AB	AB	AB	AB	AB	AB
Bc-B1-p36009603	BB	AB	BB	AB	AB	AB	AB	AB	AB	AB	AB	AB	AB	AB	AB	AB	AB	AB	AB	AB	AB	AB	AB	AB	AB	AB	AB	AB	AB	AB	AB	AB	AB	AA	AB	AB	AB	AB	AB	AB	AB	AB	AB	AB	AB	AB	AB	AB	AB
Bc-B1-p36011403	BB	AB	BB	AB	AB	AB	AB	AB	AB	AB	AB	AB	AB	AB	AB	AB	AB	AB	AB	AB	AB	AB	AB	AB	AB	AB	AB	AB	AB	AB	AB	AB	AB	AA	AB	AB	AB	AB	AB	AB	AB	AB	AB	AB	AB	AB	AB	AB	AB
Bc-B1-p36148114	--	AA	AA	AA	AA	AB	AB	AA	AA	AA	AB	AB	AA	AB	AA	AB	AA	AB	AB	AA	AA	AB	AA	AB	AB	AA	AA	AA	AB	AB	AA	AA	AA	AA	AA	AB	AB	AB	AB	AB	AA	AA	AB	AA	AB	AB	AA	AA	AB
Bc-B1-p36464199	AA	BB	BB	BB	BB	BB	AB	BB	BB	BB	AB	AB	BB	AB	BB	AB	BB	AB	AB	BB	BB	AB	BB	AB	AB	BB	BB	BB	AB	AB	BB	BB	BB	BB	BB	AB	AB	AB	AB	AB	BB	BB	AB	BB	AB	AB	BB	BB	AB
Bc-B1-p36895930	--	BB	BB	BB	BB	BB	AB	BB	BB	BB	AB	AB	BB	AB	BB	AB	BB	AB	AB	BB	BB	AB	BB	AB	AB	BB	BB	BB	AB	AB	BB	BB	BB	BB	BB	AB	AB	AB	AB	AB	BB	BB	AB	BB	AB	AB	BB	BB	AB
Bc-B1-p37304978	AA	BB	BB	BB	BB	BB	AB	BB	BB	BB	AB	BB	BB	AB	BB	AB	BB	AB	AB	BB	AB	AB	BB	AB	AB	BB	BB	BB	AB	AB	BB	BB	BB	BB	BB	AB	AB	AB	AB	AB	BB	BB	AB	BB	AB	AB	BB	BB	AB
Bc-B1-p37632209	BB	AB	BB	AB	AB	BB	AB	BB	BB	AB	BB	AB	AB	AB	BB	BB	--	AB	BB	BB	BB	BB	AB	--	--	--	--	AB	--	BB	AB	BB	BB	BB	BB	BB	AB	BB	BB	AB	AB	BB	BB	AB	AB	BB	BB	--	--
Bc-B1-p38069734	AB	AB	AA	AB	AB	AB	AB	AB	AB	AB	AB	AB	AB	AB	AB	AB	AB	AB	AB	AB	AB	AB	AB	AB	AB	AB	AB	AB	AB	AB	AB	AB	AB	AB	AB	AB	AB	AB	AB	AB	AB	AB	AB	AB	AB	AB	AB	AB	AB
Bc-B1-p38467743	BB	AA	AA	AB	AA	AA	AB	AA	AA	AA	AB	AA	AA	AB	AA	AB	AA	AB	AB	AA	AB	AB	AB	AB	AB	AB	AA	AA	AB	AB	AA	AA	AA	AA	AA	AB	AA	AB	AB	AB	AA	AA	AB	AA	AB	AB	AA	AA	AB
Bc-B1-p39383599	AA	BB	BB	AA	BB	BB	AA	BB	BB	BB	AA	BB	BB	AA	AA	AA	BB	AA	AA	BB	AA	AA	AA	AA	AA	AA	BB	BB	AA	AA	BB	BB	AA	BB	BB	AA	BB	AA	AA	AA	AB	BB	AA	BB	BB	AA	BB	AA	AA
Bc-B1-p39745765	--	BB	BB	AB	BB	BB	AB	BB	BB	BB	AB	BB	BB	AB	AB	AB	BB	AB	AB	BB	AB	AB	AB	AB	AB	AB	BB	BB	AB	AB	BB	BB	AB	BB	BB	AB	BB	AB	AB	AB	BB	BB	AB	BB	BB	AB	BB	AB	AB
Bc-B1-p39949809	AB	AB	BB	--	--	AB	AB	--	AB	AB	--	--	AB	AB	--	AB	AB	--	--	AB	AB	AB	--	AB	AB	AB	AB	AB	AB	AB	AB	AB	--	AB	--	AB	AB	AB	AB	AB	AB	AB	AB	AB	--	--	--	AB	AB
Bc-B1-p41163570	--	AA	AA	AB	AB	AA	AB	AA	AA	AA	AB	AA	AA	AB	AB	AB	AA	AB	AA	AA	AB	AB	AB	AB	AB	AB	AA	AA	AB	AB	AA	AA	AB	AA	AA	AB	AA	AB	AB	AB	AA	AA	AB	AA	AA	AB	AA	AB	AB
Bc-B1-p41302880	BB	AA	AA	AB	AB	AA	AB	AA	AA	AA	AB	AA	AA	AB	AB	AB	AA	AB	AA	AA	AB	AB	AB	AB	AB	AB	AA	AA	AB	AB	AA	AA	AB	AA	AA	AB	AA	AB	AB	AB	AA	AA	AB	AA	AA	AB	AA	AB	AB
Bc-B1-p41322036	BB	AA	AA	AB	AB	AA	AB	AA	AA	AA	AB	AA	AA	AB	AB	AB	AA	AB	AA	AA	AB	AB	AB	AB	AB	AB	AA	AA	AB	AB	AA	AA	AB	--	AA	AB	AA	AB	AB	AB	AA	AA	AB	AA	AA	AB	AA	AB	AB
Bc-B1-p4451224	AA	BB	AA	BB	BB	AB	BB	AB	BB	AB	AB	AB	BB	AB	BB	AB	BB	BB	AB	BB	BB	BB	BB	BB	AB	BB	AB	BB	AB	BB	BB	BB	AB	BB	AB	AB	BB	BB	AB	AB	BB	BB	AB	BB	AB	AB	BB	BB	AB
Bc-B1-p4613303	AB	BB	BB	BB	BB	AB	BB	AB	BB	AB	AB	AB	BB	AB	BB	AB	BB	BB	AB	BB	BB	BB	BB	BB	AB	BB	AB	BB	AB	BB	BB	BB	BB	BB	AB	AB	BB	BB	AB	AB	BB	BB	AB	BB	AB	AB	BB	BB	AB
Bc-B1-p6260872	AA	BB	BB	BB	BB	AB	BB	AB	BB	AB	AB	AB	BB	AB	BB	AB	BB	BB	AB	BB	BB	BB	BB	BB	AB	BB	BB	BB	AB	BB	BB	BB	BB	BB	AB	AB	BB	BB	AB	AB	BB	BB	AB	BB	AB	AB	BB	BB	AB
Bc-B1-p6704453	AA	--	--	AB	AB	AA	AB	AA	AB	AA	AA	AA	--	AA	AB	AA	AB	AB	AA	AB	AB	--	AB	AA	AA	AB	AB	AA	AA	AB	AA	AB	AA	AA	AA	AA	AB	--	AA	AA	AB	--	AA	AA	AA	AA	AB	AB	AA
Bc-B1-p6980622	AB	BB	BB	AB	AB	AB	AB	AB	AB	AB	BB	AB	AB	BB	AB	BB	BB	BB	BB	BB	AB	BB	BB	AB	BB	AB	AB	AB	AB	BB	AB	AB	BB	BB	BB	AB	BB	AB	AB	BB	AB	AB	AB	AB	BB	AB	BB	AB	AB
Bc-B1-p7314618	AA	AA	AA	AA	AA	AA	AA	AA	AA	AA	AA	AA	--	AA	AA	AA	AA	AA	AA	AA	AA	AA	AA	AA	AA	AA	AA	--	AA	AA	AA	AA	AA	AA	AA	AA	AA	AA	AA	AA	AA	AA	AA	--	AA	AA	AA	AA	AA
Bc-B1-p7489057	AB	BB	BB	BB	BB	AB	BB	AB	BB	AB	AB	AB	BB	AB	BB	AB	BB	BB	AB	BB	BB	BB	BB	AB	AB	BB	BB	BB	AB	AB	BB	BB	BB	BB	AB	AB	BB	BB	AB	AB	BB	BB	AB	BB	AB	AB	BB	BB	AB
Bc-B1-p7503279	BB	AA	AA	AA	AA	AB	AA	AB	AA	AB	AB	AB	AA	AB	AA	AB	AA	AA	AB	AA	AA	AA	AA	AB	AB	AA	AA	AA	AB	AB	AA	AA	AA	AA	AB	AB	AA	AA	AB	AB	AA	AA	AB	AA	AB	AB	AA	AA	AB
Bc-B1-p7511082	BB	AA	AA	AA	AA	AB	AA	AB	AA	AB	AB	AB	AA	AB	AA	AB	AA	AA	AB	AA	AA	AA	AA	AB	AB	AA	AA	AA	AB	AB	AA	AA	AA	AA	AB	AB	AA	AA	AB	AB	AA	AA	AB	AA	AB	AB	AA	AA	AB
Bc-B1-p7596307	AA	BB	BB	BB	BB	AB	BB	AB	BB	AB	AB	AB	BB	AB	BB	AB	BB	BB	AB	BB	BB	BB	BB	AB	AB	BB	BB	BB	AB	AB	BB	BB	BB	BB	AB	AB	BB	BB	AB	AB	BB	BB	AB	BB	AB	AB	BB	BB	AB
Bc-B1-p7739152	--	BB	BB	BB	BB	AB	BB	AB	BB	AB	AB	AB	BB	AB	BB	AB	BB	BB	AB	BB	BB	BB	BB	AB	AB	BB	BB	BB	AB	AB	BB	BB	BB	BB	AB	AB	BB	BB	AB	AB	BB	BB	AB	BB	AB	AB	BB	BB	AB
Bc-B1-p7785750	--	AA	AA	AA	AA	AB	AA	AB	AA	AB	AB	AB	AA	AB	AA	AB	AA	AA	AB	AA	AA	AA	AA	AB	AB	AA	AA	AA	AB	AB	AA	AA	AA	AA	AB	AB	AA	AA	AB	AB	AA	AA	AB	AA	AB	AB	AA	AA	AB
Bc-B1-p7853812	AA	BB	BB	BB	BB	AB	BB	AB	BB	AB	AB	AB	BB	AB	BB	AB	BB	BB	AB	BB	BB	BB	BB	AB	AB	BB	BB	BB	AB	AB	BB	BB	BB	BB	AB	AB	BB	BB	AB	AB	BB	BB	AB	BB	AB	AB	BB	BB	AB
Bc-B1-p7889692	BB	AA	AA	AA	AA	AB	AA	AB	AA	AB	AB	AB	AA	AB	AA	AB	AA	AA	AB	AA	AA	AA	AA	AB	AB	AA	AA	AA	AB	AB	AA	AA	AA	AA	AB	AB	AA	AA	AB	AB	AA	AA	AB	AA	AB	AB	AA	AA	AB
Bc-B1-p8089664	BB	AA	BB	AA	AA	AB	AA	AB	AA	AB	AB	AB	AA	AB	AA	AB	AA	AA	AB	AA	AA	AA	AA	AB	AB	AA	AA	AA	AB	AB	AA	AA	AA	AA	AB	AB	AA	AA	AB	AB	AA	AA	AB	AA	AB	AB	AA	AA	AB
Bc-B1-p8092165	AA	BB	AA	BB	BB	AB	BB	AB	BB	AB	AB	AB	BB	AB	BB	AB	BB	BB	AB	BB	BB	BB	BB	AB	AB	BB	BB	BB	AB	AB	BB	BB	BB	BB	AB	AB	BB	BB	AB	AB	BB	BB	AB	BB	AB	AB	BB	BB	AB
Bc-B1-p8117259	BB	AA	BB	AA	AA	AB	AA	AB	AA	AB	AB	AB	AA	AB	AA	AB	AA	AA	AB	AA	AA	AA	AA	AB	AB	AA	AA	AA	AB	AB	AA	AA	AA	AA	AB	AB	AA	AA	AB	AB	AA	AA	AB	AA	AB	AB	AA	AA	AB
Bc-B1-p8140013	BB	BB	AA	BB	BB	BB	BB	BB	BB	BB	BB	BB	BB	BB	BB	BB	BB	BB	BB	BB	BB	BB	BB	BB	BB	BB	BB	BB	BB	BB	BB	BB	BB	BB	BB	BB	BB	BB	BB	BB	BB	BB	BB	BB	BB	BB	BB	BB	BB
Bc-B1-p8165010	AA	AA	BB	AA	AA	AA	AA	AA	AA	AA	AA	AA	AA	AA	AA	AA	AA	AA	AA	AA	AA	AA	AA	AA	AA	AA	AA	AA	AA	AA	AA	AA	AA	AA	AA	AA	AA	AA	AA	AA	AA	AA	AA	AA	AA	AA	AA	AA	AA
Bc-B1-p8208496	AA	AA	AB	AA	AA	AA	AA	AA	AA	AA	AA	AA	AA	AA	AA	AA	AA	AA	AA	AA	AA	AA	AA	AA	AA	AA	AA	AA	AA	AA	AA	AA	AA	AA	AA	AA	AA	AA	AA	AA	AA	AA	AA	AA	AA	AA	AA	AA	AA
Bc-B1-p8544759	BB	AA	AA	AA	AA	AB	AA	AB	AA	AB	AB	AB	AA	AB	AA	AB	AA	AA	AB	AA	AA	AA	AA	AB	AB	AA	AA	AA	AB	AB	AA	AA	AA	--	AB	AB	AB	AA	AB	AB	AA	AA	AB	AA	AB	AB	AA	AA	AB
Bc-B1-p8555927	AA	BB	BB	BB	BB	AB	BB	AB	BB	AB	AB	AB	BB	AB	BB	AB	BB	BB	AB	BB	BB	BB	BB	AB	AB	BB	BB	BB	AB	AB	BB	BB	BB	BB	AB	AB	AB	BB	AB	AB	BB	BB	AB	BB	AB	AB	BB	BB	AB
Bc-B1-p8754584	BB	BB	AA	BB	BB	BB	BB	BB	BB	BB	BB	BB	BB	BB	BB	BB	BB	BB	BB	BB	BB	BB	BB	BB	BB	BB	BB	BB	BB	BB	BB	BB	BB	BB	BB	BB	BB	BB	BB	BB	BB	BB	BB	BB	BB	BB	BB	BB	BB
Bc-B1-p9338740	AB	AB	BB	AB	AB	AB	--	AB	AB	AB	AB	AB	AB	AB	AB	AB	AB	AB	AB	AB	AB	AB	AB	AB	AB	AB	AB	AB	AB	AB	AB	AB	AB	--	AB	AB	AB	AB	AB	AB	AB	AB	AB	AB	AB	AB	AB	AB	AB
Bc-B1-p9446825	BB	AA	BB	AA	AA	AB	AA	AB	AA	AB	AB	AB	AA	AB	AA	AB	AA	AA	AB	AA	AA	AA	AA	AB	AB	AA	AA	AA	AB	AB	AA	AA	AA	AA	AB	AB	AB	AA	AB	AB	AA	AA	AA	AA	AB	AB	AA	AA	AB
Bc-B1-p9540177	BB	AA	BB	AA	AA	AB	AA	AB	AA	AB	AB	AB	AA	AB	AA	AB	AA	AA	AB	AA	AA	AA	AA	AB	AB	AA	AA	AA	AB	AB	AA	AA	AA	AA	AB	AB	AB	AA	AB	AB	AA	AA	AA	AA	AB	AB	AA	AA	AB
Bc-B1-p9623702	AA	BB	AA	BB	BB	AB	BB	AB	BB	AB	AB	AB	BB	AB	BB	AB	BB	BB	AB	BB	BB	BB	BB	AB	AB	BB	BB	BB	AB	AB	BB	BB	BB	BB	AB	AB	AB	BB	AB	AB	BB	BB	BB	BB	AB	AB	BB	BB	AB
Bc-B1-p9642156	AA	BB	AA	BB	BB	AB	BB	AB	BB	AB	AB	AB	BB	AB	BB	AB	BB	BB	AB	BB	BB	BB	BB	AB	AB	BB	BB	BB	AB	AB	BB	BB	BB	BB	AB	AB	AB	BB	AB	AB	BB	BB	BB	BB	AB	AB	BB	BB	AB
Bc-B1-p9714816	BB	AA	BB	AA	AA	AB	AA	AB	AA	AB	AB	AB	AA	AB	AA	AB	AA	AA	AB	AA	AA	AA	AA	AB	AB	AA	AA	AA	AB	AB	AA	AA	AA	AA	AB	AB	AB	AA	AB	AB	AA	AA	AA	AA	AB	AB	AA	AA	AB
Bc-B1-p9764318	AA	--	AA	AB	AB	AB	AB	AB	AB	AB	AB	AB	AB	AB	AB	AB	AB	AB	AB	AB	AB	AB	AB	AB	AB	AB	AB	AB	AB	AB	AB	AB	AB	AB	AB	AB	AB	AB	AB	AB	AB	AB	AB	AB	AB	AB	AB	AB	AB
Bc-B1-p9840614	BB	AA	AA	AA	AA	AB	AA	AB	AA	AB	AB	AB	AA	AB	AA	AB	AA	AA	AB	AA	AA	AA	AA	AB	AB	AA	AA	AA	AB	AB	AA	AA	AA	AA	AB	AB	AB	AA	AB	AB	AA	AA	AA	AA	AB	AB	AA	AA	AB
Bc-B1-p9897960	--	BB	BB	BB	BB	AB	BB	AB	BB	AB	AB	AB	BB	AB	BB	AB	BB	BB	AB	BB	BB	BB	BB	AB	AB	BB	BB	BB	AB	AB	BB	BB	BB	BB	AB	AB	AB	BB	AB	AB	BB	BB	BB	BB	AB	AB	BB	BB	AB
Bc-B1-p9913665	AA	AA	AA	AA	AA	AA	AA	AA	AA	AA	AA	AA	AA	AA	AA	AA	AA	AA	AA	AA	AA	AA	AA	AA	AA	AA	AA	AA	AA	AA	AA	AA	AA	AA	AA	AA	AA	AA	AA	AA	AA	AA	AA	AA	AA	AA	AA	AA	AA
Bc-B1-p9990369	AA	BB	BB	BB	BB	AB	BB	AB	BB	AB	AB	AB	BB	AB	BB	AB	BB	BB	AB	BB	BB	BB	BB	AB	AB	BB	BB	BB	AB	AB	BB	BB	BB	BB	AB	AB	AB	BB	AB	AB	BB	BB	BB	BB	AB	AB	BB	BB	AB
Bc-B2-p10051405	AB	BB	BB	AB	BB	BB	AB	BB	BB	AB	BB	BB	BB	AB	BB	AB	AB	BB	BB	BB	AB	AB	AB	AB	AB	AB	AB	AB	AB	AB	AB	AB	AB	BB	AB	AB	BB	AB	AB	AB	AB	AB	AB	BB	AB	AB	BB	AB	AB
Bc-B2-p23926256	BB	AA	AA	AB	AA	AA	AB	AA	AA	AB	AA	AA	AA	AB	AA	AB	AB	AA	AA	AA	AB	AB	AB	AB	AB	AB	AB	AB	AB	AB	AB	AB	AB	AA	AB	AB	AA	AB	AB	AB	AB	AB	AB	AA	AB	AB	AA	AB	AB
Bc-B2-p23955651	AA	BB	BB	AB	BB	BB	AB	BB	BB	AB	BB	BB	BB	AB	BB	AB	AB	BB	BB	BB	AB	AB	AB	AB	AB	AB	AB	AB	AB	AB	AB	AB	AB	BB	AB	AB	BB	AB	AB	AB	AB	AB	AB	BB	AB	AB	BB	AB	AB
Bc-B2-p24012213	AB	BB	BB	AB	BB	BB	AB	BB	BB	AB	BB	BB	BB	AB	BB	AB	AB	BB	BB	BB	AB	AB	AB	AB	AB	AB	AB	AB	AB	AB	AB	AB	AB	BB	AB	AB	BB	AB	AB	AB	AB	AB	AB	BB	AB	AB	BB	AB	AB
Bc-B2-p24105222	AA	BB	BB	AB	BB	BB	AB	BB	BB	AB	BB	BB	BB	AB	BB	AB	AB	BB	BB	BB	AB	AB	AB	AB	AB	AB	AB	AB	AB	AB	AB	AB	AB	BB	AB	AB	BB	AB	AB	AB	AB	AB	AB	BB	AB	AB	BB	AB	AB
Bc-B2-p24196113	AA	AB	AB	AA	AB	AB	AA	AB	AB	AA	AB	AB	AB	AA	AB	AA	AA	AB	AB	AB	AA	AA	AA	AA	AA	AA	AA	AA	AA	AA	AA	AA	AA	AB	AA	AA	AB	AA	AA	AA	AA	AA	AA	AB	AA	AA	AB	AA	AA
Bc-B2-p24222908	AA	BB	BB	AB	BB	BB	AB	BB	BB	AB	BB	BB	BB	AB	BB	AB	AB	BB	BB	BB	AB	AB	AB	AB	AB	AB	AB	AB	AB	AB	AB	AB	AB	BB	AB	AB	BB	AB	AB	AB	AB	AB	AB	BB	AB	AB	BB	AB	AB
Bc-B2-p24234635	AA	BB	BB	AB	BB	BB	AB	BB	BB	AB	BB	BB	BB	AB	BB	AB	AB	BB	BB	BB	AB	AB	AB	AB	AB	AB	AB	AB	AB	AB	AB	AB	AB	BB	AB	AB	BB	AB	AB	AB	AB	AB	AB	BB	AB	AB	BB	AB	AB
Bc-B2-p26344798	BB	BB	BB	BB	BB	AB	BB	BB	BB	BB	BB	BB	AB	BB	BB	AB	BB	BB	--	BB	BB	BB	--	BB	BB	BB	BB	AB	BB	BB	AB	BB	AB	BB	BB	BB	BB	AB	AB	BB	BB	BB	AB	AA	BB	BB	BB	BB	BB
Bc-B2-p26897679	AA	BB	BB	AB	BB	BB	AB	BB	BB	AB	BB	BB	BB	AB	BB	AB	AB	BB	BB	BB	AB	AB	AB	AB	AB	AB	AB	AB	AB	AB	AB	AB	AB	BB	AB	AB	BB	AB	AB	AB	AB	AB	AB	BB	AB	AB	BB	AB	AB
Bc-B2-p27297046	AB	BB	BB	AB	BB	BB	AB	BB	BB	AB	BB	BB	BB	AB	BB	AB	AB	BB	BB	BB	AB	AB	AB	AB	AB	AB	AB	AB	AB	AB	AB	AB	AB	BB	AB	AB	BB	AB	AB	AB	AB	AB	AB	BB	AB	AB	BB	AB	AB
Bc-B2-p28166892	BB	AA	AA	AB	AA	AA	AB	AA	AA	AB	AA	AA	AA	AB	AA	AB	AB	AA	AA	AA	AB	AB	AB	AB	AB	AB	AB	AB	AB	AB	AB	AB	AB	AA	AB	AB	AA	AB	AB	AB	AB	AB	AB	AA	AB	AB	AA	AB	AB
Bc-B2-p28253189	AA	AA	AA	AA	AA	AB	AA	AA	AA	AA	AA	AA	AA	AA	AA	--	AA	AA	AA	AA	AA	AA	AA	AA	AA	AA	AA	AB	AA	AA	AA	AA	--	AA	AA	AA	AA	--	--	AA	AA	AA	AA	AB	AA	AA	AA	AA	AA
Bc-B2-p28381437	AA	BB	BB	AB	BB	BB	AB	BB	BB	AB	BB	BB	BB	AB	BB	AB	AB	BB	BB	BB	AB	AB	AB	AB	AB	AB	AB	AB	AB	AB	AB	AB	AB	BB	AB	AB	BB	AB	AB	AB	AB	AB	AB	BB	AB	AB	BB	AB	AB
Bc-B2-p29911111	AA	BB	BB	AB	BB	BB	AB	BB	BB	AB	BB	BB	BB	AB	BB	AB	AB	BB	BB	BB	AB	AB	AB	AB	AB	AB	AB	AB	AB	AB	AB	AB	AB	BB	AB	AB	BB	AB	AB	AB	AB	AB	AB	BB	AB	AB	BB	AB	AB
Bc-B2-p29964097	AB	AB	BB	AB	AB	AB	AB	AB	AB	AB	AB	AB	AB	AB	AB	AB	AB	AB	AB	AB	AB	AB	AB	AB	AB	AB	AB	AB	AB	AB	AB	AB	AB	AB	AB	AB	AB	AB	AB	AB	AB	AB	AB	AB	AB	AB	AB	AB	AB
Bc-B2-p31150238	AB	BB	BB	AB	BB	BB	AB	BB	BB	AB	BB	BB	BB	AB	BB	AB	AB	BB	BB	BB	AB	AB	AB	AB	AB	AB	AB	AB	AB	AB	AB	AB	AB	BB	AB	AB	BB	AB	AB	AB	AB	AB	AB	BB	AB	AB	BB	AB	AB
Bc-B2-p32924700	BB	AB	AB	BB	AB	AB	BB	AB	AB	BB	AB	AB	AB	BB	AB	BB	BB	AB	AB	AB	BB	BB	BB	BB	BB	BB	BB	BB	AB	BB	BB	BB	BB	AB	BB	BB	AB	BB	BB	BB	BB	BB	BB	AB	BB	BB	AB	BB	BB
Bc-B2-p33193045	AA	BB	BB	AB	BB	BB	AB	BB	BB	BB	BB	BB	BB	AB	BB	AB	AB	BB	BB	BB	AB	AB	AB	AB	AB	AB	AB	AB	BB	AB	BB	AB	AB	BB	AB	AB	BB	AB	AB	AB	AB	AB	AB	BB	AB	AB	BB	AB	AB
Bc-B2-p33530386	BB	AA	AA	BB	AA	AA	BB	AA	AA	AA	AA	AA	AA	BB	AA	BB	BB	AA	AA	AA	BB	BB	BB	BB	BB	BB	BB	BB	AA	BB	AA	BB	BB	AA	BB	BB	AA	BB	BB	BB	BB	BB	BB	AA	BB	BB	AA	BB	BB
Bc-B2-p34312644	AB	AA	AA	AB	AA	AA	AB	AA	AA	AA	AA	AA	AA	AB	AA	AB	AB	AA	AA	AA	AB	AA	AB	AB	AB	AB	AB	AB	AA	AB	AA	AB	AB	AA	AB	AB	AB	AB	AB	AB	AB	AB	AB	AA	AB	AB	AA	AB	AB
Bc-B2-p34730550	AB	BB	AB	BB	BB	AB	AB	AB	BB	AB	AB	BB	BB	AB	AB	BB	BB	AB	BB	AB	BB	AB	AB	BB	AB	AB	AB	BB	BB	AB	BB	BB	AB	BB	BB	BB	BB	BB	BB	BB	BB	AB	BB	AB	BB	BB	BB	AB	AB
Bc-B2-p34871622	--	AA	AA	AB	AA	AA	AB	AA	AA	AA	AA	AA	AA	AB	AA	AB	AB	AA	AA	AA	AB	AA	AB	AB	AB	AB	AB	AB	AA	AB	AA	AA	AB	AA	AB	AB	AB	AB	AB	AB	AB	AB	AB	AA	AB	AB	AA	AB	AB
Bc-B2-p34964029	--	AA	AA	AB	AA	AA	AB	AA	AA	AA	AA	AA	AA	AB	AA	AB	AB	AA	AA	AA	AB	AA	AB	AB	AB	AB	AB	AB	AA	AB	AA	AA	AB	AA	AB	AB	AB	AB	AB	AB	AB	AB	AB	AA	AB	AB	AA	AB	AB
Bc-B2-p35043233	AB	BB	BB	AB	BB	AB	AB	AB	BB	AB	AB	BB	BB	AB	AB	AB	BB	AB	BB	AB	BB	AB	AB	BB	AB	AB	AB	BB	BB	AB	BB	BB	AB	BB	BB	BB	BB	BB	BB	BB	BB	AB	AB	AB	BB	BB	BB	AB	AB
Bc-B2-p35580807	AA	BB	BB	BB	BB	BB	AA	BB	BB	BB	BB	AA	BB	AA	AB	AA	AA	--	BB	BB	AA	BB	BB	AA	AA	AA	AA	AA	BB	AA	AB	BB	AA	BB	AA	AA	AA	AA	AA	AA	AA	AA	AA	BB	AA	AA	AB	AA	AA
Bc-B2-p35624620	BB	AA	AA	AA	AA	AA	AB	AA	AA	AA	AA	AB	AA	AB	AA	AB	AB	AA	AA	AA	AB	AA	AA	AB	AB	AB	AB	AB	AA	AB	AA	AA	AB	AA	AB	AB	AB	AB	AB	AB	AB	AB	AB	AA	AB	AB	AA	AB	AB
Bc-B2-p35903019	AA	BB	BB	BB	BB	BB	AB	BB	BB	BB	BB	AB	BB	AB	BB	AB	AB	BB	BB	AB	BB	BB	BB	AB	AB	AB	AB	AB	BB	AB	BB	BB	AB	BB	AB	AB	AB	AB	AB	AB	AB	AB	AB	BB	AB	AB	BB	AB	AB
Bc-B2-p36170025	BB	BB	AB	BB	BB	BB	BB	BB	BB	BB	BB	BB	BB	BB	BB	BB	BB	BB	BB	BB	BB	BB	BB	BB	BB	BB	BB	BB	BB	BB	BB	BB	BB	BB	BB	BB	BB	BB	BB	BB	BB	BB	BB	BB	BB	BB	BB	BB	BB
Bc-B2-p36174467	AA	AA	BB	AA	AA	AA	AA	AA	AA	AA	AA	AA	AA	AA	AA	AA	AA	AA	AA	AA	AA	AA	AA	AA	AA	AA	AA	AA	AA	AA	AA	AA	AA	AA	AA	AA	AA	AA	AA	AA	AA	AA	AA	AA	AA	AA	AA	AA	AA
Bc-B2-p36213593	BB	BB	AA	BB	BB	BB	BB	BB	BB	BB	BB	BB	BB	BB	BB	BB	BB	BB	BB	BB	BB	BB	BB	BB	BB	BB	BB	BB	BB	BB	BB	BB	BB	BB	BB	BB	BB	BB	BB	BB	BB	BB	BB	BB	BB	BB	BB	BB	BB
Bc-B2-p36227839	BB	AA	BB	AA	AA	AA	AB	AA	AA	AA	AA	AB	AA	AB	AA	AB	AB	AA	AA	AB	AA	AA	AA	AB	AB	AB	AB	AB	AA	AB	AA	AA	AB	AA	AB	AB	AB	AB	AB	AB	AB	AB	AB	AA	AB	AA	AA	AB	AB
Bc-B2-p36247263	BB	AA	BB	AA	AA	AA	AB	AA	AA	AA	AA	AB	AA	AB	AA	AB	AB	AA	AA	AB	AA	AA	AA	AB	AB	AB	AB	AB	AA	AB	AA	AA	AB	AA	AB	AB	AB	AB	AB	AB	AB	AB	AB	AA	AB	AA	AA	AB	AB
Bc-B2-p36508984	BB	AB	BB	AB	AB	AB	AB	AB	AB	AB	AB	AB	AB	AB	AB	AB	AB	AB	AB	AB	AB	AB	AB	AB	AB	AB	AB	AB	AB	AB	AB	AB	AB	AB	AB	AB	AB	AB	AB	AB	AB	AB	AB	AB	AB	AB	AB	AB	AB
Bc-B2-p36578554	--	AA	AA	AA	AA	AA	AB	AA	AA	AA	AA	AB	AA	AB	AA	AB	AB	AA	AA	AB	AA	AA	AA	AB	AB	AB	AB	AB	AA	AB	AA	AA	AB	AA	AB	AB	AB	AB	AB	AB	AB	AB	AB	AA	AB	AA	AA	AB	AB
Bc-B2-p36872768	AA	BB	BB	BB	BB	BB	AB	BB	BB	BB	BB	AB	BB	AB	BB	AB	AB	BB	BB	AB	BB	BB	BB	AB	AB	AB	AB	AB	BB	AB	BB	BB	AB	BB	AB	AB	AB	AB	AB	AB	AB	AB	AB	BB	AB	BB	BB	AB	AB
Bc-B2-p36939092	BB	AA	AA	AA	AA	AA	AB	AA	AA	AA	AA	AB	AA	AB	AA	AB	AB	AA	AA	AB	AA	AA	AA	AB	AB	AB	AB	AB	AA	AB	AA	AA	AB	AA	AB	AB	AB	AA	AB	AB	AB	AB	AB	AA	AB	AA	AA	AB	AB
Bc-B2-p37426747	BB	BB	AB	BB	BB	BB	BB	BB	BB	BB	BB	BB	BB	BB	BB	BB	BB	BB	BB	BB	BB	BB	BB	BB	BB	BB	BB	BB	BB	BB	BB	BB	BB	BB	BB	BB	BB	BB	BB	BB	BB	BB	BB	BB	BB	BB	BB	BB	BB
Bc-B2-p37867824	AB	AA	AA	AA	AA	AA	AB	AA	AA	AA	AA	AB	AA	AB	AA	AB	AB	AA	AA	AB	AA	AA	AA	AB	AB	AB	AB	AB	AA	AB	AA	AA	AB	AA	AB	AB	AB	AA	AB	AB	AB	AB	AB	AA	AB	AA	AA	AB	AB
Bc-B2-p37879128	AA	BB	BB	BB	BB	BB	AB	BB	BB	BB	BB	AB	BB	AB	BB	AB	AB	BB	BB	AB	BB	BB	BB	AB	AB	AB	AB	AB	BB	AB	BB	BB	AB	BB	AB	AB	AB	BB	AB	AB	AB	AB	AB	BB	AB	BB	BB	AB	AB
Bc-B2-p37927693	AA	BB	BB	BB	BB	BB	AB	BB	BB	BB	BB	AB	BB	AB	BB	AB	AB	BB	BB	AB	BB	BB	BB	AB	AB	AB	AB	AB	BB	AB	BB	BB	AB	BB	AB	AB	AB	BB	AB	AB	AB	AB	AB	--	AB	BB	BB	AB	AB
Bc-B2-p38593334	AA	BB	BB	BB	BB	BB	AB	BB	BB	BB	BB	AB	BB	AB	BB	AB	AB	BB	BB	AB	BB	BB	BB	AB	AB	AB	AB	AB	BB	AB	BB	BB	AB	BB	AB	AB	AB	BB	AB	AB	AB	AB	AB	BB	AB	BB	BB	AB	AB
Bc-B2-p38746161	BB	AA	AA	AA	AA	AA	AB	AA	AA	AA	AA	AB	AA	AB	AA	AB	AB	AA	AA	AB	AA	AA	AA	AB	AB	AB	AB	AB	AA	AB	AA	AA	AB	AA	AB	AB	AB	AA	AB	AB	AB	AB	AB	AA	AB	AA	AA	AB	AB
Bc-B2-p38775831	BB	AA	AA	AA	AA	AA	AB	AA	AA	AA	AA	AB	AA	AB	AA	AB	AB	AA	AA	AB	AA	AA	AA	AB	AB	AB	AB	AB	AA	AB	AA	AA	AB	AA	AB	AB	AB	AA	AB	AB	AB	AB	AB	AA	AB	AA	AA	AB	AB
Bc-B2-p41171053	BB	AA	AA	AA	AA	AA	AB	AA	AA	AA	AA	AB	AB	--	AA	AB	AB	AA	AA	AB	AA	AA	AA	AB	AA	AB	AB	AB	AA	AB	--	AA	AB	AA	AB	AB	AB	AA	AB	AB	AB	AB	AB	--	AB	AA	AA	AB	AB
Bc-B2-p41667905	AB	AA	AA	AB	AB	AA	AB	AB	AA	AB	AA	AB	AB	AB	AA	AA	AA	AA	AA	AB	AA	AA	AB	AA	AA	AA	AA	AB	AB	AA	AA	AB	AB	AB	AA	AA	AB	AA	AB	AA	AB	AA	AA	AB	AB	AA	AA	AB	AA
Bc-B2-p41752504	BB	AA	BB	AA	AA	AB	AB	AB	AA	AA	AA	AB	AA	AB	AA	AB	AB	AA	AA	AB	AA	AA	AA	AA	AA	AB	AB	AB	AA	AB	AA	AA	AB	AA	AB	AB	AB	AA	AB	AB	AB	AB	AB	AA	AB	AA	AA	AB	AB
Bc-B2-p42291955	AA	AB	AB	AB	AB	AA	AA	AA	AB	AB	AB	AA	AB	AA	AB	AA	AA	AB	AB	AA	AB	AB	AB	AB	AB	AA	AA	AA	AB	AA	AB	AB	AA	AB	AA	AB	AA	AB	AA	AA	AA	AA	AA	--	AA	AB	AB	AB	AA
Bc-B2-p42695223	BB	AA	AA	AB	AA	AB	AB	AB	AA	AA	AA	AB	AA	AB	AA	AB	AB	AA	AA	AB	AA	AA	AA	AA	AA	AB	AB	AA	AA	AB	AA	AA	AB	AA	AB	AA	AB	AA	AB	AB	AB	AA	AB	AA	AA	AA	AA	AA	AB
Bc-B2-p42716716	--	BB	BB	AB	BB	AB	AB	AB	BB	BB	BB	AB	BB	AB	BB	AB	AB	BB	BB	AB	BB	BB	BB	BB	BB	AB	AB	BB	BB	AB	BB	BB	AB	BB	AB	BB	AB	BB	AB	AB	AB	BB	AB	BB	BB	BB	BB	BB	AB
Bc-B2-p42722069	BB	AA	AA	AB	AA	AB	AB	AB	AA	AA	AA	AB	AA	AB	AA	AB	AB	AA	AA	AB	AA	AA	AA	AA	AA	AB	AB	AA	AA	AB	AA	AA	AB	AA	AB	AA	AB	AA	AB	AB	AB	AA	AB	AA	AA	AA	AA	AA	AB
Bc-B2-p42761242	BB	AA	AA	AB	AA	AB	AB	AB	AA	AA	AA	AB	AA	AB	AA	AB	AB	AA	AA	AB	AA	AA	AA	AA	AA	AB	AB	AA	AA	AB	AA	AA	AB	AA	AB	AA	AB	AA	AB	AB	AB	AA	AB	AA	AA	AA	AA	AA	AB
Bc-B2-p42812676	AB	BB	AA	AB	BB	AB	AB	AB	BB	BB	BB	AB	BB	AB	BB	AB	AB	BB	BB	AB	BB	BB	BB	BB	BB	AB	AB	BB	BB	AB	BB	BB	AB	BB	AB	BB	AB	BB	AB	AB	AB	BB	AB	BB	BB	BB	BB	BB	AB
Bc-B2-p42823386	BB	AA	BB	AB	AA	AB	AB	AB	AA	AA	AA	AB	AA	AB	AA	AB	AB	AA	AA	AB	AA	AA	AA	AA	AA	AB	AB	AA	AA	AB	AA	AA	AB	AA	AB	AA	AB	AA	AB	AB	AB	AA	AB	AA	AA	AA	AA	AA	AB
Bc-B2-p42846420	AA	AB	AA	AB	AB	AB	AB	AB	AB	AB	AB	AB	AB	AB	AB	AB	AB	AB	AB	AB	AB	AB	AB	AB	AB	AB	AB	AB	AB	AB	AB	AB	AB	AB	AB	AB	AB	AB	AB	AB	AB	AB	AB	AB	AB	AB	AB	AB	AB
Bc-B2-p42849237	AA	BB	AA	AB	BB	AB	AB	AB	BB	BB	BB	AB	BB	AB	BB	AB	AB	BB	BB	AB	BB	BB	BB	BB	BB	AB	AB	BB	BB	AB	BB	BB	AB	BB	AB	BB	AB	BB	AB	AB	AB	BB	AB	BB	BB	BB	BB	BB	AB
Bc-B2-p42983953	AA	BB	BB	AB	BB	AB	AB	AB	BB	BB	BB	AB	BB	AB	BB	AB	AB	BB	BB	AB	BB	BB	BB	BB	BB	AB	AB	BB	BB	AB	BB	BB	AB	BB	AB	BB	AB	BB	AB	AB	AB	BB	AB	BB	BB	BB	BB	BB	AB
Bc-B2-p43015571	BB	BB	AB	BB	BB	BB	BB	BB	BB	BB	BB	BB	BB	BB	BB	BB	BB	BB	BB	BB	BB	BB	BB	BB	BB	BB	BB	BB	BB	BB	BB	BB	BB	BB	BB	BB	BB	BB	BB	BB	BB	BB	BB	BB	BB	BB	BB	BB	BB
Bc-B2-p43099157	BB	BB	AB	BB	BB	BB	BB	BB	BB	BB	BB	BB	BB	BB	BB	BB	BB	BB	BB	BB	BB	BB	BB	BB	BB	BB	BB	BB	BB	BB	BB	BB	BB	BB	BB	BB	BB	BB	BB	BB	BB	BB	BB	BB	BB	BB	BB	BB	BB
Bc-B2-p43451900	AA	BB	BB	AB	BB	AB	AB	AB	BB	BB	BB	AB	BB	AB	BB	AB	AB	BB	BB	AB	BB	BB	BB	BB	BB	AB	AB	BB	BB	AB	BB	BB	AB	BB	AB	BB	AB	BB	AB	AB	AB	BB	AB	BB	BB	BB	BB	BB	AB
Bc-B2-p43550894	AA	BB	BB	AB	BB	AB	AB	AB	BB	BB	BB	AB	BB	AB	BB	AB	AB	BB	BB	AB	BB	BB	BB	BB	BB	AB	AB	BB	BB	AB	BB	BB	AB	BB	AB	BB	AB	BB	AB	AB	AB	BB	AB	BB	BB	BB	BB	BB	AB
Bc-B2-p43659723	AB	AA	AA	AB	AA	AA	AB	AB	AA	AB	AA	AB	AB	AB	AA	AA	AA	AA	AA	AB	AA	AA	AB	AA	AA	AA	AA	AB	AB	AA	AA	AB	AB	AB	AB	AA	AB	AB	AB	AA	AB	AA	AA	AB	AB	AA	AA	AA	AA
Bc-B2-p44184498	BB	AB	BB	AB	--	--	BB	AB	AB	--	--	BB	--	AB	AB	AB	--	AB	AB	BB	--	AB	AB	--	--	BB	BB	BB	BB	BB	AB	AB	AB	AB	BB	--	AB	AB	AB	--	AB	AB	AB	--	--	--	BB	AB	AB
Bc-B2-p44512907	AA	BB	BB	AB	BB	AB	AB	AB	BB	BB	BB	AB	BB	AB	BB	AB	AB	BB	BB	AB	BB	BB	BB	BB	BB	AB	AB	BB	BB	AB	BB	BB	AB	BB	AB	BB	AB	BB	AB	AB	AB	BB	AB	BB	BB	BB	BB	BB	AB
Bc-B2-p44593146	BB	AA	AA	AB	AA	AB	AB	AB	AA	AA	AA	AB	AA	AB	AA	AB	AB	AA	AA	AB	AA	AA	AA	AA	AA	AB	AB	AA	AA	AB	AA	AA	AB	AA	AB	AA	AB	AA	AB	AB	AB	AA	AB	AA	AA	AA	AA	AA	AB
Bc-B2-p44627547	--	AA	AA	AB	AA	AB	AB	AB	AA	AA	AA	AB	AA	AB	AA	AB	AB	AA	AA	AB	AA	AA	AA	AA	AA	AB	AB	AA	AA	AB	AA	AA	AB	AA	AB	AA	AB	AA	AB	AB	AB	AA	AB	AA	AA	AA	AA	AA	AB
Bc-B2-p44670336	AB	AA	AA	AB	AA	AB	AB	AB	AA	AA	AA	AB	AA	AB	AA	AB	AB	AA	AA	AB	AA	AA	AA	AA	AA	AB	AB	AA	AA	AB	AA	AA	AB	AA	AB	AA	AB	AA	AB	AB	AB	AA	AB	AA	AA	AA	AA	AA	AB
Bc-B2-p45194711	--	AA	AA	AB	AA	AB	AB	AB	AA	AA	AA	AB	AA	AB	AA	AB	AB	AA	AA	AB	AA	AA	AA	AA	AA	AB	AB	AA	AA	AB	AA	AA	AB	AA	AB	AA	AB	AA	AB	AB	AB	AA	AB	AA	AA	AA	AA	AA	AB
Bc-B2-p45346759	BB	AA	AA	AB	AA	AB	AB	AB	AA	AA	AA	AB	AA	AB	AA	AB	AB	AA	AA	AB	AA	AA	AA	AA	AA	AB	AB	AA	AA	AB	AA	AA	AB	AA	AB	AA	AB	AA	AB	AB	AB	AA	AB	AA	AA	AA	AA	AA	AB
Bc-B2-p45354014	AA	BB	BB	AB	BB	AB	AB	AB	BB	BB	BB	AB	BB	AB	BB	AB	AB	BB	BB	AB	BB	BB	BB	BB	BB	AB	AB	BB	BB	AB	BB	BB	AB	BB	AB	BB	AB	BB	AB	AB	AB	BB	AB	BB	BB	BB	BB	BB	AB
Bc-B2-p45358856	--	AA	AA	AB	AA	AB	AB	AB	AA	AA	AA	AB	AA	AB	AA	AB	AB	AA	AA	AB	AA	AA	AA	AA	AA	AB	AB	AA	AA	AB	AA	AA	AB	AA	AB	AA	AB	AA	AB	AB	AB	AA	AB	AA	AA	AA	AA	AA	AB
Bc-B2-p46875941	AA	BB	BB	AB	BB	AB	AB	AB	BB	BB	BB	AB	BB	AB	BB	AB	AB	BB	BB	AB	BB	BB	BB	BB	BB	AB	AB	BB	BB	AB	BB	BB	AB	BB	AB	BB	AB	BB	BB	AB	AB	BB	AB	BB	BB	BB	BB	BB	AB
Bc-B2-p47439044	AB	BB	BB	AB	BB	AB	AB	AB	BB	BB	BB	AB	BB	AB	BB	AB	AB	BB	BB	AB	BB	BB	AB	BB	BB	AB	AB	BB	BB	AB	BB	BB	AB	BB	AB	BB	AB	BB	BB	AB	AB	BB	AB	BB	BB	BB	BB	BB	AB
Bc-B2-p47532497	AA	BB	BB	AB	BB	AB	AB	AB	BB	BB	BB	AB	BB	AB	BB	AB	AB	BB	BB	AB	BB	BB	AB	BB	BB	AB	AB	BB	BB	AB	BB	BB	AB	BB	AB	BB	AB	BB	BB	AB	AB	BB	AB	BB	BB	BB	BB	BB	AB
Bc-B2-p47534332	AA	BB	BB	AB	BB	AB	AB	AB	BB	BB	BB	AB	BB	AB	BB	AB	AB	BB	BB	AB	BB	BB	AB	BB	BB	AB	AB	BB	BB	AB	BB	BB	AB	BB	AB	BB	AB	BB	BB	AB	AB	BB	AB	BB	BB	BB	BB	BB	AB
Bc-B2-p48261153	AA	BB	BB	AB	BB	AB	AB	AB	BB	BB	BB	AB	BB	AB	BB	AB	AB	BB	BB	AB	BB	BB	AB	BB	BB	AB	AB	BB	BB	AB	BB	BB	AB	BB	AB	BB	AB	BB	BB	AB	AB	BB	AB	BB	BB	BB	BB	BB	AB
Bc-B2-p6059493	--	BB	BB	AB	BB	BB	AB	BB	BB	AB	BB	BB	BB	AB	BB	AB	AB	BB	BB	BB	AB	AB	AB	AB	AB	AB	AB	AB	AB	AB	AB	AB	BB	BB	AB	AB	BB	AB	AB	AB	AB	AB	AB	BB	AB	AB	BB	BB	AB
Bc-B2-p7652332	AA	BB	BB	AB	BB	BB	AB	BB	BB	AB	BB	BB	BB	AB	BB	AB	AB	BB	BB	BB	AB	AB	AB	AB	AB	AB	AB	AB	AB	AB	AB	AB	AB	BB	AB	AB	BB	AB	AB	AB	AB	AB	AB	BB	AB	AB	BB	AB	AB
Bc-B2-p7666965	BB	AA	AA	AB	AA	AA	AB	AA	AA	AB	AA	AA	AA	AB	AA	AB	AB	AA	AA	AA	AB	AB	AB	AB	AB	AB	AB	AB	AB	AB	AB	AB	AB	AA	AB	AB	AA	AB	AB	AB	AB	AB	AB	AA	AB	AB	AA	AB	AB
Bc-B2-p8613796	BB	AA	AA	AB	AA	AA	AB	AA	AA	AB	AA	AA	AA	AB	AA	AB	AB	AA	AA	AA	AB	AB	AB	AB	AB	AB	AB	AB	AB	AB	AB	AB	AB	AA	AB	AB	AA	AB	AB	AB	AB	AB	AB	AA	AB	AB	AA	AB	AB
Bc-B2-p9252807	BB	AA	AA	AB	AA	AA	AB	AA	AA	AB	AA	AA	AA	AB	AA	AB	AB	AA	AA	AA	AB	AB	AB	AB	AB	AB	AB	AB	AB	AB	AB	AB	AB	AA	AB	AB	AA	AB	AB	AB	AB	AB	AB	AA	AB	AB	AA	AB	AB
Bc-B2-p9253601	BB	AA	AA	AB	AA	AA	AB	AA	AA	AB	AA	AA	AA	AB	AA	AB	AB	AA	AA	AA	AB	AB	AB	AB	AB	AB	AB	AB	AB	AB	AB	AB	AB	AA	AB	AB	AA	AB	AB	AB	AB	AB	AB	AA	AB	AB	AA	AB	AB
Bc-B2-p9362174	BB	AA	AA	AB	AA	AA	AB	AA	AA	AB	AA	AA	AA	AB	AA	AB	AB	AA	AA	AA	AB	AB	AB	AB	AB	AB	AB	AB	AB	AB	AB	AB	AB	AA	AB	AB	AA	AB	AB	AB	AB	AB	AB	AA	AB	AB	AA	AB	AB
Bc-B2-p9365633	BB	AB	AB	BB	AB	AB	BB	AB	AB	BB	AB	AB	AB	BB	AB	BB	BB	AB	AB	AB	BB	BB	BB	BB	BB	BB	BB	BB	BB	BB	BB	BB	BB	AB	BB	BB	AB	BB	BB	BB	BB	BB	BB	AB	BB	BB	AB	BB	BB
Bc-B2-p9390861	AA	BB	BB	AB	BB	BB	AB	BB	BB	AB	BB	BB	BB	AB	BB	AB	AB	BB	BB	BB	AB	AB	AB	AB	AB	AB	AB	AB	AB	AB	AB	AB	AB	BB	AB	AB	BB	AB	AB	AB	AB	AB	AB	BB	AB	AB	BB	AB	AB
Bc-B2-p9407169	AA	BB	BB	AB	BB	BB	AB	BB	BB	AB	BB	BB	BB	AB	BB	AB	AB	BB	BB	BB	AB	AB	AB	AB	AB	AB	AB	AB	AB	AB	AB	AB	AB	BB	AB	AB	BB	AB	AB	AB	AB	AB	AB	BB	AB	AB	BB	AB	AB
Bc-B2-p9409842	BB	AA	AA	AB	AA	AA	AB	AA	AA	AB	AA	AA	AA	AB	AA	AB	AB	AA	AA	AA	AB	AB	AB	AB	AB	AB	AB	AB	AB	AB	AB	AB	AB	AA	AB	AB	AA	AB	AB	AB	AB	AB	AB	--	AB	AB	AA	AB	AB
Bc-B2-p9446376	AA	BB	BB	AB	BB	BB	AB	BB	BB	AB	BB	BB	BB	AB	BB	AB	AB	BB	BB	BB	AB	AB	AB	AB	AB	AB	AB	AB	AB	AB	AB	AB	AB	BB	AB	AB	BB	AB	AB	AB	AB	AB	AB	BB	AB	AB	BB	AB	AB
Bc-B3-p10322849	BB	BB	BB	BB	BB	BB	BB	BB	BB	BB	BB	BB	AB	BB	--	BB	BB	BB	BB	--	BB	BB	BB	BB	BB	BB	BB	BB	BB	BB	--	BB	--	BB	BB	BB	--	BB	--	BB	BB	BB	BB	BB	BB	BB	BB	BB	BB
Bc-B3-p1052511	BB	BB	AB	BB	--	--	BB	BB	BB	BB	BB	BB	BB	BB	BB	--	BB	BB	BB	BB	BB	BB	BB	BB	BB	AB	BB	BB	BB	BB	BB	BB	BB	BB	--	--	BB	BB	BB	BB	BB	AB	BB	BB	--	BB	BB	BB	--
Bc-B3-p1053078	AA	BB	BB	BB	BB	BB	BB	AB	AB	AB	AB	AB	AB	BB	BB	BB	BB	BB	AB	AB	BB	AB	AB	AB	AB	BB	AB	BB	AB	AB	BB	AB	AB	AB	BB	BB	BB	AB	BB	AB	AB	BB	AB	BB	BB	AB	AB	BB	BB
Bc-B3-p1132128	BB	AA	AA	AA	AA	AB	AA	AB	AB	AB	AB	AB	AB	AA	AA	AA	AA	AA	AB	AB	AA	AB	AB	AB	AB	AA	AB	AA	AB	AB	AA	AB	AB	AB	AA	AA	AA	AB	AA	AB	AB	AA	AB	AA	AA	AB	AB	AA	AA
Bc-B3-p11970053	AB	BB	AB	AB	AB	BB	BB	AB	AB	BB	AB	BB	BB	BB	BB	AB	AB	BB	AB	BB	AB	BB	BB	AB	BB	AB	BB	AB	AB	AB	BB	AB	BB	AB	BB	BB	AB	AB	AB	AB	BB	AB	BB	BB	AB	AB	AB	AB	BB
Bc-B3-p1216321	BB	AA	AA	AA	AA	AB	AA	AB	AB	AB	AB	AB	AB	AA	AA	AA	AA	AA	AB	AB	AA	AB	AB	AB	AB	AA	AB	AA	AB	AB	AA	AB	AB	AB	AA	AA	AA	AB	AA	AB	AB	AA	AB	AA	AA	AB	AB	AA	AA
Bc-B3-p12293208	AB	AB	BB	AB	AB	AB	AB	AB	AB	AB	AB	AB	AB	AB	AB	AB	AB	AB	AB	AB	AB	AB	AB	AB	AB	AB	AB	AB	AB	AB	AB	AB	AB	AB	AB	AB	AB	AB	AB	AB	AB	AB	AB	AB	AB	AB	AB	AB	AB
Bc-B3-p12487915	AA	AB	AB	AB	AB	AA	AA	AA	AA	AA	AB	AA	AB	AA	AB	AA	AA	AB	AB	AB	AA	AA	AB	AB	AB	AA	AA	AA	AA	AB	AB	AA	AB	AB	AA	AB	AB	AA	AB	AA	AA	AA	AA	AA	AA	AA	AB	AA	AB
Bc-B3-p1253517	BB	AB	AB	AB	BB	BB	AB	BB	BB	BB	BB	BB	BB	AB	AB	BB	AB	AB	BB	BB	AB	BB	BB	BB	BB	BB	BB	AB	BB	BB	AB	BB	BB	BB	BB	BB	AB	BB	AB	BB	BB	BB	BB	AB	BB	BB	BB	AB	BB
Bc-B3-p12576928	BB	AA	AA	AA	AA	AB	AB	AB	AB	AB	AA	AB	AA	AB	AA	AB	AB	AA	AA	AA	AB	AB	AA	AA	AA	AB	AB	AB	AB	AA	AA	AB	AA	AA	AB	AA	AA	AB	AA	AB	AB	AB	AB	AB	AB	AB	AA	AB	AA
Bc-B3-p1262342	AA	BB	BB	BB	BB	AB	BB	AB	AB	AB	AB	AB	AB	BB	BB	BB	BB	BB	AB	AB	BB	AB	AB	AB	AB	BB	AB	BB	AB	AB	BB	AB	AB	AB	BB	BB	BB	AB	BB	AB	AB	BB	AB	BB	BB	AB	AB	BB	BB
Bc-B3-p12734241	AA	BB	BB	BB	BB	AB	AB	AB	AB	AB	BB	AB	BB	AB	BB	AB	AB	BB	BB	BB	AB	AB	BB	BB	BB	AB	AB	AB	AB	BB	BB	AB	BB	BB	AB	BB	BB	AB	BB	AB	AB	AB	AB	AB	AB	AB	BB	AB	BB
Bc-B3-p1277203	AA	AA	AB	AA	AA	AA	AA	AA	AA	AA	AA	AA	AA	AA	AA	AA	AA	AA	AA	AA	AA	AA	AA	AA	AA	AA	AA	AA	AA	AA	AA	AA	AA	AA	AA	AA	AA	AA	AA	AA	AA	AA	AA	AA	AA	AA	AA	AA	AA
Bc-B3-p1284939	AA	AA	AB	AA	AA	AA	AA	AA	AA	AA	AA	AA	AA	AA	AA	AA	AA	AA	AA	AA	AA	AA	AA	AA	AA	AA	AA	AA	AA	AA	AA	AA	AA	AA	AA	AA	AA	AA	AA	AA	AA	AA	AA	AA	AA	AA	AA	AA	AA
Bc-B3-p1294129	AA	AA	AB	AA	AA	AA	AA	AA	AA	AA	AA	AA	AA	AA	AA	AA	AA	AA	AA	AA	AA	AA	AA	AA	AA	AA	AA	AA	AA	AA	AA	AA	AA	AA	AA	AA	AA	AA	AA	AA	AA	AA	AA	AA	AA	AA	AA	AA	AA
Bc-B3-p13140809	BB	--	AB	BB	BB	BB	BB	BB	BB	BB	BB	BB	BB	BB	BB	BB	BB	BB	BB	BB	BB	BB	BB	BB	BB	BB	BB	BB	BB	BB	BB	BB	BB	BB	BB	BB	BB	BB	BB	BB	BB	BB	BB	BB	BB	BB	BB	BB	BB
Bc-B3-p1326553	BB	AA	AB	AA	AA	AB	AA	AB	AB	AB	AB	AB	AB	AA	AA	AA	AA	AA	AB	AB	AA	AB	AB	AB	AB	AA	AB	AA	AB	AB	AA	AB	AB	AB	AA	AA	AA	AB	AA	AB	AB	AA	AB	AA	AA	AB	AB	AA	AA
Bc-B3-p14053864	AB	AA	AA	AA	AA	AB	AB	AB	AB	AB	AA	AB	AA	AB	AA	AB	AB	AA	AA	AA	AB	AB	AA	AA	AA	AB	AB	AB	AB	AA	AA	AB	AA	AA	AB	AA	AA	AB	AA	AB	AB	AB	AA	AB	AB	AB	AA	AB	AA
Bc-B3-p14196995	AA	BB	BB	BB	BB	AB	AB	AB	AB	AB	BB	AB	BB	AB	BB	AB	AB	BB	BB	BB	AB	AB	BB	BB	BB	AB	AB	AB	AB	BB	BB	AB	BB	BB	AB	BB	BB	AB	BB	AB	AB	AB	BB	AB	AB	AB	BB	AB	BB
Bc-B3-p14235523	BB	BB	AB	BB	BB	BB	BB	BB	BB	BB	BB	BB	BB	BB	BB	BB	BB	BB	BB	BB	BB	BB	BB	BB	BB	BB	BB	BB	BB	BB	BB	BB	BB	BB	BB	BB	BB	BB	BB	BB	BB	BB	BB	BB	BB	BB	BB	BB	BB
Bc-B3-p1426423	AA	AB	AB	AB	AB	AA	AB	AA	AA	AA	AA	AA	AA	AB	AB	AB	AB	AB	AA	AA	AB	AA	AA	AA	AA	AB	AA	AB	AA	AA	AB	AA	AA	AA	AB	AB	AB	AA	AB	AA	AA	AB	AA	AB	AB	AA	AA	AB	AB
Bc-B3-p14870884	AA	BB	BB	BB	BB	AA	AA	AA	AA	AA	BB	AA	BB	AA	BB	AA	AA	--	BB	BB	AA	AA	BB	BB	BB	AA	AA	AA	AA	BB	BB	AA	BB	BB	AA	AB	BB	AA	BB	AA	AA	AA	BB	AA	AA	AA	BB	AA	BB
Bc-B3-p1524517	--	AA	AB	AA	AA	AB	AA	AB	AB	AB	AB	AB	AB	AA	AA	AB	AA	AA	AB	AB	AA	AB	AB	AB	AB	AA	AB	AA	AB	AB	AA	AB	AB	AA	AA	AA	AA	AB	AA	AB	AB	AA	AB	AA	AA	AB	AB	AA	AA
Bc-B3-p1528059	BB	AA	AB	AA	AA	AB	AA	AB	AB	AB	AB	AB	AB	AA	AA	AB	AA	AA	AB	AB	AA	AB	AB	AB	AB	AA	AB	AA	AB	AB	AA	AB	AB	AA	AA	AA	AA	AB	AA	AB	AB	AA	AB	AA	AA	AB	AB	AA	AA
Bc-B3-p15338524	BB	AA	AA	AA	AA	AB	AB	AB	AB	AB	AA	AB	AA	AB	AA	AB	AB	AA	AA	AA	AB	AB	AA	AA	AA	AB	AB	AB	AB	AA	AA	AB	AA	AA	AB	AA	AA	AB	AA	AB	AB	AB	AA	AB	AB	AB	AA	AB	AA
Bc-B3-p15354122	AA	BB	BB	BB	BB	AB	AB	AB	AB	AB	BB	AB	BB	AB	BB	AB	AB	BB	BB	BB	AB	AB	BB	BB	BB	AB	AB	AB	AB	BB	BB	AB	BB	BB	AB	BB	BB	AB	BB	AB	AB	AB	BB	AB	AB	AB	BB	AB	BB
Bc-B3-p15419336	AA	BB	AA	BB	BB	AB	AB	AB	AB	AB	BB	AB	BB	AB	BB	AB	AB	BB	BB	BB	AB	AB	BB	BB	BB	AB	AB	AB	AB	BB	BB	AB	BB	BB	AB	BB	BB	AB	BB	AB	AB	AB	BB	AB	AB	AB	BB	AB	BB
Bc-B3-p1558486	AA	BB	AB	BB	BB	AB	BB	AB	AB	AB	AB	AB	AB	BB	BB	AB	BB	BB	AB	AB	BB	AB	AB	AB	AB	BB	AB	BB	AB	AB	BB	AB	AB	BB	BB	BB	BB	AB	BB	AB	AB	BB	AB	BB	BB	AB	AB	BB	BB
Bc-B3-p1563218	BB	AA	AB	AA	AA	AB	AA	AB	AB	AB	AB	AB	AB	AA	AA	AB	AA	AA	AB	AB	AA	AB	AB	AB	AB	AA	AB	AA	AB	AB	AA	AB	AB	AA	AA	AA	AA	AB	AA	AB	AB	AA	AB	AA	AA	AB	AB	AA	AA
Bc-B3-p1609590	--	BB	AA	BB	BB	BB	--	BB	BB	BB	BB	BB	BB	BB	BB	BB	BB	BB	BB	BB	BB	BB	BB	BB	BB	BB	BB	BB	BB	--	BB	BB	BB	BB	BB	BB	--	--	BB	BB	BB	BB	--	BB	BB	BB	BB	BB	--
Bc-B3-p1789752	--	AA	AA	AA	AA	AB	AA	AB	AB	AB	AB	AB	AB	AA	AA	AB	AA	AA	AB	AB	AA	AB	AB	AB	AB	AA	AB	AA	AB	AB	AA	AB	AB	AA	AA	AA	AA	AB	AA	AB	AB	AA	AB	AA	AA	AB	AB	AA	AA
Bc-B3-p1857573	AA	BB	BB	BB	BB	AB	BB	AB	AB	AB	AB	AB	AB	BB	BB	AB	BB	BB	AB	AB	BB	AB	AB	AB	AB	BB	AB	BB	AB	AB	BB	AB	AB	BB	BB	BB	BB	AB	BB	AB	AB	BB	AB	BB	BB	AB	AB	BB	BB
Bc-B3-p1903004	AA	BB	AA	BB	BB	AB	BB	AB	AB	AB	AB	AB	AB	BB	BB	AB	BB	BB	AB	AB	BB	AB	AB	AB	AB	BB	AB	BB	AB	AB	BB	AB	AB	BB	BB	BB	BB	AB	BB	AB	AB	BB	AB	AB	BB	AB	AB	BB	BB
Bc-B3-p19056441	--	BB	BB	BB	BB	AB	BB	AB	BB	BB	AB	BB	BB	AB	BB	BB	BB	BB	BB	AB	BB	BB	AB	AB	BB	BB	BB	AB	AB	BB	BB	AB	AB	BB	AB	BB	BB	BB	BB	BB	AB	AB	BB	AB	BB	AB	BB	AB	AB
Bc-B3-p22152422	BB	BB	BB	BB	BB	BB	AB	AB	AB	BB	BB	BB	BB	BB	BB	BB	BB	AB	AB	AB	BB	BB	BB	BB	BB	BB	BB	BB	BB	AB	AB	AB	BB	BB	BB	BB	BB	BB	BB	BB	BB	AB	AB	AB	BB	BB	BB	BB	BB
Bc-B3-p23328225	BB	AA	BB	AA	AA	BB	BB	BB	BB	BB	AA	BB	AA	BB	AB	BB	AA	AA	AA	AA	BB	BB	AA	AA	AA	BB	BB	BB	BB	AA	AA	BB	AA	AA	BB	AB	AA	BB	AA	BB	BB	BB	AA	BB	BB	BB	AA	BB	AA
Bc-B3-p23342948	AA	AB	AA	AB	AB	AB	AB	AB	AB	AB	AB	AB	AB	AB	AB	AB	AB	AB	AB	AB	AB	AB	AB	AB	AB	AB	AB	AB	AB	AB	AB	AB	AB	AB	AB	AB	AB	AB	AB	AB	AB	AB	AB	AB	AB	AB	AB	AB	AB
Bc-B3-p23491244	AB	BB	AB	BB	BB	AB	AB	AB	AB	AB	BB	AB	BB	AB	BB	AB	BB	BB	BB	BB	AB	AB	BB	BB	BB	AB	AB	AB	AB	BB	BB	AB	BB	BB	AB	BB	BB	AB	BB	AB	AB	AB	BB	AB	AB	AB	BB	AB	BB
Bc-B3-p23595744	BB	AA	BB	AA	AA	AB	AB	AB	AB	AB	AA	AB	AA	AB	AA	AB	AA	AA	AA	AA	AB	AB	AA	AA	AA	AB	AB	AB	AB	AA	AA	AB	AA	AA	AB	AA	AA	AB	AA	AB	AB	AB	AA	AB	AB	AB	AA	AB	AA
Bc-B3-p23726218	AA	BB	AA	BB	BB	AB	AB	AB	AB	AB	BB	AB	BB	AB	BB	AB	BB	BB	BB	BB	AB	AB	BB	BB	BB	AB	AB	AB	AB	BB	BB	AB	BB	BB	AB	BB	BB	AB	BB	AB	AB	AB	BB	AB	AB	AB	BB	AB	BB
Bc-B3-p23781025	AA	BB	AA	BB	BB	AB	AB	AB	AB	AB	BB	AB	BB	AB	BB	AB	BB	BB	BB	BB	AB	AB	BB	BB	BB	AB	AB	AB	AB	BB	BB	AB	BB	BB	AB	BB	BB	AB	BB	AB	AB	AB	BB	AB	AB	AB	BB	AB	BB
Bc-B3-p24348668	BB	AB	BB	AB	AB	AB	AB	AB	AB	AB	AB	AB	AB	AB	AB	AB	AB	AB	AB	AB	AB	AB	AB	AB	AB	AB	AB	AB	AB	AB	AB	AB	AB	AB	AB	AB	AB	AB	AB	AB	AB	AB	AB	AB	AB	AB	AB	AB	AB
Bc-B3-p24735814	BB	AA	AA	AA	AA	AB	AB	AB	AB	AB	AA	AB	AA	AB	AA	AB	AA	AA	AA	AA	AB	AB	AA	AA	AA	AB	AB	AB	AB	AA	AA	AB	AA	AA	AB	AA	AA	AB	AA	AB	AB	AB	AA	AB	AB	AB	AA	AB	AA
Bc-B3-p25349800	AA	AB	AB	AB	AB	AA	AA	AA	AA	AA	AB	AA	AB	AA	AB	AA	AB	AB	AB	AB	AA	AA	AB	AB	AB	AA	AA	AA	AA	AB	AA	AA	AB	AB	AA	AB	AB	AA	AB	AA	AA	AA	AB	AA	AA	AA	AB	AA	AB
Bc-B3-p25436445	AB	AB	BB	AB	AB	AB	AB	AB	AB	AB	AB	AB	AB	AB	AB	AB	AB	AB	AB	AB	AB	AB	AB	AB	AB	AB	AB	AB	AB	AB	AB	AB	AB	AB	AB	AB	AB	AB	AB	AB	AB	AB	AB	AB	AB	AB	AB	AB	AB
Bc-B3-p25538219	BB	AB	AB	AB	AB	BB	BB	BB	BB	BB	AB	BB	AB	BB	AB	BB	AB	AB	AB	AB	BB	BB	AB	AB	AB	BB	BB	BB	BB	AB	BB	BB	AB	AB	BB	AB	AB	BB	AB	BB	BB	BB	AB	BB	BB	BB	AB	BB	AB
Bc-B3-p25652989	AA	BB	AA	BB	BB	AB	AB	AB	AB	AB	BB	AB	BB	AB	BB	AB	BB	BB	BB	BB	AB	AB	BB	BB	BB	AB	AB	AB	AB	BB	AB	AB	BB	BB	AB	BB	BB	AB	BB	AB	AB	AB	BB	AB	AB	AB	BB	AB	BB
Bc-B3-p2585345	AB	AA	AA	AA	AB	AA	AA	AA	AA	AB	AA	AB	AB	AB	AA	AA	AA	AA	AA	AB	AB	AB	AB	AA	AA	AB	AB	AB	AB	AB	AA	AB	AA	AB	AB	AA	AA	AB	AA	AB	AB	AA	AB	AA	AB	AB	AB	AA	AB
Bc-B3-p261123	AA	BB	BB	BB	AB	BB	BB	AB	AB	AB	AB	AB	AB	BB	BB	BB	BB	BB	AB	AB	BB	AB	AB	AB	AB	BB	AB	BB	AB	AB	BB	AB	AB	AB	BB	BB	BB	BB	BB	AB	AB	BB	AB	BB	BB	AB	AB	BB	BB
Bc-B3-p26915055	--	BB	BB	BB	BB	AB	AB	AB	AB	AB	BB	AB	BB	BB	BB	AB	BB	BB	BB	BB	AB	AB	BB	BB	BB	AB	AB	AB	AB	BB	AB	AB	BB	BB	AB	BB	BB	AB	BB	AB	AB	AB	BB	AB	AB	AB	BB	AB	BB
Bc-B3-p27187824	BB	AA	BB	AA	AA	AB	AB	AB	AB	AB	AA	AB	AA	AA	AA	AB	AA	AA	AA	AA	AB	AB	AA	AA	AA	AB	AB	AB	AB	AA	AB	AB	AA	AA	AB	AA	AA	AB	AA	AB	AB	AB	AA	AB	AB	AB	AA	AB	AA
Bc-B3-p27261537	BB	BB	AB	BB	BB	BB	BB	BB	BB	BB	BB	BB	BB	BB	BB	BB	BB	BB	BB	BB	BB	BB	BB	BB	BB	BB	BB	BB	BB	BB	BB	BB	BB	BB	BB	BB	BB	BB	BB	BB	BB	BB	BB	BB	BB	BB	BB	BB	BB
Bc-B3-p27277831	AB	AB	BB	AB	AB	AB	AB	AB	AB	AB	AB	AB	AB	AB	AB	AB	AB	AB	AB	AB	AB	AB	AB	AB	AB	AB	AB	AB	AB	AB	AB	AB	AB	AB	AB	AB	AB	AB	AB	AB	AB	AB	AB	AB	AB	AB	AB	AB	AB
Bc-B3-p27293837	AA	AA	BB	AA	AA	AA	AA	AA	AA	AA	AA	AA	AA	AA	AA	AA	AA	AA	AA	AA	AA	AA	AA	AA	AA	AA	AA	AA	AA	AA	AA	AA	AA	AA	AA	AA	AA	AA	AA	AA	AA	AA	AA	AA	AA	AA	AA	AA	AA
Bc-B3-p27876962	BB	BB	AA	BB	BB	BB	BB	BB	BB	BB	BB	BB	BB	BB	BB	BB	BB	BB	BB	BB	BB	BB	BB	BB	BB	BB	BB	BB	BB	BB	BB	BB	BB	BB	BB	BB	BB	BB	BB	BB	BB	BB	BB	BB	BB	BB	BB	BB	BB
Bc-B3-p30596813	AA	AB	AA	AB	AB	AB	AB	AB	AB	AB	AB	AB	AB	AB	AB	AB	AB	AB	AB	AB	AB	AB	AB	AB	AB	AB	AB	AB	AB	AB	AB	AB	AB	AB	AB	AB	AB	AB	AB	AB	AB	AB	AB	AB	AB	AB	AB	AB	AB
Bc-B3-p31211372	AB	BB	AB	BB	BB	AB	AB	AB	AB	AB	BB	AB	BB	BB	BB	AB	BB	BB	BB	BB	AB	AB	BB	BB	BB	AB	AB	AB	AB	BB	AB	AB	BB	BB	AB	BB	BB	AB	BB	AB	AB	AB	BB	BB	AB	BB	BB	AB	AB
Bc-B3-p317964	AB	BB	BB	BB	AB	BB	BB	AB	AB	AB	AB	AB	AB	BB	BB	BB	BB	BB	AB	AB	BB	AB	AB	AB	AB	BB	AB	BB	AB	AB	BB	AB	AB	AB	BB	BB	BB	BB	BB	AB	AB	BB	AB	BB	BB	AB	AB	BB	BB
Bc-B3-p3275150	AA	BB	BB	BB	BB	AB	BB	AB	AB	AB	AB	AB	AB	BB	BB	AB	BB	BB	BB	AB	BB	AB	AB	AB	BB	AB	AB	AB	AB	AB	BB	AB	AB	BB	AB	BB	BB	AB	BB	AB	AB	BB	AB	BB	BB	AB	AB	AB	BB
Bc-B3-p387358	BB	AA	AB	AA	AB	AA	AA	AB	AB	AB	AB	AB	AB	AA	AA	AA	AA	AA	AB	AB	AA	AB	AB	AB	AB	AA	AB	AA	AB	AB	AA	AB	AB	AB	AA	AA	AA	AA	AA	AB	AB	AA	AB	AA	AA	AB	AB	AA	AA
Bc-B3-p41717043	AB	AB	BB	AB	AB	AB	AB	AB	AB	AB	AB	AB	AB	AB	AB	AB	AB	AB	AB	AB	AB	AB	AB	AB	AB	AB	AB	AB	AB	AB	AB	AB	AB	AB	AB	AB	AB	AB	AB	AB	AB	AB	AB	AB	AB	AB	AB	AB	AB
Bc-B3-p428400	--	BB	BB	BB	AB	BB	BB	AB	AB	AB	AB	AB	AB	BB	BB	BB	BB	BB	AB	AB	BB	AB	AB	AB	AB	BB	AB	BB	AB	AB	BB	AB	AB	AB	BB	BB	BB	BB	BB	AB	AB	BB	AB	BB	BB	AB	AB	BB	BB
Bc-B3-p43624559	BB	BB	AB	BB	BB	BB	BB	BB	BB	BB	BB	BB	BB	BB	BB	BB	BB	BB	BB	BB	BB	BB	BB	BB	BB	BB	BB	BB	BB	BB	BB	BB	BB	BB	BB	BB	BB	BB	BB	BB	BB	BB	BB	BB	BB	BB	BB	BB	BB
Bc-B3-p5042088	AA	BB	BB	BB	BB	AB	BB	AB	AB	AB	BB	AB	AB	BB	BB	AB	BB	BB	BB	BB	BB	AB	AB	AB	BB	AB	AB	AB	AB	AB	BB	AB	AB	BB	AB	BB	BB	AB	BB	AB	AB	BB	AB	BB	BB	AB	AB	AB	BB
Bc-B3-p5078369	BB	AA	AA	AA	AA	AB	AA	AB	AB	AB	AA	AB	AB	AA	AA	AB	AA	AA	AA	AA	AA	AB	AB	AB	AA	AB	AB	AB	AB	AB	AA	AB	AB	AA	AB	AA	AA	AB	AA	AB	AB	AA	AB	AA	AA	AB	AB	AB	AA
Bc-B3-p9078487	AA	BB	BB	BB	BB	AB	AB	AB	AB	AB	BB	AB	AB	AB	BB	AB	AB	BB	BB	BB	AB	AB	AB	BB	BB	AB	AB	AB	AB	BB	BB	AB	BB	BB	AB	BB	BB	AB	BB	AB	AB	BB	AB	AB	BB	AB	BB	AB	BB
Bc-B3-p9169292	AA	BB	BB	BB	BB	AB	AB	AB	AB	AB	BB	AB	BB	AB	BB	AB	AB	BB	BB	BB	AB	AB	BB	BB	BB	AB	AB	AB	AB	BB	BB	AB	BB	BB	AB	BB	BB	AB	BB	AB	AB	BB	AB	AB	AB	AB	BB	AB	BB
Bc-B3-p921784	--	BB	BB	BB	BB	BB	BB	AB	AB	AB	AB	AB	AB	BB	BB	BB	BB	BB	AB	AB	BB	AB	AB	AB	AB	BB	AB	BB	AB	AB	BB	AB	AB	AB	BB	BB	BB	AB	BB	AB	AB	BB	AB	BB	BB	AB	AB	BB	BB
Bc-B3-p936921	BB	AA	AA	AA	AA	AA	AA	AB	AB	AB	AB	AB	AB	AA	AA	AA	AA	AA	AB	AB	AA	AB	AB	AB	AB	AA	AB	AA	AB	AB	AA	AB	AB	AB	AA	AA	AA	AB	AA	AB	AB	AA	AB	AA	AA	AB	AB	AA	AA
Bc-B4-p10028174	BB	BB	AA	BB	BB	BB	BB	BB	BB	BB	BB	BB	BB	BB	BB	BB	BB	BB	BB	BB	BB	BB	BB	BB	BB	BB	BB	BB	BB	BB	BB	BB	BB	BB	BB	BB	BB	BB	BB	BB	BB	BB	BB	BB	BB	BB	BB	BB	BB
Bc-B4-p10123409	--	AA	AA	AA	AB	AB	AB	AA	AA	AA	AA	AA	AA	AA	AB	AA	AB	AA	AA	AB	AB	AA	AB	AB	AA	AB	AA	AA	AB	AA	AA	AB	AA	AA	AA	AB	AA	AB	AA	AA	AA	AA	AA	AB	AA	AB	AB	AB	AB
Bc-B4-p10180392	BB	AA	AA	AA	AB	AB	AB	AA	AA	AA	AA	AA	AA	AA	AB	AA	AB	AA	AA	AB	AB	AA	AB	AB	AA	AB	AA	AA	AB	AA	AA	AB	AA	AA	AA	AB	AA	AB	AA	AA	AA	AA	AA	AB	AA	AB	AB	AB	AB
Bc-B4-p10187683	AA	BB	BB	BB	AB	AB	AB	BB	BB	BB	BB	BB	BB	BB	AB	BB	AB	BB	BB	AB	AB	BB	AB	AB	BB	AB	BB	BB	AB	BB	BB	AB	BB	BB	BB	AB	BB	AB	BB	BB	BB	BB	BB	AB	BB	AB	AB	AB	AB
Bc-B4-p10219724	AA	BB	BB	BB	AB	AB	AB	BB	BB	BB	BB	BB	BB	BB	AB	BB	AB	BB	BB	AB	AB	BB	AB	AB	BB	AB	BB	BB	AB	BB	BB	AB	BB	BB	BB	AB	BB	--	BB	BB	BB	BB	BB	AB	BB	AB	AB	AB	AB
Bc-B4-p10998286	AA	AA	BB	AA	AA	AA	AA	AA	AA	AA	AA	AA	AA	AA	AA	AA	AA	AA	AA	AA	AA	AA	AA	AA	AA	AA	AA	AA	AA	AA	AA	AA	AA	AA	AA	AA	AA	AA	AA	AA	AA	AA	AA	AA	AA	AA	AA	AA	AA
Bc-B4-p11006512	--	BB	BB	BB	AB	AB	AB	BB	AB	BB	BB	BB	BB	BB	AB	BB	AB	BB	BB	AB	AB	BB	AB	AB	BB	AB	BB	BB	AB	BB	BB	AB	BB	BB	BB	AB	BB	AB	BB	BB	BB	BB	BB	AB	BB	AB	AB	AB	AB
Bc-B4-p11011452	BB	AA	AA	AA	AB	AB	AB	AA	AB	AA	AA	AA	AA	AA	AB	AA	AB	AA	AA	AB	AB	AA	AB	AB	AA	AB	AA	AA	AB	AA	AA	AB	AA	AA	AA	AB	AA	AB	AA	AA	AA	AA	AA	AB	AA	AB	AB	AB	AB
Bc-B4-p11150404	BB	BB	AA	BB	BB	BB	BB	BB	BB	BB	BB	BB	BB	BB	BB	BB	BB	BB	BB	BB	BB	BB	BB	BB	BB	BB	BB	BB	BB	BB	BB	BB	BB	BB	BB	BB	BB	BB	BB	BB	BB	BB	BB	BB	BB	BB	BB	BB	BB
Bc-B4-p11223191	AA	BB	BB	BB	AB	AB	AB	BB	AB	BB	BB	BB	BB	BB	AB	BB	AB	BB	BB	AB	AB	BB	AB	AB	BB	AB	BB	BB	AB	BB	BB	AB	BB	BB	BB	AB	BB	AB	BB	BB	BB	BB	BB	AB	BB	AB	AB	AB	AB
Bc-B4-p11315495	BB	AA	AA	AA	AB	AB	AB	AA	AB	AA	AA	AA	AA	AA	AB	AA	AB	AA	AA	AB	AB	AA	AB	AB	AA	AB	AA	AA	AB	AA	AA	AB	AA	AA	AA	AB	AA	AB	AA	AA	AA	AA	AA	AB	AA	AB	AB	AB	AB
Bc-B4-p11402606	BB	AB	BB	AB	AB	AB	AB	AB	AB	AB	AB	AB	AB	AB	AB	AB	AB	AB	AB	AB	AB	AB	AB	AB	AB	AB	AB	AB	AB	AB	AB	AB	AB	AB	AB	AB	AB	AB	AB	AB	AB	AB	AB	AB	AB	AB	AB	AB	AB
Bc-B4-p11441864	BB	AA	BB	AA	AB	AB	AB	AA	AB	AA	AA	AA	AA	AA	AB	AA	AB	AA	AA	AB	AB	AA	AB	AB	AA	AB	AA	AA	AB	AA	AA	AB	AA	AA	AA	AB	AA	AB	AA	AA	AA	AA	AA	AB	AA	AB	AB	AB	AB
Bc-B4-p11548396	AA	AB	AA	AB	AB	AB	AB	AB	AB	AB	AB	AB	AB	AB	AB	AB	AB	AB	AB	AB	AB	AB	AB	AB	AB	AB	AB	AB	AB	AB	AB	AB	AB	AB	AB	AB	AB	AB	AB	AB	AB	AB	AB	AB	AB	AB	AB	AB	AB
Bc-B4-p1159870	AA	BB	BB	BB	AB	BB	BB	AB	BB	BB	BB	BB	BB	BB	BB	AB	AB	AB	AB	AB	AB	AB	AB	AB	AB	AB	BB	AB	BB	BB	BB	AB	BB	BB	AB	AB	AB	AB	AB	BB	AB	AB	AB	AB	BB	AB	BB	BB	AB
Bc-B4-p1185061	BB	AA	AA	AA	AB	AA	AA	AB	AA	AA	AA	AA	AA	AA	AA	AB	AB	AB	AB	AB	AB	AB	AB	AB	AB	AB	AA	AB	AA	AA	AA	AB	AA	AA	AB	AB	AB	AB	AB	AA	AB	AB	AB	AB	AA	AB	AA	AA	AB
Bc-B4-p12324726	AB	BB	BB	BB	AB	AB	AB	BB	AB	BB	BB	BB	BB	BB	AB	BB	AB	BB	BB	AB	AB	BB	AB	AB	BB	AB	BB	BB	AB	BB	BB	AB	BB	BB	BB	AB	BB	AB	BB	BB	--	BB	BB	AB	BB	AB	AB	AB	AB
Bc-B4-p1235492	AA	BB	BB	BB	AB	BB	BB	AB	BB	BB	BB	BB	BB	BB	BB	AB	AB	AB	AB	AB	AB	AB	AB	AB	AB	AB	BB	AB	BB	BB	BB	AB	BB	BB	AB	AB	AB	AB	AB	BB	AB	AB	AB	AB	BB	AB	BB	BB	AB
Bc-B4-p12936852	AA	BB	BB	BB	AB	AB	AB	BB	AB	BB	BB	BB	BB	BB	AB	BB	AB	BB	BB	AB	AB	BB	AB	AB	BB	AB	BB	BB	AB	BB	BB	AB	BB	BB	BB	AB	BB	AB	BB	BB	--	BB	BB	BB	BB	AB	AB	AB	AB
Bc-B4-p12971587	AA	AA	AA	AA	AA	AB	AB	AA	AA	AA	AA	AA	AA	AA	AB	AA	AA	AA	AA	AA	AA	AA	AB	AA	AA	AA	AA	AA	AA	AA	AA	AA	--	AA	AA	AB	AA	AA	AA	AA	AA	AA	AA	AA	AA	AB	AA	AA	AB
Bc-B4-p1331898	AA	AA	BB	AA	AA	AA	AA	AA	AA	AA	AA	AA	AA	AA	AA	AA	AA	AA	AA	AA	AA	AA	AA	AA	AA	AA	AA	AA	AA	AA	AA	AA	AA	AA	AA	AA	AA	AA	AA	AA	AA	AA	AA	AA	AA	AA	AA	AA	AA
Bc-B4-p1457583	AA	BB	BB	BB	AB	BB	BB	AB	BB	BB	BB	BB	BB	BB	BB	AB	AB	AB	AB	AB	AB	AB	AB	AB	AB	AB	BB	AB	BB	BB	BB	AB	BB	BB	AB	AB	AB	AB	AB	BB	AB	AB	AB	AB	BB	AB	BB	BB	AB
Bc-B4-p15038064	AA	BB	BB	BB	AB	AB	AB	AB	AB	AB	BB	AB	AB	BB	AB	BB	BB	BB	BB	AB	AB	BB	AB	AB	BB	AB	AB	AB	AB	BB	BB	AB	BB	AB	AB	AB	AB	AB	BB	BB	AB	BB	BB	AB	AB	AB	AB	AB	AB
Bc-B4-p15290208	AB	AA	AA	AA	AB	AB	AB	AA	AB	AB	AA	AA	AA	AA	AB	AA	AA	AA	AA	AB	AB	AA	AB	AB	AA	AB	AA	AA	AB	AA	AA	AA	AA	AB	AA	AB	AA	AB	AA	AA	AA	AA	AA	AA	AA	AB	AB	AB	AB
Bc-B4-p15514673	AA	BB	BB	BB	AB	AB	AB	BB	AB	AB	BB	BB	BB	BB	AB	BB	BB	BB	BB	AB	AB	BB	AB	AB	BB	AB	BB	BB	AB	BB	BB	BB	BB	AB	BB	AB	BB	AB	BB	BB	BB	BB	BB	BB	BB	AB	AB	AB	AB
Bc-B4-p15592193	AA	BB	BB	BB	AB	AB	AB	BB	AB	AB	BB	BB	BB	BB	AB	BB	BB	BB	BB	AB	AB	BB	AB	AB	BB	AB	BB	BB	AB	BB	BB	BB	BB	AB	BB	AB	BB	AB	BB	BB	BB	BB	BB	BB	BB	AB	AB	AB	AB
Bc-B4-p15798012	AA	AA	AB	AA	AA	AA	AA	AA	AA	AA	AA	AA	AA	AA	AA	AA	AA	AA	AA	AA	AA	AA	AA	AA	AA	AA	AA	AA	AA	AA	AA	AA	AA	AA	AA	AA	AA	AA	AA	AA	AA	AA	AA	AA	AA	AA	AA	AA	AA
Bc-B4-p15843550	AA	AA	BB	AA	AA	AA	AA	AA	AA	AA	AA	AA	AA	AA	AA	AA	AA	AA	AA	AA	AA	AA	AA	AA	AA	AA	AA	AA	AA	AA	AA	AA	AA	AA	AA	AA	AA	AA	AA	AA	AA	AA	AA	AA	AA	AA	AA	AA	AA
Bc-B4-p15870999	AA	BB	AA	BB	AB	AB	AB	BB	AB	AB	BB	BB	BB	BB	AB	BB	BB	BB	BB	AB	AB	BB	AB	AB	BB	AB	BB	BB	AB	BB	BB	BB	BB	AB	BB	AB	BB	AB	BB	BB	BB	BB	BB	BB	BB	AB	AB	AB	AB
Bc-B4-p15881076	AB	BB	BB	BB	AB	AB	AB	BB	AB	AB	BB	BB	BB	BB	AB	BB	BB	BB	BB	AB	AB	BB	AB	AB	BB	AB	BB	BB	AB	BB	BB	BB	BB	AB	BB	AB	BB	AB	BB	BB	BB	BB	BB	BB	BB	AB	AB	AB	AB
Bc-B4-p16100387	BB	AA	BB	AA	AB	AB	AB	AA	AB	AB	AA	AA	AA	AA	AB	AA	AA	AA	AA	AB	AB	AA	AB	AB	AA	AB	AA	AA	AB	AA	AA	AA	AA	AB	AA	AB	AA	AB	AA	AA	AA	AA	AA	AA	AA	AB	AB	AB	AB
Bc-B4-p16189409	AA	AA	AB	AA	AA	AA	AA	AA	AA	AA	AA	AA	AA	AA	AA	AA	AA	AA	AA	AA	AA	AA	AA	AA	AA	AA	AA	AA	AA	AA	AA	AA	AA	AA	AA	AA	AA	AA	AA	AA	AA	AA	AA	AA	AA	AA	AA	AA	AA
Bc-B4-p16216481	BB	AA	AA	AA	AB	AB	AB	AA	AB	AB	AA	AA	AA	AA	AB	AA	AA	AA	AA	AB	AB	AA	AB	AB	AA	AB	AA	AA	AB	AA	AA	AA	AA	AB	AA	AB	AA	AB	AA	AA	AA	AA	AA	AA	AA	AB	AB	AB	AB
Bc-B4-p1643595	--	BB	BB	BB	AB	BB	BB	AB	BB	BB	BB	BB	BB	BB	BB	AB	AB	AB	AB	AB	AB	AB	AB	AB	AB	AB	BB	AB	BB	BB	BB	AB	BB	BB	AB	AB	AB	AB	AB	BB	AB	AB	AB	AB	BB	AB	BB	BB	AB
Bc-B4-p17370202	AA	BB	BB	BB	AB	AB	AB	BB	AB	AB	BB	BB	BB	BB	AB	BB	BB	BB	BB	AB	AB	BB	AB	BB	BB	BB	BB	BB	BB	BB	BB	BB	BB	AB	BB	AB	BB	AB	BB	BB	BB	BB	BB	BB	BB	AB	AB	AB	AB
Bc-B4-p17383359	--	AA	AA	AA	AB	AB	AB	AA	AB	AB	AA	AA	AA	AA	AB	AA	AA	AA	AA	AB	AB	AA	AB	AA	AA	AA	AA	AA	AA	AA	AA	AA	AA	AB	AA	AB	AA	AB	AA	AA	AA	AA	AA	AA	AA	AB	AB	AB	AB
Bc-B4-p17391790	BB	AA	AA	AA	AB	AB	AB	AA	AB	AB	AA	AA	AA	AA	AB	AA	AA	AA	AA	AB	AB	AA	AB	AA	AA	AA	AA	AA	AA	AA	AA	AA	AA	AB	AA	AB	AA	AB	AA	AA	AA	AA	AA	AA	AA	AB	AB	AB	AB
Bc-B4-p17424364	AB	BB	BB	BB	AB	AB	AB	BB	AB	AB	BB	BB	BB	BB	AB	BB	BB	BB	BB	AB	AB	BB	AB	BB	BB	BB	BB	BB	BB	BB	BB	BB	BB	AB	BB	AB	BB	AB	BB	BB	BB	BB	BB	BB	BB	AB	AB	AB	AB
Bc-B4-p17610458	BB	AA	AA	AA	AB	AB	AB	AA	AB	AB	AA	AA	AA	AA	AB	AA	AA	AA	AA	AB	AB	AA	AB	AA	AA	AA	AA	AA	AA	AA	AA	AA	AA	AB	AA	AB	AA	AB	AA	AA	AA	AA	AA	AA	AA	AB	AB	AB	AB
Bc-B4-p18070566	--	AA	AA	AA	AB	AB	AB	AA	AB	AB	AA	AA	AA	AA	AB	AA	AA	AA	AA	AB	AB	AA	AB	AA	AA	AA	AA	AA	AA	AA	AA	AA	AA	AB	AA	AB	AA	AB	AA	AA	AA	AA	AA	AA	AA	AB	AB	AB	AB
Bc-B4-p2598988	AA	BB	AA	BB	AB	BB	AB	AB	BB	BB	BB	BB	BB	BB	BB	AB	AB	AB	AB	AB	AB	AB	AB	AB	AB	AB	BB	AB	BB	BB	BB	AB	AB	BB	AB	AB	AB	AB	AB	BB	AB	AB	AB	AB	BB	AB	BB	BB	AB
Bc-B4-p2729264	AA	BB	BB	BB	AB	BB	AB	AB	BB	BB	BB	BB	BB	BB	BB	AB	AB	AB	AB	AB	AB	AB	AB	AB	AB	AB	BB	AB	BB	BB	BB	AB	AB	BB	AB	AB	AB	AB	AB	BB	AB	AB	AB	AB	BB	AB	BB	BB	AB
Bc-B4-p3007281	AA	BB	BB	BB	AB	BB	AB	AB	BB	BB	BB	BB	BB	BB	BB	AB	AB	AB	AB	AB	AB	AB	AB	AB	AB	AB	BB	BB	BB	BB	BB	AB	AB	BB	AB	AB	AB	AB	AB	BB	AB	AB	AB	AB	BB	AB	AB	BB	AB
Bc-B4-p3173974	AA	BB	AA	BB	AB	BB	AB	AB	BB	BB	BB	BB	BB	BB	BB	AB	AB	AB	AB	AB	AB	AB	AB	AB	AB	AB	BB	BB	AB	BB	BB	AB	AB	BB	AB	AB	AB	AB	AB	BB	AB	AB	AB	AB	BB	AB	AB	BB	AB
Bc-B4-p35240160	AA	BB	BB	BB	AB	AB	AB	BB	AB	AB	BB	BB	BB	BB	AB	BB	BB	BB	BB	BB	AB	BB	AB	BB	BB	BB	BB	BB	BB	BB	BB	BB	BB	AB	BB	AB	BB	AB	AB	BB	BB	BB	BB	BB	BB	AB	AB	AB	AB
Bc-B4-p35257744	AB	BB	BB	BB	AB	AB	AB	BB	AB	AB	BB	BB	BB	BB	AB	BB	BB	BB	BB	BB	AB	BB	AB	BB	BB	BB	BB	BB	BB	BB	BB	BB	BB	AB	BB	AB	BB	AB	AB	BB	BB	BB	BB	BB	BB	AB	AB	AB	AB
Bc-B4-p3734357	AA	BB	BB	BB	AB	BB	AB	AB	BB	BB	BB	BB	BB	BB	BB	AB	AB	AB	AB	AB	AB	AB	AB	AB	AB	AB	BB	BB	AB	BB	BB	AB	AB	BB	AB	AB	AB	AB	AB	BB	AB	AB	AB	AB	BB	AB	AB	BB	AB
Bc-B4-p3819794	AA	BB	BB	BB	AB	BB	AB	AB	BB	BB	BB	BB	BB	BB	BB	AB	AB	AB	AB	AB	AB	AB	AB	AB	AB	AB	BB	BB	AB	BB	BB	AB	AB	BB	AB	AB	AB	AB	AB	BB	AB	AB	AB	AB	BB	AB	AB	BB	AB
Bc-B4-p38825887	--	AB	BB	AB	AB	AB	AB	AB	AB	AB	AB	AB	AB	AB	AB	AB	AB	AB	AB	AB	AB	AB	AB	AB	AB	AB	AB	AB	AB	AB	AB	AB	AB	AB	AB	AB	AB	AB	AB	AB	AB	AB	AB	AB	AB	AB	AB	AB	AB
Bc-B4-p38825957	AB	AB	BB	AB	AB	AB	AB	AB	AB	AB	AB	AB	AB	AB	AB	AB	AB	AB	AB	AB	AB	AB	AB	AB	AB	AB	AB	AB	AB	AB	AB	AB	AB	AB	AB	AB	AB	AB	AB	AB	AB	AB	AB	AB	AB	AB	AB	AB	AB
Bc-B4-p38930826	AB	AA	AA	AA	AB	AB	AB	AA	AB	AB	AA	AA	AA	AA	AB	AA	AA	AA	AA	AA	AB	AA	AB	AA	AA	AA	AA	AA	AA	AA	AA	AA	AA	AB	AA	AB	AA	AB	AB	AA	AA	AA	AA	AA	AA	AB	AB	AB	AB
Bc-B4-p41312073	AB	AA	AA	AA	AB	AB	AB	AA	AB	AB	AA	AA	AA	AA	AB	AA	AA	AA	AA	AA	AB	AA	AB	AA	AA	AA	AA	AA	AA	AA	AA	AA	AA	AB	AA	AB	AA	AB	AB	AA	AA	AA	AA	AA	AA	AB	AB	AB	AB
Bc-B4-p41315056	AB	BB	BB	BB	AB	AB	AB	BB	AB	AB	BB	BB	BB	BB	AB	BB	BB	BB	BB	BB	AB	BB	AB	BB	BB	BB	BB	BB	BB	BB	BB	BB	BB	AB	BB	AB	BB	AB	AB	BB	BB	BB	BB	BB	BB	AB	AB	AB	AB
Bc-B4-p41356298	BB	AA	AA	AA	AB	AB	AB	AA	AB	AB	AA	AA	AA	AA	AB	AA	AA	AA	AA	AA	AB	AA	AB	AA	AA	AA	AA	AA	AA	AA	AA	AA	AA	AB	AA	AB	AA	AB	AB	AA	AA	AA	AA	AA	AA	AB	AB	AB	AB
Bc-B4-p41404916	--	AA	AA	AA	AB	AB	AB	AA	AB	AB	AA	AA	AA	AA	AB	AA	AA	AA	AA	AA	AB	AA	AB	AA	AA	AA	AA	AA	AA	AA	AA	AA	AA	AB	AA	AB	AA	AB	AB	AA	AA	AA	AA	AA	AA	AB	AB	AB	AB
Bc-B4-p41422082	BB	AA	AA	AA	AB	AB	AB	AA	AB	AB	AA	AA	AA	AA	AB	AA	AA	AA	AA	AA	AB	AA	AB	AA	AA	AA	AA	AA	AA	AA	AA	AA	AA	AB	AA	AB	AA	AB	AB	AA	AA	AA	AA	AA	AA	AB	AB	AB	AB
Bc-B4-p41472850	BB	AA	AA	AA	AB	AB	AB	AA	AB	AB	AA	AA	AA	AA	AB	AA	AA	AA	AA	AA	AB	AA	AB	AA	AA	AA	AA	AA	AA	AA	AA	AA	AA	AB	AA	AB	AA	AB	AB	AA	AA	AA	AA	AA	AA	AB	AB	AB	AB
Bc-B4-p41546138	BB	AA	AA	AA	AB	AB	AB	AA	AB	AB	AA	AA	AA	AA	AB	AA	AA	AA	AA	AA	AB	AA	AB	AA	AA	AA	AA	AA	AA	AA	AA	AA	AA	AB	AA	AB	AA	AB	AB	AA	AA	AA	AA	AA	AA	AB	AB	AB	AB
Bc-B4-p41547517	BB	AA	AA	AA	AB	AB	AB	AA	AB	AB	AA	AA	AA	AA	AB	AA	AA	AA	AA	AA	AB	AA	AB	AA	AA	AA	AA	AA	AA	AA	AA	AA	AA	AB	AA	AB	AA	AB	AB	AA	AA	AA	AA	--	AA	AB	AB	AB	AB
Bc-B4-p41558833	BB	AA	AA	AA	AB	AB	AB	AA	AB	AB	AA	AA	AA	AA	AB	AA	AA	AA	AA	AA	AB	AA	AB	AA	AA	AA	AA	AA	AA	AA	AA	AA	AA	AB	AA	AB	AA	AB	AB	AA	AA	AA	AA	AA	AA	AB	AB	AB	AB
Bc-B4-p41563408	AA	BB	BB	BB	AB	AB	AB	BB	AB	AB	BB	BB	BB	BB	AB	BB	BB	BB	BB	BB	AB	BB	AB	BB	BB	BB	BB	BB	BB	BB	BB	BB	BB	AB	BB	AB	BB	AB	AB	BB	BB	BB	BB	BB	BB	AB	AB	AB	AB
Bc-B4-p41567818	AA	BB	BB	BB	AB	AB	AB	BB	AB	AB	BB	BB	BB	BB	AB	BB	BB	BB	BB	BB	AB	BB	AB	BB	BB	BB	BB	BB	BB	BB	BB	BB	BB	AB	BB	AB	BB	AB	AB	BB	BB	BB	BB	BB	BB	AB	AB	AB	AB
Bc-B4-p42900905	BB	AA	AA	AA	AB	AB	AB	AA	AB	AB	AA	AA	AA	AA	AB	AA	AA	AA	AA	AA	AB	AA	AB	AA	AA	AA	AA	AA	AA	AA	AA	AA	AA	AB	AA	AB	AA	AB	AB	AA	AA	AA	AA	AA	AA	AB	AB	AB	AB
Bc-B4-p42915080	BB	AA	AA	AA	AB	AB	AB	AA	AB	AB	AA	AA	AA	AA	AB	AA	AA	AA	AA	AA	AB	AA	AB	AA	AA	AA	AA	AA	AA	AA	AA	AA	AA	AB	AA	AB	AA	AB	AB	AA	AA	AA	AA	AA	AA	AB	AB	AB	AB
Bc-B4-p42926812	BB	AA	AA	AA	AB	AB	AB	AA	AB	AB	AA	AA	AA	AA	AB	AA	AA	AA	AA	AA	AB	AA	AB	AA	AA	AA	AA	AA	AA	AA	AA	AA	AA	AB	AA	AB	AA	AB	AB	AA	AA	AA	AA	AA	AA	AB	AB	AB	AB
Bc-B4-p42946752	BB	AA	AA	AA	AB	AB	AB	AA	AB	AB	AA	AA	AA	AA	AB	AA	AA	AA	AA	AA	AB	AA	AB	AA	AA	AA	AA	AA	AA	AA	AA	AA	AA	AB	AA	AB	AA	AB	AB	AA	AA	AA	AA	AA	AA	AB	AB	AB	AB
Bc-B4-p42989256	AA	BB	BB	BB	AB	AB	AB	BB	AB	AB	BB	BB	BB	BB	AB	BB	BB	BB	BB	BB	AB	BB	AB	BB	BB	BB	BB	BB	BB	BB	BB	BB	BB	AB	BB	AB	BB	AB	AB	BB	BB	BB	BB	BB	BB	AB	AB	AB	AB
Bc-B4-p43002490	--	BB	BB	BB	AB	AB	AB	BB	AB	AB	BB	BB	BB	BB	AB	BB	BB	BB	BB	BB	AB	BB	AB	BB	BB	BB	BB	BB	BB	BB	BB	BB	BB	AB	BB	AB	BB	AB	AB	BB	BB	BB	BB	BB	BB	AB	AB	AB	AB
Bc-B4-p43018831	BB	AA	AA	AA	AB	AB	AB	AA	AB	AB	AA	AA	AA	AA	AB	AA	AA	AA	AA	AA	AB	AA	AB	AA	AA	AA	AA	AA	AA	AA	AA	AA	AA	AB	AA	AB	AA	AB	AB	AA	AA	AA	AA	AA	AA	AB	AB	AB	AB
Bc-B4-p43113238	AA	BB	BB	BB	AB	AB	AB	BB	AB	AB	BB	BB	BB	BB	AB	BB	BB	BB	BB	BB	AB	BB	AB	BB	BB	BB	BB	BB	BB	BB	BB	BB	BB	AB	BB	AB	BB	AB	AB	BB	BB	BB	BB	BB	BB	AB	AB	AB	AB
Bc-B4-p43115407	AA	BB	BB	BB	AB	AB	AB	BB	AB	AB	BB	BB	BB	BB	AB	BB	BB	BB	BB	BB	AB	BB	AB	BB	BB	BB	BB	BB	BB	BB	BB	BB	BB	AB	BB	AB	BB	AB	AB	BB	BB	BB	BB	BB	BB	AB	AB	AB	AB
Bc-B4-p43158822	BB	AA	AA	AA	AB	AB	AB	AA	AB	AB	--	AA	AA	AA	AB	AA	AA	AA	--	AA	AB	AA	AB	AA	AA	AA	AA	AA	AA	AA	AA	AA	--	AB	AA	AB	AA	AB	AB	AA	AA	AA	AA	AB	AA	AB	AB	AB	AB
Bc-B4-p43200422	AB	BB	BB	BB	AB	AB	AB	BB	AB	AB	BB	BB	BB	BB	AB	BB	BB	BB	BB	BB	AB	BB	AB	BB	BB	BB	BB	BB	BB	BB	BB	BB	BB	AB	BB	AB	BB	AB	AB	BB	BB	BB	BB	BB	BB	AB	AB	AB	AB
Bc-B4-p43268735	BB	AA	AA	AA	AB	AB	AB	AA	AB	AB	AA	AA	AA	AA	AB	AA	AA	AA	AA	AA	AB	AA	AB	AA	AA	AA	AA	AA	AA	AA	AA	AA	AA	AB	AA	AB	AA	AB	AB	AA	AA	AA	AA	AA	AA	AB	AB	AB	AB
Bc-B4-p43277198	AA	BB	BB	BB	AB	AB	AB	BB	AB	AB	BB	BB	BB	BB	AB	BB	BB	BB	BB	BB	AB	BB	AB	BB	BB	BB	BB	BB	BB	BB	BB	BB	BB	AB	BB	AB	BB	AB	AB	BB	BB	BB	BB	BB	BB	AB	AB	AB	AB
Bc-B4-p43278455	BB	AA	AA	AA	AB	AB	AB	AA	AB	AB	AA	AA	AA	AA	AB	AA	AA	AA	AA	AA	AB	AA	AB	AA	AA	AA	AA	AA	AA	AA	AA	AA	AA	AB	AA	AB	AA	AB	AB	AA	AA	AA	AA	AA	AA	AB	AB	AB	AB
Bc-B4-p43291931	AB	AA	AA	AA	AB	AB	AB	AA	AB	AB	AA	AA	AA	AA	AB	AA	AA	AA	AA	AA	AB	AA	AB	AA	AA	AA	AA	AA	AA	AA	AA	AA	AA	AB	AA	AB	AA	AB	AB	AA	AA	AA	AA	AA	AA	AB	AB	AB	AB
Bc-B4-p43530814	BB	AA	AA	AA	AB	AB	AB	AA	AB	AB	AA	AA	AA	AA	AB	AA	AA	AA	AA	AA	AB	AA	AB	AA	AA	AA	AA	AA	AA	AA	AA	AA	AA	AB	AA	AB	AA	AB	AB	AA	AA	AA	AA	AA	AA	AB	AB	AB	AB
Bc-B4-p4606531	AB	AB	BB	AB	AB	AB	AB	AB	AB	AB	AB	AB	AB	AB	AB	AB	AB	AB	AB	AB	AB	AB	AB	AB	AB	AB	AB	AB	AB	AB	AB	AB	AB	AB	AB	AB	AB	AB	AB	AB	AB	AB	AB	AB	AB	AB	AB	AB	AB
Bc-B4-p5959701	BB	AA	AA	AA	AB	AA	AB	AA	AA	AA	AA	AA	AA	AA	AB	AB	AB	AB	AA	AB	AB	AB	AB	AB	AA	AB	AA	AA	AB	AA	AA	AB	AB	AA	AA	AB	AA	AB	AA	AA	AA	AB	AA	AB	AA	AB	AB	AA	AB
Bc-B4-p6131247	AA	BB	BB	BB	AB	BB	AB	BB	BB	BB	BB	BB	BB	BB	AB	AB	AB	AB	BB	AB	AB	AB	AB	AB	BB	AB	BB	BB	AB	BB	BB	AB	AB	BB	BB	AB	BB	AB	BB	BB	BB	AB	BB	AB	BB	AB	AB	BB	AB
Bc-B4-p6498614	BB	AB	AB	AB	BB	AB	BB	AA	AB	--	AB	AB	AB	AB	BB	BB	BB	BB	--	BB	BB	BB	BB	BB	AB	BB	--	--	BB	--	--	BB	BB	AB	--	BB	AB	BB	--	--	--	BB	--	BB	--	BB	BB	AB	BB
Bc-B4-p6528216	--	BB	BB	BB	AB	BB	AB	BB	BB	BB	BB	BB	BB	BB	AB	AB	AB	AB	BB	AB	AB	AB	AB	AB	BB	AB	BB	BB	AB	BB	BB	AB	AB	BB	BB	AB	BB	AB	BB	BB	BB	AB	BB	AB	BB	AB	AB	BB	AB
Bc-B4-p6532733	AA	BB	BB	BB	AB	BB	AB	BB	BB	BB	BB	BB	BB	BB	AB	AB	AB	AB	BB	AB	AB	AB	AB	AB	BB	AB	BB	BB	AB	BB	BB	AB	AB	BB	BB	AB	BB	AB	BB	BB	BB	AB	BB	AB	BB	AB	AB	BB	AB
Bc-B4-p7305121	AB	AB	BB	AB	AB	AB	AB	AB	AB	AB	AB	AB	AB	AB	AB	AB	AB	AB	AB	AB	AB	AB	AB	AB	AB	AB	AB	AB	AB	AB	AB	AB	AB	AB	AB	AB	AB	AB	AB	AB	AB	AB	AB	AB	AB	AB	AB	AB	AB
Bc-B4-p8274407	BB	AA	AA	AA	AB	AB	AB	AA	AA	AA	AA	AA	AA	AA	AB	AA	AB	AB	AA	AB	AB	AB	AB	AB	AA	AB	AA	AA	AB	AB	AA	AB	AA	AA	AA	AB	AA	AB	AA	AA	AA	AB	AA	AB	AA	AB	AB	AB	AB
Bc-B4-p8309685	AA	BB	AA	BB	AB	AB	AB	BB	BB	BB	BB	BB	BB	BB	AB	BB	AB	AB	BB	AB	AB	AB	AB	AB	BB	AB	BB	BB	AB	AB	BB	AB	BB	BB	BB	AB	BB	AB	BB	BB	BB	AB	BB	AB	BB	AB	AB	AB	AB
Bc-B4-p8345942	BB	--	AA	--	BB	BB	BB	--	--	--	--	--	--	--	BB	--	BB	BB	--	BB	BB	BB	BB	BB	--	BB	--	--	BB	BB	--	BB	--	--	--	BB	--	BB	--	--	AB	BB	--	BB	--	BB	BB	BB	BB
Bc-B4-p9024290	AA	AA	BB	AA	AA	AA	AA	AA	AA	AA	AA	AA	AA	AA	AA	AA	AA	AA	AA	AA	AA	AA	AA	AA	AA	AA	AA	AA	AA	AA	AA	AA	AA	AA	AA	AA	AA	AA	AA	AA	AA	AA	AA	AA	AA	AA	AA	AA	AA
Bc-B4-p9059355	AA	AA	BB	AA	AA	AA	AA	AA	AA	AA	AA	AA	AA	AA	AA	AA	AA	AA	AA	AA	AA	AA	AA	AA	AA	AA	AA	AA	AA	AA	AA	AA	AA	AA	AA	AA	AA	AA	AA	AA	AA	AA	AA	AA	AA	AA	AA	AA	AA
Bc-B4-p9062302	AA	AA	BB	AA	AA	AA	AA	AA	AA	AA	AA	AA	AA	AA	AA	AA	AA	AA	AA	AA	AA	AA	AA	AA	AA	AA	AA	AA	AA	AA	AA	AA	AA	AA	AA	AA	AA	AA	AA	AA	AA	AA	AA	AA	AA	AA	AA	AA	AA
Bc-B4-p9150923	BB	AA	AA	AA	AB	AB	AB	AA	AA	AA	AA	AA	AA	AA	AB	AA	AB	AA	AA	AB	AB	AB	AB	AB	AA	AB	AA	AA	AB	AB	AA	AB	AA	AA	AA	AB	AA	AB	AA	AA	AA	AA	AA	AB	AA	AB	AB	AB	AB
Bc-B4-p9377757	AA	AB	AB	AB	AA	AA	AA	AB	AB	AB	AB	AB	AB	AB	AA	AB	AA	AB	AB	AA	AA	AA	AA	AA	AB	AA	AB	AB	AA	AB	AB	AA	AB	AB	AB	AA	AB	AA	AB	AB	AB	AB	AB	AA	AB	AA	AA	AA	AA
Bc-B5-p10001336	BB	AA	AA	AA	AA	AB	AA	AB	AB	AA	AA	AB	AB	AA	AA	AB	AA	AA	AB	AB	AB	AA	AB	AA	AB	AB	AA	AB	AA	AA	AB	AB	AA	AB	AB	AB	AB	AA	AB	AB	AB	AA	AB	AB	AB	AB	AA	AB	AA
Bc-B5-p12114776	AB	BB	AB	AB	BB	BB	AB	AB	BB	BB	AB	BB	BB	AB	AB	AB	AB	BB	AB	BB	BB	BB	AB	AB	BB	BB	BB	BB	BB	BB	BB	AB	AB	BB	AB	BB	BB	BB	AB	BB	BB	BB	AB	BB	AB	BB	AB	AB	AB
Bc-B5-p12420051	BB	AA	AA	AA	AA	AB	AA	AB	AB	AA	AA	AB	AB	AA	AA	AB	AA	AA	AB	AB	AB	AA	AB	AA	AB	AB	AA	AB	AA	AA	AB	AB	AA	AB	AB	AB	AB	AA	AB	AB	AB	AB	AB	AB	AB	AB	AA	AB	AA
Bc-B5-p12904402	BB	BB	AA	BB	BB	BB	BB	BB	BB	BB	BB	BB	BB	BB	BB	BB	BB	BB	BB	BB	BB	BB	BB	BB	BB	BB	BB	BB	BB	BB	BB	BB	BB	BB	BB	BB	BB	BB	BB	BB	BB	BB	BB	BB	BB	BB	BB	BB	BB
Bc-B5-p13145338	AA	BB	BB	BB	BB	AB	BB	AB	AB	BB	BB	AB	AB	BB	BB	AB	BB	BB	AB	AB	AB	BB	AB	BB	AB	AB	BB	AB	BB	BB	AB	BB	BB	AB	AB	AB	AB	BB	AB	AB	AB	AB	AB	AB	AB	AB	BB	AB	BB
Bc-B5-p13352409	AA	BB	AB	BB	BB	AB	BB	AB	AB	BB	BB	AB	AB	BB	BB	AB	BB	BB	AB	AB	AB	BB	AB	BB	AB	AB	BB	AB	BB	BB	AB	BB	BB	AB	AB	AB	AB	BB	AB	AB	AB	AB	AB	AB	AB	AB	BB	AB	BB
Bc-B5-p13354229	BB	AB	AB	AB	AB	AB	AB	AB	AB	AB	AB	AB	AB	AB	AB	AB	AB	AB	AB	AB	AB	AB	AB	AB	AB	AB	AB	AB	AB	AB	AB	AB	AB	AB	AB	AB	AB	AB	AB	AB	AB	AB	AB	AB	AB	AB	AB	AB	AB
Bc-B5-p13369147	BB	AA	AB	AA	AA	AB	AA	AB	AB	AA	AA	AB	AB	AA	AA	AB	AA	AA	AB	AB	AB	AA	AB	AA	AB	AB	AA	AB	AA	AA	AB	AA	AA	AB	AB	AB	AB	AA	AB	AB	AB	AB	AB	AB	AB	AB	AA	AB	AA
Bc-B5-p13515514	AA	BB	BB	BB	BB	AB	BB	AB	AB	BB	BB	AB	AB	BB	BB	AB	BB	BB	AB	AB	AB	BB	AB	BB	AB	AB	BB	AB	BB	BB	AB	BB	BB	AB	AB	AB	AB	BB	AB	AB	AB	AB	AB	AB	AB	AB	BB	AB	BB
Bc-B5-p13551176	AB	BB	BB	BB	BB	AB	BB	AB	AB	BB	BB	AB	AB	BB	BB	AB	BB	BB	AB	AB	AB	BB	AB	BB	AB	AB	BB	AB	BB	BB	AB	BB	BB	AB	AB	AB	AB	BB	AB	AB	AB	AB	AB	AB	AB	AB	BB	AB	BB
Bc-B5-p13623061	AA	BB	BB	BB	BB	AB	BB	AB	AB	BB	BB	AB	AB	BB	BB	AB	BB	BB	AB	AB	AB	BB	AB	BB	AB	AB	BB	AB	BB	BB	AB	BB	BB	AB	AB	AB	AB	BB	AB	AB	AB	AB	AB	AB	AB	AB	BB	AB	BB
Bc-B5-p13651746	BB	AA	AA	AA	AA	AB	AA	AB	AB	AA	AA	AB	AB	AA	AA	AB	AA	AA	AB	AB	AB	AA	AB	AA	AB	AB	AA	AB	AA	AA	AB	AA	AA	AB	AB	AB	AB	AA	AB	AB	AB	AB	AB	AB	AB	AB	AA	AB	AA
Bc-B5-p13710018	AA	BB	BB	BB	BB	AB	BB	AB	AB	BB	BB	AB	AB	BB	BB	AB	BB	BB	AB	AB	AB	BB	AB	BB	AB	AB	BB	AB	BB	BB	AB	BB	BB	AB	AB	AB	AB	BB	AB	AB	AB	AB	AB	AB	AB	AB	BB	AB	BB
Bc-B5-p13872572	BB	AB	BB	AB	AB	AB	AB	AB	AB	AB	AB	AB	AB	AB	AB	AB	AB	AB	AB	AB	AB	AB	AB	AB	AB	AB	AB	AB	AB	AB	AB	AB	AB	AB	AB	AB	AB	AB	AB	AB	AB	AB	AB	AB	AB	AB	AB	AB	AB
Bc-B5-p14144207	AA	BB	BB	BB	BB	AB	BB	AB	AB	BB	BB	AB	AB	BB	BB	AB	BB	BB	AB	AB	AB	BB	AB	BB	AB	AB	BB	AB	BB	BB	AB	BB	BB	AB	AB	AB	AB	BB	AB	AB	AB	AB	AB	AB	AB	AB	BB	AB	BB
Bc-B5-p14339004	AB	BB	AB	BB	BB	AB	BB	AB	AB	BB	BB	AB	AB	BB	BB	AB	BB	BB	AB	AB	AB	BB	AB	BB	AB	AB	BB	AB	BB	BB	AB	BB	BB	AB	AB	AB	AB	BB	AB	AB	AB	AB	AB	AB	AB	AB	BB	AB	BB
Bc-B5-p15351870	AA	BB	AA	BB	BB	AB	BB	AB	AB	BB	BB	AB	AB	BB	BB	AB	BB	BB	AB	AB	AB	BB	AB	BB	AB	AB	BB	AB	BB	BB	AB	BB	BB	AB	AB	AB	AB	BB	AB	AB	AB	AB	AB	AB	AB	AB	BB	AB	BB
Bc-B5-p15353398	AA	BB	AA	BB	BB	AB	BB	AB	AB	BB	BB	AB	AB	BB	BB	AB	BB	BB	AB	AB	AB	BB	AB	BB	AB	AB	BB	AB	BB	BB	AB	BB	BB	AB	AB	AB	AB	BB	AB	AB	AB	AB	AB	AB	AB	AB	BB	AB	BB
Bc-B5-p15471520	AB	BB	AB	BB	BB	AB	BB	AB	AB	BB	BB	AB	AB	BB	BB	AB	BB	BB	AB	AB	AB	BB	AB	BB	AB	AB	BB	AB	BB	BB	AB	BB	BB	AB	AB	AB	AB	BB	AB	AB	AB	AB	AB	AB	AB	AB	BB	AB	BB
Bc-B5-p15484544	AA	BB	AA	BB	BB	AB	BB	AB	AB	BB	BB	AB	AB	BB	BB	AB	BB	BB	AB	AB	AB	BB	AB	BB	AB	AB	BB	AB	BB	BB	AB	BB	BB	AB	AB	AB	AB	BB	AB	AB	AB	AB	AB	AB	AB	AB	BB	AB	BB
Bc-B5-p16180602	AB	AA	AA	AA	AB	AB	AB	AA	AB	AA	AA	AA	AA	AA	AB	AA	AB	AA	AA	AB	AB	AA	AB	AB	AA	AB	AA	AA	AB	AA	AA	AB	AA	AA	AA	AB	AA	AB	AA	AA	AA	AA	AA	AB	AA	AB	AB	AB	AB
Bc-B5-p1697051	AA	BB	BB	BB	BB	AB	AB	AB	BB	BB	AB	AB	BB	AB	AB	BB	AB	BB	AB	AB	AB	BB	BB	AB	BB	AB	AB	BB	BB	BB	AB	AB	AB	BB	BB	AB	AB	AB	AB	BB	AB	BB	BB	BB	AB	AB	BB	BB	BB
Bc-B5-p17810569	AA	BB	AA	BB	BB	AB	BB	AB	AB	BB	BB	AB	AB	BB	BB	AB	BB	BB	AB	AB	AB	BB	AB	BB	AB	AB	BB	AB	BB	BB	AB	BB	BB	AB	AB	AB	AB	BB	AB	AB	AB	AB	AB	AB	AB	AB	BB	AB	BB
Bc-B5-p17875758	BB	AB	BB	AB	AB	AB	AB	AB	AB	AB	AB	AB	AB	AB	AB	AB	AB	AB	AB	AB	AB	AB	AB	AB	AB	AB	AB	AB	AB	AB	AB	AB	AB	AB	AB	AB	AB	AB	AB	AB	AB	AB	AB	AB	AB	AB	AB	AB	AB
Bc-B5-p1816635	AB	AA	AA	AA	AA	AB	AB	AB	AA	AA	AB	AB	AA	AB	AB	AA	AB	AA	AB	AB	AB	AA	AA	AB	AA	AB	AB	AA	AA	AA	AB	AB	AB	AA	AA	AB	AB	AB	AB	AA	AB	AA	AA	AA	AB	AB	AA	AA	AA
Bc-B5-p2098004	AB	BB	BB	BB	AB	BB	BB	BB	AB	BB	AB	BB	AB	BB	BB	AB	AB	BB	AB	AB	AB	BB	BB	AB	AB	AB	BB	AB	AB	AB	BB	AB	AB	AB	BB	AB	BB	BB	BB	AB	AB	BB	BB	AB	AB	AB	AB	AB	BB
Bc-B5-p20988863	BB	AA	AA	AA	AA	AB	AA	AB	AB	AA	AA	AB	AB	AA	AA	AB	AA	AA	AB	AB	AB	AA	AB	AA	AB	AB	AA	AB	AA	AA	AB	AA	AA	AB	AB	AB	AB	AA	AB	AB	AB	AB	AB	AB	AB	AB	AA	AB	AA
Bc-B5-p21078381	AB	BB	BB	BB	BB	AB	BB	AB	AB	BB	BB	AB	AB	BB	BB	AB	BB	BB	AB	AB	AB	BB	AB	BB	AB	AB	BB	AB	BB	BB	AB	BB	BB	AB	AB	AB	AB	BB	AB	AB	AB	AB	AB	AB	AB	AB	BB	AB	BB
Bc-B5-p21174953	BB	AA	AA	AA	AA	AB	AA	AB	AB	AA	AA	AB	AB	AA	AA	AB	AA	AA	AB	AB	AB	AA	AB	AA	AB	AB	AA	AB	AA	AA	AB	AA	AA	AB	AB	AB	AB	AA	AB	AB	AB	AB	AB	AB	AB	AB	AA	AB	AA
Bc-B5-p21433235	BB	AA	AA	AA	AA	AA	AA	AA	AA	AA	AA	AA	AA	AA	AA	AA	AA	AA	AA	AA	AA	AA	AA	AA	AA	AA	AA	AA	AA	AA	AA	AA	AA	AA	AA	AA	AA	AA	AA	AA	AA	AA	--	AA	AA	AA	AA	AA	AA
Bc-B5-p21442784	--	BB	BB	BB	BB	AB	BB	AB	AB	BB	BB	AB	AB	BB	BB	AB	BB	BB	AB	AB	AB	BB	AB	BB	AB	AB	BB	AB	BB	BB	AB	BB	BB	AB	AB	AB	AB	BB	AB	AB	AB	AB	AB	--	AB	AB	BB	AB	BB
Bc-B5-p21697188	AA	AA	BB	AA	AA	AA	AA	AA	AA	AA	AA	AA	AA	AA	AA	AA	AA	AA	AA	AA	AA	AA	AA	AA	AA	AA	AA	AA	AA	AA	AA	AA	AA	AA	AA	AA	AA	AA	AA	AA	AA	AA	AA	AA	AA	AA	AA	AA	AA
Bc-B5-p21798282	BB	BB	AA	BB	BB	BB	BB	BB	BB	BB	BB	BB	BB	BB	BB	BB	BB	BB	BB	BB	BB	BB	BB	BB	BB	BB	BB	BB	BB	BB	BB	BB	BB	BB	BB	BB	BB	BB	BB	BB	BB	BB	BB	BB	BB	BB	BB	BB	BB
Bc-B5-p2218951	--	AA	AA	AA	AA	AB	AB	AB	AA	AA	AB	AB	AA	AB	AB	AA	AB	AA	AB	AB	AB	AA	AA	AB	AA	AB	AB	AB	AA	AA	AB	AB	AB	AA	AA	AB	AB	AB	AB	AA	AB	AA	AA	AA	AB	AA	AA	AA	AA
Bc-B5-p2291277	AA	BB	BB	BB	BB	AB	AB	AB	BB	BB	AB	AB	BB	AB	AB	BB	AB	BB	AB	AB	AB	BB	AB	AB	BB	AB	AB	AB	BB	BB	AB	AB	AB	BB	BB	AB	AB	AB	AB	BB	AB	BB	BB	BB	AB	BB	BB	BB	BB
Bc-B5-p23079405	AB	BB	BB	BB	BB	AB	BB	AB	AB	BB	BB	AB	AB	BB	BB	AB	BB	BB	AB	AB	AB	BB	AB	BB	AB	AB	BB	AB	BB	BB	AB	BB	BB	AB	AB	AB	AB	BB	AB	AB	AB	AB	AB	AB	AB	AB	BB	AB	BB
Bc-B5-p23098641	BB	AA	AA	AA	AA	AB	AA	AB	AB	AA	AA	AB	AB	AA	AA	AB	AA	AA	AB	AB	AB	AA	AB	AA	AB	AB	AA	AB	AA	AA	AB	AA	AA	AB	AB	AB	AB	AA	AB	AB	AB	AB	AB	AB	AB	AB	AA	AB	AA
Bc-B5-p23118280	--	BB	BB	BB	BB	AB	BB	AB	AB	BB	BB	AB	AB	BB	BB	AB	BB	BB	AB	AB	AB	BB	AB	BB	AB	AB	BB	AB	BB	BB	AB	BB	BB	AB	AB	AB	AB	BB	AB	AB	AB	AB	AB	AB	AB	AB	BB	AB	BB
Bc-B5-p2428802	BB	AA	AA	AA	AA	AB	AB	AB	AA	AA	AB	AB	AA	AB	AB	AA	AB	AA	AB	AB	AB	AA	AB	AB	AA	AB	AB	AB	AA	AA	AB	AB	AB	AA	AA	AB	AB	AB	AB	AB	AB	AA	AA	AA	AB	AA	AA	AA	AA
Bc-B5-p25773019	AA	BB	BB	BB	BB	AB	BB	AB	AB	BB	BB	AB	AB	BB	BB	AB	BB	BB	AB	AB	AB	BB	AB	BB	AB	AB	BB	AB	BB	BB	AB	BB	BB	AB	AB	AB	AB	BB	AB	AB	AB	AB	AB	AB	AB	AB	BB	AB	BB
Bc-B5-p25814993	--	AA	AA	AA	AA	AB	AA	AB	AB	AA	AA	AB	AB	AA	AA	AB	AA	AA	AB	AB	AB	AA	AB	AA	AB	AB	AA	AB	AA	AA	AB	AA	AA	AB	AB	AB	AB	AA	AB	AB	AB	AB	AB	AB	AB	AB	AA	AB	AA
Bc-B5-p25923656	AA	BB	BB	BB	BB	AB	BB	AB	AB	BB	BB	AB	AB	BB	BB	AB	BB	BB	AB	AB	AB	BB	AB	BB	AB	AB	BB	AB	BB	BB	AB	BB	BB	AB	AB	AB	AB	BB	AB	AB	AB	AB	AB	AB	AB	AB	BB	AB	BB
Bc-B5-p26258188	BB	AA	AA	AA	AA	AB	AA	AB	AB	AA	AA	AB	AB	AA	AA	AB	AA	AA	AB	AB	AB	AA	AB	AA	AB	AB	AA	AB	AA	AA	AB	AA	AA	AB	AB	AB	AB	AA	AB	AB	AB	AB	AB	AB	AB	AB	AA	AB	AA
Bc-B5-p26299336	AA	BB	BB	BB	BB	AB	BB	AB	AB	BB	BB	AB	AB	BB	BB	AB	BB	BB	AB	AB	AB	BB	AB	BB	AB	AB	BB	AB	BB	BB	AB	BB	BB	AB	AB	AB	AB	BB	AB	AB	AB	AB	AB	AB	AB	AB	BB	AB	BB
Bc-B5-p26307133	AA	BB	BB	BB	BB	AB	BB	AB	AB	BB	BB	AB	AB	BB	BB	AB	BB	BB	AB	AB	AB	BB	AB	BB	AB	AB	BB	AB	BB	BB	AB	BB	BB	AB	AB	AB	AB	BB	AB	AB	AB	AB	AB	AB	AB	AB	BB	AB	BB
Bc-B5-p2653580	--	BB	BB	BB	BB	AB	BB	AB	BB	BB	BB	AB	BB	AB	AB	BB	BB	BB	AB	AB	AB	BB	AB	AB	BB	AB	AB	AB	BB	BB	AB	AB	AB	BB	BB	AB	AB	AB	AB	AB	AB	BB	BB	BB	AB	BB	BB	BB	BB
Bc-B5-p26663558	AA	BB	BB	BB	BB	AB	BB	AB	AB	BB	BB	AB	AB	BB	BB	AB	BB	BB	AB	AB	AB	BB	AB	BB	AB	AB	BB	AB	BB	BB	AB	BB	BB	AB	AB	AB	AB	BB	AB	AB	AB	AB	AB	AB	AB	AB	BB	AB	BB
Bc-B5-p26689606	BB	AA	AA	AA	AA	AB	AA	AB	AB	AA	AA	AB	AB	AA	AA	AB	AA	AA	AB	AB	AB	AA	AB	AA	AB	AB	AA	AB	AA	AA	AB	AA	AA	AB	AB	AB	AB	AA	AB	AB	AB	AB	AB	AB	AB	AB	AA	AB	AA
Bc-B5-p2813543	AA	AA	AB	AA	AA	AA	AA	AA	AA	AA	AA	AA	AA	AA	AA	AA	AA	AA	AA	AA	AA	AA	AA	AA	AA	AA	AA	AA	AA	AA	AA	AA	AA	AA	AA	AA	AA	AA	AA	AA	AA	AA	AA	AA	AA	AA	AA	AA	AA
Bc-B5-p36028216	AA	AB	AA	AA	AA	AA	AB	AA	AA	AA	AA	AA	AB	AB	AB	AB	AA	AA	AA	AB	AA	AA	AB	AB	AB	AA	AA	AA	AB	AA	AB	AB	AA	AA	AB	AA	AB	AA	AB	AA	AB	AA	AA	AA	AA	AA	AA	AB	--
Bc-B5-p36072909	AB	BB	BB	BB	BB	AB	BB	AB	AB	BB	BB	AB	AB	BB	BB	AB	BB	BB	AB	AB	AB	BB	AB	BB	AB	AB	BB	AB	BB	BB	AB	BB	BB	AB	AB	AB	AB	BB	AB	AB	AB	AB	AB	AB	AB	AB	BB	AB	BB
Bc-B5-p3636157	BB	AB	BB	AB	AB	AB	AB	AB	AB	AB	AB	AB	AB	AB	AB	AB	AB	AB	AB	AB	AB	AB	AB	AB	AB	AB	AB	AB	AB	AB	AB	AB	AB	AB	AB	AB	AB	AB	AB	AB	AB	AB	AB	AB	AB	AB	AB	AB	AB
Bc-B5-p3664478	AA	AA	BB	AA	AA	AA	AA	AA	AA	AA	AA	AA	AA	AA	AA	AA	AA	AA	AA	AA	AA	AA	AA	AA	AA	AA	AA	AA	AA	AA	AA	AA	AA	AA	AA	AA	AA	AA	AA	AA	AA	AA	AA	AA	AA	AA	AA	AA	AA
Bc-B5-p37043655	BB	AA	AA	AA	AA	AB	AA	AB	AB	AA	AA	AB	AB	AA	AA	AB	AA	AA	AB	AB	AB	AA	AB	AA	AB	AB	AA	AB	AA	AA	AB	AA	AA	AB	AB	AB	AB	AA	AB	AB	AB	AB	AB	AB	AB	AB	AA	AB	AA
Bc-B5-p37050116	AA	BB	BB	BB	BB	AB	BB	AB	AB	BB	BB	AB	AB	BB	BB	AB	BB	BB	AB	AB	AB	BB	AB	BB	AB	AB	BB	AB	BB	BB	AB	BB	BB	AB	AB	AB	AB	BB	AB	AB	AB	AB	AB	AB	AB	AB	BB	AB	BB
Bc-B5-p37082318	BB	AA	AA	AA	AA	AB	AA	AB	AB	AA	AA	AB	AB	AA	AA	AB	AA	AA	AB	AB	AB	AA	AB	AA	AB	AB	AA	AB	AA	AA	AB	AA	AA	AB	AB	AB	AB	AA	AB	AB	AB	AB	AB	AB	AB	AB	AA	AB	AA
Bc-B5-p37103959	AA	BB	BB	BB	BB	AB	BB	AB	AB	BB	BB	AB	AB	BB	BB	AB	BB	BB	AB	AB	AB	BB	AB	BB	AB	AB	BB	AB	BB	BB	AB	BB	BB	AB	AB	AB	AB	BB	AB	AB	AB	AB	AB	AB	AB	AB	BB	AB	BB
Bc-B5-p37541986	--	BB	BB	BB	BB	AB	BB	AB	AB	BB	BB	AB	AB	BB	BB	AB	BB	BB	AB	AB	AB	BB	AB	BB	AB	AB	BB	AB	BB	BB	AB	BB	BB	AB	AB	AB	AB	BB	AB	AB	AB	AB	AB	AB	AB	AB	BB	AB	BB
Bc-B5-p3867451	BB	AA	AA	AA	AA	AB	AA	AB	AA	AA	AA	AB	AB	AA	AA	AB	AA	AA	AB	AB	AB	AA	AB	AB	AA	AB	AB	AB	AA	AA	AB	AB	AA	AA	AA	AB	AB	AB	AB	AB	AB	AA	AA	AB	AB	AB	AA	AA	AA
Bc-B5-p3903704	BB	AA	AA	AA	AA	AB	AA	AB	AA	AA	AA	AB	AB	AA	AA	AB	AA	AA	AB	AB	AB	AA	AB	AB	AA	AB	AB	AB	AA	AA	AB	AB	AA	AA	AA	AB	AB	AB	AB	AB	AB	AA	AA	AB	AB	AB	AA	AA	AA
Bc-B5-p39813292	AB	BB	BB	BB	BB	AB	BB	AB	AB	BB	BB	AB	AB	BB	BB	AB	BB	BB	AB	AB	AB	BB	AB	BB	AB	AB	BB	AB	BB	BB	AB	BB	BB	AB	AB	AB	AB	BB	AB	AB	AB	AB	AB	AB	AB	AB	BB	AB	BB
Bc-B5-p40191807	BB	AA	AA	AA	AA	AB	AA	AB	AB	AA	AA	AB	AB	AA	AA	AB	AA	AA	AB	AB	AB	AA	AB	AA	AB	AB	AA	AB	AA	AA	AB	AA	AA	AB	AB	AB	AB	AA	AB	AB	AB	AB	AB	AB	AB	AB	AA	AB	AA
Bc-B5-p4076880	--	BB	BB	BB	BB	AB	BB	AB	BB	BB	BB	AB	AB	BB	BB	AB	BB	BB	AB	AB	AB	BB	AB	AB	BB	AB	AB	AB	BB	BB	AB	AB	BB	BB	BB	AB	AB	AB	AB	AB	AB	BB	BB	AB	AB	AB	BB	BB	BB
Bc-B5-p43348425	BB	AB	BB	AB	AB	AB	AB	AB	AB	AB	AB	AB	AB	AB	AB	AB	AB	AB	AB	AB	AB	AB	AB	AB	AB	AB	AB	AB	AB	AB	AB	AB	AB	AB	AB	AB	AB	AB	AB	AB	AB	AB	AB	AB	AB	AB	AB	AB	AB
Bc-B5-p43362427	AA	BB	BB	BB	BB	AB	BB	AB	AB	BB	BB	AB	AB	BB	BB	AB	BB	BB	AB	AB	AB	BB	AB	BB	AB	AB	BB	AB	BB	BB	AB	BB	BB	AB	AB	AB	AB	BB	AB	AB	AB	AB	AB	AB	AB	AB	BB	AB	BB
Bc-B5-p43367036	AA	BB	BB	BB	BB	AB	BB	AB	AB	BB	BB	AB	AB	BB	BB	AB	BB	BB	AB	AB	AB	BB	AB	BB	AB	AB	BB	AB	BB	BB	AB	BB	BB	AB	AB	AB	AB	BB	AB	AB	AB	AB	AB	AB	AB	AB	BB	AB	BB
Bc-B5-p43881726	--	BB	BB	BB	BB	AB	BB	AB	AB	BB	BB	AB	AB	BB	BB	AB	BB	BB	AB	AB	AB	BB	AB	BB	AB	AB	BB	AB	BB	BB	AB	BB	BB	AB	AB	AB	AB	BB	AB	AB	AB	AB	AB	AB	AB	AB	BB	AB	BB
Bc-B5-p43891952	AB	BB	BB	BB	BB	AB	BB	AB	AB	BB	BB	AB	AB	BB	BB	AB	BB	BB	AB	AB	AB	BB	AB	BB	AB	AB	BB	AB	BB	BB	AB	BB	BB	AB	AB	AB	AB	BB	AB	AB	AB	AB	AB	AB	AB	AB	BB	AB	BB
Bc-B5-p44292526	--	AA	AA	AA	AA	AB	AA	AB	AB	AA	AA	AB	AB	AB	AA	AB	AA	AA	AB	AB	AB	AA	AB	AA	AB	AB	AA	AB	AA	AA	AB	AA	AA	AB	AB	AB	AB	AA	AB	AB	AB	AB	AB	AB	AB	AB	AA	AB	AA
Bc-B5-p44778666	AA	BB	BB	BB	BB	AB	BB	AB	AB	BB	BB	AB	AB	AB	BB	AB	BB	BB	AB	AB	AB	BB	AB	BB	AB	AB	BB	AB	BB	BB	AB	BB	BB	AB	AB	AB	AB	BB	AB	AB	AB	AB	AB	AB	AB	AB	BB	AB	BB
Bc-B5-p44786250	--	BB	BB	BB	BB	AB	BB	AB	AB	BB	BB	AB	AB	AB	BB	AB	BB	BB	AB	AB	AB	BB	AB	BB	AB	AB	BB	AB	BB	BB	AB	BB	BB	AB	AB	AB	AB	BB	AB	AB	AB	AB	AB	--	AB	AB	BB	AB	BB
Bc-B5-p45246998	AA	BB	BB	AB	BB	AA	AB	AA	AA	AB	BB	AA	AB	AA	BB	AA	AB	BB	AA	AA	AA	AA	AA	AB	AA	AA	AB	AA	AB	--	AA	AB	AB	AA	AA	AA	AA	--	AA	AA	AA	AA	AA	AB	AA	AA	BB	AA	--
Bc-B5-p4552648	AA	BB	BB	BB	BB	AB	BB	AB	BB	BB	BB	AB	AB	BB	BB	AB	BB	BB	AB	AB	AB	BB	AB	AB	AB	AB	AB	AB	BB	BB	AB	AB	BB	BB	BB	AB	AB	BB	AB	AB	AB	BB	BB	AB	AB	AB	BB	BB	BB
Bc-B5-p46343638	BB	AA	AA	AA	AA	AB	AA	AB	AB	AA	AA	AB	AB	AB	AA	AB	AA	AA	AB	AB	AB	AA	AB	AA	AB	AB	AA	AB	AA	AA	AB	AA	AA	AB	AB	AB	AB	AA	AB	AB	AB	AB	AB	AB	AB	AB	AA	AB	AA
Bc-B5-p46382543	BB	AA	AA	AA	AA	AB	AA	AB	AB	AA	AA	AB	AB	AB	AA	AB	AA	AA	AB	AB	AB	AA	AB	AA	AB	AB	AA	AB	AA	AA	AB	AA	AA	AB	AB	AB	AB	AA	AB	AB	AB	AB	AB	AB	AB	AB	AA	AB	AA
Bc-B5-p46416641	AA	BB	BB	BB	BB	AB	BB	AB	AB	BB	BB	AB	AB	AB	BB	AB	BB	BB	AB	AB	AB	BB	AB	BB	AB	AB	BB	AB	BB	BB	AB	BB	AB	AB	AB	AB	AB	BB	AB	AB	AB	AB	AB	--	AB	AB	BB	AB	BB
Bc-B5-p46428653	BB	AA	AA	AA	AA	AB	AA	AB	AB	AA	AA	AB	AB	AB	AA	AB	AA	AA	AB	AB	AB	AA	AB	AA	AB	AB	AA	AB	AA	AA	AB	AA	AA	AB	AB	AB	AB	AA	AB	AB	AB	AB	AB	AB	AB	AB	AA	AB	AA
Bc-B5-p46450064	AA	BB	BB	BB	BB	AB	BB	AB	AB	BB	BB	AB	AB	AB	BB	AB	BB	BB	AB	AB	AB	BB	AB	BB	AB	AB	BB	AB	BB	BB	AB	BB	BB	AB	AB	AB	AB	BB	AB	AB	AB	AB	AB	AB	AB	AB	BB	AB	BB
Bc-B5-p46460859	AA	BB	BB	BB	BB	AB	BB	AB	AB	BB	BB	AB	AB	AB	BB	AB	BB	BB	AB	AB	AB	BB	AB	BB	AB	AB	BB	AB	BB	BB	AB	BB	BB	AB	AB	AB	AB	BB	AB	AB	AB	AB	AB	AB	AB	AB	BB	AB	BB
Bc-B5-p4648976	AA	AB	AB	AB	AB	AA	AB	AA	AB	AB	AB	AA	AA	AB	AB	AA	AB	AB	AA	AA	AA	AB	AA	AA	AA	AA	AA	AA	AB	AB	AA	AA	AB	AB	AB	AA	AA	AB	AA	AA	AA	AB	AB	AA	AA	AA	AB	AB	AB
Bc-B5-p4698891	BB	AA	AA	AA	AA	AB	AA	AB	AA	AA	AA	AB	AB	AA	AA	AB	AA	AA	AB	AB	AB	AA	AB	AB	AB	AB	AB	AB	AA	AA	AB	AB	AA	AA	AA	AB	AB	AA	AB	AB	AB	AA	AA	AB	AB	AB	AA	AA	AA
Bc-B5-p47465873	BB	AB	BB	AB	AB	AB	AB	AB	AB	AB	AB	AB	AB	AB	AB	AB	AB	AB	AB	AB	AB	AB	AB	AB	AB	AB	AB	AB	AB	AB	AB	AB	AB	AB	AB	AB	AB	AB	AB	AB	AB	AB	AB	AB	AB	AB	AB	AB	AB
Bc-B5-p47875367	AA	BB	BB	BB	BB	AB	BB	AB	AB	BB	BB	AB	AB	AB	BB	AB	BB	BB	AB	AB	AB	BB	AB	BB	AB	AB	BB	AB	BB	BB	AB	BB	BB	AB	AB	AB	AB	BB	AB	AB	AB	AB	AB	AB	AB	AB	BB	AB	BB
Bc-B5-p48945905	AA	AA	BB	AA	AA	AA	AA	AA	AA	AA	AA	AA	AA	AA	AA	AA	AA	AA	AA	AA	AA	AA	AA	AA	AA	AA	AA	AA	AA	AA	AA	AA	AA	AA	AA	AA	AA	AA	AA	AA	AA	AA	AA	AA	AA	AA	AA	AA	AA
Bc-B5-p49021071	AA	AA	BB	AA	AA	AA	AA	AA	AA	AA	AA	AA	AA	AA	AA	AA	AA	AA	AA	AA	AA	AA	AA	AA	AA	AA	AA	AA	AA	AA	AA	AA	AA	AA	AA	AA	AA	AA	AA	AA	AA	AA	AA	AA	AA	AA	AA	AA	AA
Bc-B5-p49620633	AB	BB	AB	BB	BB	AB	BB	AB	AB	BB	BB	AB	AB	AB	BB	AB	BB	BB	AB	AB	AB	BB	AB	BB	AB	AB	BB	AB	BB	AB	AB	BB	BB	AB	AB	AB	AB	BB	AB	AB	AB	BB	AB	AB	AB	AB	BB	AB	BB
Bc-B5-p49910479	AA	BB	BB	BB	BB	AB	BB	AB	AB	BB	BB	AB	AB	AB	BB	AB	BB	BB	AB	AB	AB	BB	AB	BB	AB	AB	BB	AB	BB	AB	AB	BB	BB	AB	AB	AB	AB	BB	AB	AB	AB	BB	AB	AB	AB	AB	BB	AB	BB
Bc-B5-p5038057	BB	AA	BB	AA	AA	AB	AA	AB	AA	AA	AA	AB	AB	AA	AA	AB	AA	AA	AB	AB	AB	AA	AB	AA	AB	AB	AB	AB	AA	AA	AB	AB	AA	AB	AA	AB	AB	AA	AB	AB	AB	AA	AA	AB	AB	AB	AA	AA	AA
Bc-B5-p5039739	AA	AB	AA	AB	AB	AB	AB	AB	AB	AB	AB	AB	AB	AB	AB	AB	AB	AB	AB	AB	AB	AB	AB	AB	AB	AB	AB	AB	AB	AB	AB	AB	AB	AB	AB	AB	AB	AB	AB	AB	AB	AB	AB	AB	AB	AB	AB	AB	AB
Bc-B5-p51192045	BB	AA	AA	AA	AA	AB	AA	AB	AB	AA	AA	AB	AB	AB	AA	AA	AA	AA	AA	AB	AB	AA	AB	AB	AB	AB	AA	AB	AA	AB	AB	AA	AA	AB	AB	AB	AB	AA	AB	AB	AB	AA	AB	AB	AB	AB	AA	AB	AA
Bc-B5-p51193852	AA	BB	BB	BB	BB	AB	BB	AB	AB	BB	BB	AB	AB	AB	BB	BB	BB	BB	BB	AB	AB	BB	AB	AB	AB	AB	BB	AB	BB	AB	AB	BB	BB	AB	AB	AB	AB	BB	AB	AB	AB	BB	AB	AB	AB	AB	BB	AB	BB
Bc-B5-p5503837	--	AA	AA	AA	AA	AB	AA	AB	AA	AA	AA	AB	AB	AA	AA	AB	AA	AA	AB	AB	AB	AA	AB	AA	AB	AB	AA	AB	AA	AA	AB	AB	AA	AB	AA	AB	AB	AA	AB	AB	AB	AA	AA	AB	AB	AB	AA	AA	AA
Bc-B5-p5552324	AA	BB	BB	BB	BB	AB	BB	AB	BB	BB	BB	AB	AB	BB	BB	AB	BB	BB	AB	AB	AB	BB	AB	BB	AB	AB	BB	AB	BB	BB	AB	AB	BB	AB	BB	AB	AB	BB	AB	AB	AB	BB	BB	AB	AB	AB	BB	BB	BB
Bc-B5-p5721519	AA	AA	AB	AA	AA	AA	AA	AA	AA	AA	AA	AA	AA	AA	AA	AA	AA	AA	AA	AA	AA	AA	AA	AA	AA	AA	AA	AA	AA	AA	AA	AA	AA	AA	AA	AA	AA	AA	AA	AA	AA	AA	AA	AA	AA	AA	AA	AA	AA
Bc-B5-p576982	AA	AB	AB	AB	AB	AA	AA	AA	AB	AB	AA	AA	AB	AA	AA	AB	AA	AB	AA	AA	AA	AB	AB	AA	AB	AA	AA	AB	AB	AB	AB	AA	AA	AB	AB	AA	AA	AA	AA	AB	AA	AB	AB	AB	AA	AA	AB	AB	AB
Bc-B5-p5873011	AB	BB	BB	BB	AB	AB	AB	BB	BB	AB	AB	AB	AB	BB	BB	BB	AB	BB	BB	AB	AB	BB	BB	BB	AB	AB	AB	AB	AB	BB	BB	BB	AB	BB	AB	AB	BB	BB	BB	AB	BB	AB	BB	AB	AB	AB	AB	BB	BB
Bc-B5-p634274	--	AA	AA	AA	AA	AB	AB	AB	AA	AA	AB	AB	AA	AB	AB	AA	AB	AA	AB	AB	AB	AA	AA	AB	AA	AB	AB	AA	AA	AA	AB	AB	AB	AA	AA	AB	AB	AB	AB	AA	AB	AA	AA	AA	AB	AB	AA	AA	AA
Bc-B5-p6925653	BB	AA	AA	AA	AA	AB	AA	AB	AA	AA	AA	AB	AB	AA	AA	AB	AA	AA	AB	AB	AB	AA	AB	AA	AB	AB	AA	AB	AA	AA	AB	AB	AA	AB	AA	AB	AB	AA	AB	AB	AB	AA	AB	AB	AB	AB	AA	AA	AA
Bc-B5-p7415286	BB	AA	AA	AA	AA	AB	AA	AB	AA	AA	AA	AB	AB	AA	AA	AB	AA	AA	AB	AB	AB	AA	AB	AA	AB	AB	--	AB	AA	AA	AB	AB	AA	AB	AB	AB	AB	AA	AB	AB	AB	AA	AB	AB	AB	AB	AA	AA	AA
Bc-B5-p7954062	BB	BB	AB	BB	BB	BB	BB	BB	BB	BB	BB	BB	BB	BB	BB	BB	BB	BB	BB	BB	BB	BB	BB	BB	BB	BB	BB	BB	BB	BB	BB	BB	BB	BB	BB	BB	BB	BB	BB	BB	BB	BB	BB	BB	BB	BB	BB	BB	BB
Bc-B5-p8546598	BB	--	AB	--	BB	BB	BB	AB	--	BB	BB	--	BB	AB	AB	BB	BB	BB	BB	BB	BB	BB	--	BB	BB	BB	BB	BB	BB	BB	BB	--	BB	AB	BB	BB	--	AB	AB	BB	BB	AB	--	BB	BB	BB	BB	AB	BB
Bc-B5-p9153980	AB	BB	BB	BB	BB	AB	BB	AB	AB	BB	BB	AB	AB	BB	BB	AB	BB	BB	AB	AB	AB	BB	AB	BB	AB	AB	BB	AB	BB	BB	AB	AB	BB	AB	AB	AB	AB	BB	AB	AB	AB	BB	AB	AB	AB	AB	BB	AB	BB
Bc-B6-p1138538	BB	BB	BB	BB	BB	BB	AB	AB	AB	BB	BB	BB	BB	BB	BB	BB	BB	AB	AB	AB	BB	BB	BB	BB	BB	BB	BB	BB	BB	AB	AB	AB	BB	BB	BB	BB	BB	BB	BB	BB	BB	AB	AB	AB	BB	BB	BB	BB	BB
Bc-B6-p11994662	AB	AB	BB	AB	AB	AB	AB	AB	AB	AB	AB	AB	AB	AB	AB	AB	AB	AB	AB	AB	AB	AB	AB	AB	AB	AB	AB	AB	AB	AB	AB	AB	AB	AB	AB	AB	AB	AB	AB	AB	AB	AB	AB	AB	AB	AB	AB	AB	AB
Bc-B6-p13725016	BB	AA	AA	AA	AB	AA	AB	AB	AA	AA	AB	AB	AA	AB	AB	AA	AA	AA	AB	AB	AB	AA	AB	AB	AB	AA	AB	AA	AB	AB	AB	AA	AB	AB	AA	AA	AA	AB	AA	AA	AB	AA	AB	AA	AB	AA	AB	AB	AB
Bc-B6-p13727205	AA	AB	AB	AB	AA	AB	AA	AA	AB	AB	AA	AA	AB	AA	AA	AB	AB	AB	AA	AA	AA	AB	AA	AA	AA	AB	AA	AB	AA	AA	AA	AB	AA	AA	AB	AB	AB	AA	AB	AB	AA	AB	AA	--	AA	AB	AA	AA	AA
Bc-B6-p15106599	AA	BB	AA	BB	AA	BB	AA	AA	BB	BB	AA	AA	BB	AA	AA	BB	BB	BB	AA	AA	AA	BB	AA	AA	AA	BB	AA	BB	AA	AA	AA	BB	AA	AA	BB	AB	BB	AA	BB	BB	AA	BB	AA	BB	AA	BB	AA	AA	AA
Bc-B6-p1622536	AA	BB	AB	BB	AB	AB	AB	BB	AB	BB	BB	AB	AB	BB	AB	AB	AB	BB	BB	AB	AB	AB	AB	BB	AB	AB	BB	BB	AB	AB	BB	AB	BB	BB	AB	AB	AB	AB	BB	BB	AB	AB	AB	BB	AB	AB	BB	AB	AB
Bc-B6-p16314003	--	BB	BB	BB	AB	BB	AB	AB	BB	BB	AB	AB	BB	AB	AB	BB	BB	BB	AB	AB	AB	BB	AB	AB	AB	AB	AB	BB	AB	AB	AB	BB	AB	AB	BB	BB	BB	AB	BB	BB	AB	BB	AB	BB	AB	BB	AB	AB	AB
Bc-B6-p16638820	AA	BB	BB	BB	AB	BB	AB	AB	BB	BB	AB	AB	BB	AB	AB	BB	BB	BB	AB	AB	AB	BB	AB	AB	AB	AB	AB	BB	AB	AB	AB	BB	AB	AB	BB	BB	BB	AB	BB	BB	AB	BB	AB	BB	AB	BB	AB	AB	AB
Bc-B6-p16921448	AA	BB	BB	BB	AB	BB	AB	AB	BB	BB	AB	AB	BB	AB	AB	BB	BB	BB	AB	AB	AB	BB	AB	AB	AB	AB	AB	BB	AB	AB	AB	BB	AB	AB	BB	BB	BB	AB	BB	BB	AB	BB	AB	BB	AB	BB	AB	AB	AB
Bc-B6-p16994591	BB	AA	AA	AA	AB	AA	AB	AB	AA	AA	AB	AB	AA	AB	AB	AA	AA	AA	AB	AB	AB	AA	AB	AB	AB	AB	AB	AA	AB	AB	AB	AA	AB	AB	AA	AA	AA	AB	AA	AA	AB	AA	AB	AA	AB	AA	AB	AB	AB
Bc-B6-p17161614	--	BB	BB	BB	AB	BB	AB	AB	BB	BB	AB	AB	BB	AB	AB	BB	BB	BB	AB	AB	AB	BB	AB	AB	AB	AB	AB	BB	AB	AB	AB	BB	AB	AB	BB	BB	BB	AB	BB	BB	AB	BB	AB	BB	AB	BB	AB	AB	AB
Bc-B6-p17502654	AA	BB	BB	BB	AB	BB	AB	AB	BB	BB	AB	AB	BB	AB	AB	BB	BB	BB	AB	AB	AB	BB	AB	AB	AB	AB	AB	BB	AB	AB	AB	BB	AB	AB	BB	BB	BB	AB	BB	BB	AB	BB	AB	BB	AB	BB	AB	AB	AB
Bc-B6-p17585894	--	AA	AA	AA	AB	AA	AB	AB	AA	AA	AB	AB	AA	AB	AB	AA	AA	AA	AB	AB	AB	AA	AB	AB	AB	AB	AB	AA	AB	AB	AB	AA	AB	AB	AA	AA	AA	AB	AA	AA	AB	AA	AB	AA	AB	AA	AB	AB	AB
Bc-B6-p17848360	BB	AA	AA	AA	AB	AA	AB	AB	AA	AA	AB	AB	AA	AB	AB	AA	AA	AA	AB	AB	AB	AA	AB	AB	AB	AB	AB	AA	AB	AB	AB	AA	AB	AB	AA	AA	AA	AB	AA	AA	AB	AA	AB	AA	AB	AA	AB	AB	AB
Bc-B6-p18211802	--	BB	BB	BB	AB	BB	AB	AB	BB	BB	AB	AB	BB	AB	AB	BB	BB	BB	AB	AB	AB	BB	AB	AB	AB	AB	AB	BB	AB	AB	AB	BB	AB	AB	BB	BB	BB	AB	BB	BB	AB	BB	AB	BB	AB	BB	AB	AB	AB
Bc-B6-p18237594	BB	AA	AA	AA	AB	AA	AB	AB	AA	AA	AB	AB	AA	AB	AB	AA	AA	AA	AB	AB	AB	AA	AB	AB	AB	AB	AB	AA	AB	AB	AB	AA	AB	AB	AA	AA	AA	AB	AA	AA	AB	AA	AB	AA	AB	AA	AB	AB	AB
Bc-B6-p18433374	AB	BB	BB	BB	AB	BB	AB	AB	BB	BB	AB	AB	BB	AB	AB	BB	BB	BB	AB	AB	AB	BB	AB	AB	AB	AB	AB	BB	AB	AB	AB	BB	AB	AB	BB	BB	BB	AB	BB	BB	AB	BB	AB	BB	AB	BB	AB	AB	AB
Bc-B6-p18538571	BB	AA	AA	AA	AB	AA	AB	AB	AA	AA	AB	AB	AA	AB	AB	AA	AA	AA	AB	AB	AB	AA	AB	AB	AB	AB	AB	AA	AB	AB	AB	AA	AB	AB	AA	AA	AA	AB	AA	AA	AB	AA	AB	AA	AB	AA	AB	AB	AB
Bc-B6-p18542651	--	BB	BB	BB	AB	BB	AB	AB	BB	BB	AB	AB	BB	AB	AB	BB	BB	BB	AB	AB	AB	BB	AB	AB	AB	AB	AB	BB	AB	AB	AB	BB	AB	AB	BB	BB	BB	AB	BB	BB	AB	BB	AB	BB	AB	BB	AB	AB	AB
Bc-B6-p19061814	BB	AA	AA	AA	AB	AA	AB	AB	AA	AA	AB	AB	AA	AB	AB	AA	AA	AA	AB	AB	AB	AA	AB	AB	AB	AB	AB	AA	AB	AB	AB	AA	AB	AB	AA	AA	AA	AB	AA	AA	AB	AA	AB	AA	AB	AA	AB	AB	AB
Bc-B6-p19153777	--	AA	AA	AA	AB	AA	AB	AB	AA	AA	AB	AB	AA	AB	AB	AA	AA	AA	AB	AB	AB	AA	AB	AB	AB	AB	AB	AA	AB	AB	AB	AA	AB	AB	AA	AA	AA	AB	AA	AA	AB	AA	AB	AA	AB	AA	AB	AB	AB
Bc-B6-p19278691	AA	BB	BB	BB	AB	BB	AB	AB	BB	BB	AB	AB	BB	AB	AB	BB	BB	BB	AB	AB	AB	BB	AB	AB	AB	AB	AB	BB	AB	AB	AB	BB	AB	AB	BB	BB	BB	AB	BB	BB	AB	BB	AB	BB	AB	BB	AB	AB	AB
Bc-B6-p19440409	AA	BB	BB	BB	AB	BB	AB	AB	BB	BB	AB	AB	BB	AB	AB	BB	BB	BB	AB	AB	AB	BB	AB	AB	AB	AB	AB	BB	AB	AB	AB	BB	AB	AB	BB	BB	BB	AB	BB	BB	AB	BB	AB	BB	AB	BB	AB	AB	AB
Bc-B6-p19452181	AA	BB	BB	BB	AB	BB	AB	AB	BB	BB	AB	AB	BB	AB	AB	BB	BB	BB	AB	AB	AB	BB	AB	AB	AB	AB	AB	BB	AB	AB	AB	BB	AB	AB	BB	BB	BB	AB	BB	BB	AB	BB	AB	BB	AB	BB	AB	AB	AB
Bc-B6-p19672366	AA	BB	BB	BB	AB	BB	AB	AB	BB	BB	AB	AB	BB	AB	AB	BB	BB	BB	AB	AB	AB	BB	AB	AB	AB	AB	AB	BB	AB	AB	AB	BB	AB	AB	BB	BB	BB	AB	BB	BB	AB	BB	AB	BB	AB	BB	AB	AB	AB
Bc-B6-p19703733	AA	BB	BB	BB	AB	BB	AB	AB	BB	BB	AB	AB	BB	AB	AB	BB	BB	BB	AB	AB	AB	BB	AB	AB	AB	AB	AB	BB	AB	AB	AB	BB	AB	AB	BB	BB	BB	AB	BB	BB	AB	BB	AB	BB	AB	BB	AB	AB	AB
Bc-B6-p19848582	AA	BB	BB	BB	AB	BB	AB	AB	BB	BB	AB	AB	BB	AB	AB	BB	BB	BB	AB	AB	AB	BB	AB	AB	AB	AB	AB	BB	AB	AB	AB	BB	AB	AB	BB	BB	BB	AB	BB	BB	AB	BB	AB	BB	AB	BB	AB	AB	AB
Bc-B6-p20182478	BB	AA	AA	AA	BB	--	BB	BB	AA	AA	BB	BB	AA	BB	BB	--	--	AA	BB	BB	BB	AA	BB	BB	BB	BB	BB	AA	BB	BB	BB	AA	BB	BB	AA	--	AA	BB	AA	--	BB	AA	BB	AA	BB	AA	BB	BB	BB
Bc-B6-p20344015	AA	BB	BB	BB	AB	BB	AB	AB	BB	BB	AB	AB	BB	AB	AB	BB	BB	BB	AB	AB	AB	BB	AB	AB	AB	AB	AB	BB	AB	AB	AB	BB	AB	AB	BB	BB	BB	AB	BB	BB	AB	BB	AB	BB	AB	BB	AB	AB	AB
Bc-B6-p20385811	AA	AA	AB	AA	AA	AA	AA	AA	AA	AA	AA	AA	AA	AA	AA	AA	AA	AA	AA	AA	AA	AA	AA	AA	AA	AA	AA	AA	AA	AA	AA	AA	AA	AA	AA	AA	AA	AA	AA	AA	AA	AA	AA	AA	AA	AA	AA	AA	AA
Bc-B6-p20595051	AA	BB	BB	BB	AA	BB	AA	AA	BB	BB	AA	AA	BB	AA	AA	BB	BB	BB	AA	AA	AA	BB	AA	AA	AA	AA	AA	BB	AA	AA	AA	BB	AA	AA	BB	--	BB	AA	BB	BB	AA	BB	AA	BB	AA	BB	AA	AA	AA
Bc-B6-p20762583	--	AA	AA	AA	AB	AA	AB	AB	AA	AA	AB	AB	AA	AB	AB	AA	AA	AA	AB	AB	AB	AA	AB	AB	AB	AB	AB	AA	AB	AB	AB	AA	AB	AB	AA	--	AA	AB	AA	AA	AB	AA	AB	AA	AB	AA	AB	AB	AB
Bc-B6-p21603395	BB	AA	AA	AA	AB	AA	AB	AB	AA	AA	AB	AB	AA	AB	AB	AA	AA	AA	AB	AB	AB	AA	AB	AB	AB	AB	AB	AA	AB	AB	AB	AA	AB	AB	AA	AA	AA	AB	AA	AA	AB	AA	AB	AA	AB	AA	AB	AB	AB
Bc-B6-p22268395	AA	BB	BB	BB	AB	BB	AB	AB	BB	BB	AB	AB	BB	AB	AB	BB	BB	BB	AB	AB	AB	BB	AB	AB	AB	AB	AB	BB	AB	AB	AB	BB	AB	AB	BB	BB	BB	AB	BB	BB	AB	BB	AB	BB	AB	BB	AB	AB	AB
Bc-B6-p22400831	AA	BB	BB	BB	AB	BB	AB	AB	BB	BB	AB	AB	BB	AB	AB	BB	BB	BB	AB	AB	AB	BB	AB	AB	AB	AB	AB	BB	AB	AB	AB	BB	AB	AB	BB	BB	BB	AB	BB	BB	AB	BB	AB	BB	AB	BB	AB	AB	AB
Bc-B6-p22497262	AA	BB	BB	BB	AB	BB	AB	AB	BB	BB	AB	AB	BB	AB	AB	BB	BB	BB	AB	AB	AB	BB	AB	AB	AB	AB	AB	BB	AB	AB	AB	BB	AB	AB	BB	BB	BB	AB	BB	BB	AB	BB	AB	BB	AB	BB	AB	AB	AB
Bc-B6-p22533719	AA	BB	BB	BB	AB	BB	AB	AB	BB	BB	AB	AB	BB	AB	AB	BB	BB	BB	AB	AB	AB	BB	AB	AB	AB	AB	AB	BB	AB	AB	AB	BB	AB	AB	BB	BB	BB	AB	BB	BB	AB	BB	AB	BB	AB	BB	AB	AB	AB
Bc-B6-p22853791	AA	BB	BB	BB	AA	BB	AA	AA	BB	BB	AA	AA	BB	AA	AA	BB	BB	BB	AA	AA	AA	BB	AA	AA	AA	AA	AA	BB	AA	AA	AA	BB	AA	AA	BB	BB	BB	AA	BB	BB	AA	BB	AA	BB	AA	BB	AA	AA	AA
Bc-B6-p23119665	AA	BB	BB	BB	AB	BB	AB	AB	BB	BB	AB	AB	BB	AB	AB	BB	BB	BB	AB	AB	AB	BB	AB	AB	AB	AB	AB	BB	AB	AB	AB	BB	AB	AB	BB	BB	BB	AB	BB	BB	AB	BB	AB	BB	AB	BB	AB	AB	AB
Bc-B6-p23206624	--	BB	BB	BB	AB	BB	AB	AB	BB	BB	AB	AB	BB	AB	AB	BB	BB	BB	AB	AB	AB	BB	AB	AB	AB	AB	AB	BB	AB	AB	AB	BB	AB	AB	BB	BB	BB	AB	BB	BB	AB	BB	AB	BB	AB	BB	AB	AB	AB
Bc-B6-p23207809	AA	BB	BB	BB	AA	AB	AA	AA	AB	AB	AA	AA	BB	AA	AA	BB	BB	BB	AA	AA	AA	BB	AA	AA	AA	AA	AA	BB	AA	AA	AA	BB	AA	AA	BB	AB	BB	AA	AB	BB	AA	BB	AA	BB	AA	AB	AA	AA	AA
Bc-B6-p23361755	BB	AA	AA	AA	AB	AA	AB	AB	AA	AA	AB	AB	AA	AB	AB	AA	AA	AA	AB	AB	AB	AA	AB	AB	AB	AB	AB	AA	AB	AB	AB	AA	AB	AB	AA	AA	AA	AB	AA	AA	AB	AA	AB	AA	AB	AA	AB	AB	AB
Bc-B6-p23704064	BB	AA	AA	AA	AB	AA	AB	AB	AA	AA	AB	AB	AA	AB	AB	AA	AA	AA	AB	AB	AB	AA	AB	AB	AB	AB	AB	AA	AB	AB	AB	AA	AB	AB	AA	AA	AA	AB	AA	AA	AB	AA	AB	AA	AB	AA	AB	AB	AB
Bc-B6-p23873429	BB	AA	AA	AA	AB	AA	AB	AB	AA	AA	AB	AB	AA	AB	AB	AA	AA	AA	AB	AB	AB	AA	AB	AB	AB	AB	AB	AA	AB	AB	AB	AA	AB	AB	AA	AA	AA	AB	AA	AA	AB	AA	AB	AA	AB	AA	AB	AB	AB
Bc-B6-p24075341	AB	AA	AA	AA	AA	AA	AB	AB	AB	AB	AA	AB	AB	AA	AA	AA	AA	AA	AA	AB	AA	AA	AB	AB	AA	AA	AB	AB	AB	AA	AA	AB	AA	AB	AB	AB	AB	AB	AB	AA	AB	AA	AA	AB	AB	AA	AA	AA	AA
Bc-B6-p24935874	BB	AA	AA	AA	BB	AA	BB	BB	AA	AA	BB	BB	AA	BB	BB	AA	AA	--	BB	BB	BB	AA	BB	BB	BB	BB	BB	AA	BB	BB	BB	AA	BB	BB	AA	--	AA	BB	AA	AA	BB	AA	BB	AA	BB	AA	BB	BB	BB
Bc-B6-p2537012	BB	BB	BB	BB	BB	BB	BB	BB	BB	BB	BB	BB	BB	BB	BB	BB	BB	BB	BB	BB	BB	BB	BB	BB	BB	BB	BB	--	BB	BB	BB	BB	BB	BB	BB	BB	BB	BB	BB	BB	BB	BB	BB	AB	BB	BB	BB	BB	BB
Bc-B6-p26026942	AA	AA	AB	AA	AA	AA	AA	AA	AA	AA	AA	AA	AA	AA	AA	AA	AA	AA	AA	AA	AA	AA	AA	AA	AA	AA	AA	AA	AA	AA	AA	AA	AA	AA	AA	AA	AA	AA	AA	AA	AA	AA	AA	AA	AA	AA	AA	AA	AA
Bc-B6-p26812452	AA	BB	AB	BB	AA	BB	AA	BB	BB	BB	AA	AA	BB	AA	AA	BB	BB	BB	AA	AA	AA	BB	AA	AA	AA	AA	AA	AA	AA	AA	AA	BB	AA	AA	BB	BB	BB	AA	BB	BB	AA	BB	AA	BB	AA	BB	AA	AA	AA
Bc-B6-p27153260	BB	AA	AA	AA	AB	AA	AB	AA	AA	AA	AB	AB	AA	AB	AB	AA	AA	AA	AB	AB	AB	AA	AB	AB	AB	AB	AB	AB	AB	AB	AB	AA	AB	AB	AA	AA	AA	AB	AA	AA	AB	AA	AB	AA	AB	AA	AB	AB	AB
Bc-B6-p27490695	AA	--	AA	--	AA	AB	AA	AB	AB	AB	AA	AA	AB	AA	AA	AB	AB	AB	AA	AA	AA	AB	AA	AA	AA	AA	AA	AA	AA	AA	AA	AB	AA	AA	AB	AB	--	AA	AB	--	AA	AB	AA	--	AA	AB	AA	AA	AA
Bc-B6-p2763525	AA	AB	AA	AB	AB	AB	AB	AB	AB	AB	AB	AB	AB	AB	AB	AB	AB	AB	AB	AB	AB	AB	AB	AB	AB	AB	AB	AB	AB	AB	AB	AB	AB	AB	AB	AB	AB	AB	AB	AB	AB	AB	AB	AB	AB	AB	AB	AB	AB
Bc-B6-p27745077	AB	AA	AA	AA	AA	AB	AA	AB	AA	AA	AB	AA	AA	AB	AA	AA	AA	AA	AA	AB	AA	AA	AB	AB	AA	AA	AA	AB	AB	AA	AA	AB	AB	AA	AB	AA	AA	AA	AA	AA	AB	AB	AA	AB	AA	AB	AA	AB	AB
Bc-B6-p28286849	BB	AA	AA	AA	AB	AA	AB	AA	AA	AA	AB	AB	AA	AB	AB	AA	AA	AA	AB	AB	AB	AA	AA	AB	AA	AB	AB	AB	AB	AB	AB	AA	AB	AB	AA	AA	AA	AB	AA	AA	AB	AA	AB	AA	AB	AA	AB	AB	AB
Bc-B6-p29487681	AA	AB	AA	AA	AA	AB	AB	AA	AB	AB	AB	AA	AB	AB	AB	AB	AA	AB	AA	AA	AA	AB	AA	AB	AB	AB	AA	AB	--	AA	AA	AA	AB	AB	AB	AB	AA	AB	AB	AA	AA	AB	AB	AB	AA	AA	AB	AA	AA
Bc-B6-p30106283	BB	AA	AA	AA	AB	AA	AB	AA	AA	AA	AB	AB	AA	AB	AB	AA	AA	AA	AB	AB	AB	AA	AA	AB	AA	AB	AB	AB	AB	AB	AB	AA	AB	AA	AA	AA	AA	AB	AB	AA	AB	AA	AB	AA	AB	AA	AB	AB	AB
Bc-B6-p3319119	BB	AA	AA	AA	AB	AB	AB	AA	AB	AA	AB	AB	AA	AB	AB	AB	AB	AA	AB	AB	AB	AB	AB	AA	AB	AB	AA	AA	AB	AB	AA	AB	AA	AA	AA	AA	AB	AB	AA	AA	AB	AA	AB	AA	AB	AB	AA	AB	AB
Bc-B6-p33287750	BB	BB	AB	BB	BB	BB	BB	BB	BB	BB	BB	BB	BB	BB	BB	BB	BB	BB	BB	BB	BB	BB	BB	BB	BB	BB	BB	BB	BB	BB	BB	BB	BB	BB	BB	BB	BB	BB	BB	BB	BB	BB	BB	BB	BB	BB	BB	BB	BB
Bc-B6-p3346941	BB	BB	AB	BB	BB	BB	BB	BB	BB	BB	BB	BB	BB	BB	BB	BB	BB	BB	BB	BB	BB	BB	BB	BB	BB	BB	BB	BB	BB	BB	BB	BB	BB	BB	BB	BB	BB	BB	BB	BB	BB	BB	BB	BB	BB	BB	BB	BB	BB
Bc-B6-p33687732	BB	AA	AA	AA	AB	AA	AB	AA	AA	AA	AB	AB	AA	AA	AA	AA	AA	AA	AB	AB	AB	AB	AA	AB	AA	AB	AB	AB	AB	AA	AB	AA	AA	AA	AA	AA	AA	AA	AB	AA	AB	AA	AA	AB	AB	AA	AB	AB	AA
Bc-B6-p33999343	BB	AA	AA	AA	AB	AA	AB	AA	AA	AA	AB	AB	AA	AA	AA	AA	AA	AA	AB	AB	AB	AB	AA	AB	AA	AB	AB	AB	AB	AA	AB	AA	AA	AA	AA	AA	AA	AA	AB	AA	AB	AA	AA	AB	AB	AA	AB	AB	AA
Bc-B6-p34125276	BB	BB	AB	BB	BB	BB	BB	BB	BB	BB	BB	BB	BB	BB	BB	BB	BB	BB	BB	BB	BB	BB	BB	BB	BB	BB	BB	BB	BB	BB	BB	BB	BB	BB	BB	BB	BB	BB	BB	BB	BB	BB	BB	BB	BB	BB	BB	BB	BB
Bc-B6-p34293419	AA	AA	AB	AA	AA	AA	AA	AA	AA	AA	AA	AA	AA	AA	AA	AA	AA	AA	AA	AA	AA	AA	AA	AA	AA	AA	AA	AA	AA	AA	AA	AA	AA	AA	AA	AA	AA	AA	AA	AA	AA	AA	AA	AA	AA	AA	AA	AA	AA
Bc-B6-p35377938	AA	AA	AA	AA	AA	AA	AA	AA	AA	AA	AA	AA	AA	AA	AA	AA	AA	AA	AA	AA	AA	AA	AA	AA	AA	AA	AA	AA	AA	AA	AA	AA	AA	AA	AA	AA	AA	AA	AA	AA	AA	AA	AA	AB	AA	AA	AA	AA	AA
Bc-B6-p35503856	AA	AA	AA	AA	AA	AB	AA	AA	AA	AA	AA	AA	AB	AA	AA	--	AA	AA	AA	AA	AA	AA	AA	AA	AA	AA	AA	AB	AA	AA	AA	AA	AA	AA	AA	AA	AA	AB	AA	AA	AA	AA	AA	AB	AA	AA	AA	AA	AA
Bc-B6-p3570808	AA	BB	AB	BB	AB	AB	AB	BB	AB	BB	AB	AB	BB	AB	AB	AB	AB	BB	AB	AB	AB	AB	AB	BB	AB	AB	BB	BB	AB	AB	BB	AB	BB	BB	BB	BB	AB	AB	BB	BB	AB	BB	AB	BB	AB	AB	BB	AB	AB
Bc-B6-p36091282	BB	AA	AA	AA	AB	AA	AB	AB	AB	AA	AB	AB	AA	AA	AA	AA	AA	AA	AB	AA	AB	AB	AB	AB	AA	AB	AB	AB	AA	AA	AB	AA	AA	AA	AA	AA	AB	AA	AB	AA	AB	AA	AA	AB	AB	AA	AB	AB	AA
Bc-B6-p36575439	BB	--	AA	--	BB	--	BB	BB	BB	--	BB	BB	--	--	--	--	--	--	BB	--	BB	BB	BB	BB	BB	--	BB	BB	--	--	BB	--	--	--	--	--	BB	--	BB	--	BB	--	--	BB	BB	--	BB	BB	--
Bc-B6-p36597350	BB	AA	AA	AA	AB	AA	AB	AB	AB	AA	AB	AB	AA	AA	AA	AA	AA	AA	AB	AA	AB	AB	AB	AB	AB	AA	AB	AB	AA	AA	AB	AA	AA	AA	AA	AA	AB	AA	AB	AA	AB	AA	AA	AB	AB	AA	AB	AB	AA
Bc-B6-p37274362	AA	AB	AA	AB	AB	AB	AB	AB	AB	AB	AB	AB	AB	AB	AB	AB	AB	AB	AB	AB	AB	AB	AB	AB	AB	AB	AB	AB	AB	AB	AB	AB	AB	AB	AB	AB	AB	AB	AB	AB	AB	AB	AB	AB	AB	AB	AB	AB	AB
Bc-B6-p37579502	AA	BB	BB	BB	AB	BB	AB	AB	AB	BB	AB	AB	BB	BB	BB	BB	AB	BB	AB	BB	AB	AB	AB	AB	AB	BB	AB	AB	BB	BB	AB	BB	BB	BB	BB	BB	AB	BB	AB	BB	AB	BB	BB	AB	AB	BB	AB	AB	BB
Bc-B6-p3955943	AA	AA	AB	AA	AA	AA	AA	AA	AA	AA	AA	AA	AA	AA	AA	AA	AA	AA	AA	AA	AA	AA	AA	AA	AA	AA	AA	AA	AA	AA	AA	AA	AA	AA	AA	AA	AA	AA	AA	AA	AA	AA	AA	AA	AA	AA	AA	AA	AA
Bc-B6-p5048104	AA	AA	AB	AA	AA	AA	AA	AA	AA	AA	AA	AA	AA	AA	AA	AA	AA	AA	AA	AA	AA	AA	AA	AA	AA	AA	AA	AA	AA	AA	AA	AA	AA	AA	AA	AA	AA	AA	AA	AA	AA	AA	AA	AA	AA	AA	AA	AA	AA
Bc-B6-p5175718	BB	AA	AA	AA	AB	AB	AB	AA	AA	AA	AB	AB	AA	AB	AB	AB	AA	AA	AB	AB	AB	AB	AB	AA	AB	AA	AB	AA	AB	AB	AA	AB	AB	AA	AA	AA	AA	AB	AA	AA	AB	AA	AB	AA	AB	AA	AA	AB	AB
Bc-B6-p5281253	--	BB	BB	BB	AB	AB	AB	BB	BB	BB	AB	AB	BB	AB	AB	AB	BB	BB	AB	AB	AB	AB	AB	BB	AB	BB	AB	BB	AB	AB	BB	AB	AB	BB	BB	BB	BB	AB	BB	BB	AB	BB	AB	BB	AB	BB	BB	AB	AB
Bc-B6-p6638207	BB	AA	AA	AA	AB	AA	AB	AA	AA	AA	AB	AB	AA	AB	AB	AA	AA	AA	AB	AB	AB	AB	AB	AA	AB	AA	AB	AA	AB	AB	AA	AB	AB	AA	AA	AA	AA	AB	AA	AA	AB	AA	AB	AA	AB	AA	AA	AB	AB
Bc-B6-p6928174	AA	BB	AB	BB	AB	BB	AB	BB	BB	BB	AB	AB	BB	AB	AB	BB	BB	BB	AB	AB	AB	AB	AB	BB	AB	BB	AB	BB	AB	AB	BB	BB	AB	BB	BB	BB	BB	AB	BB	BB	AB	BB	AB	BB	AB	BB	BB	AB	AB
Bc-B6-p6935260	BB	AB	BB	AB	BB	--	--	AB	AB	--	BB	BB	--	BB	BB	--	AB	--	BB	BB	BB	BB	BB	AB	BB	AB	BB	--	BB	BB	--	AB	--	AB	AB	--	--	--	--	--	BB	AB	--	--	BB	AB	AB	BB	BB
Bc-B6-p7151657	BB	AA	AA	AA	AB	AA	AB	AA	AA	AA	AB	AB	AA	AB	AB	AA	AA	AA	AB	AB	AB	AA	AB	AB	AB	AA	AB	AA	AB	AB	AB	AA	AB	AB	AA	AA	AA	AB	AA	AA	AB	AA	AB	AA	AB	AA	AA	AB	AB
Bc-B6-p7328879	BB	AA	AA	AA	AB	AA	AB	AA	AA	AA	AB	AB	AA	AB	AB	AA	AA	AA	AB	AB	AB	AA	AB	AB	AB	AA	AB	AA	AB	AB	AB	AA	AB	AB	AA	AA	AA	AB	AA	AA	AB	AA	AB	AA	AB	AA	AA	AB	AB
Bc-B6-p7350500	BB	AA	AB	AA	AB	AA	AB	AA	AA	AA	AB	AB	AA	AB	AB	AA	AA	AA	AB	AB	AB	AA	AB	AB	AB	AA	AB	AA	AB	AB	AB	AA	AB	AB	AA	AA	AA	AB	AA	AA	AB	AA	AB	AA	AB	AA	AA	AB	AB
Bc-B6-p7726932	BB	BB	BB	BB	BB	BB	AB	AB	AB	BB	BB	BB	BB	BB	BB	BB	BB	AB	AB	AB	BB	BB	BB	BB	BB	BB	BB	BB	BB	AB	AB	AB	BB	BB	BB	BB	BB	BB	BB	BB	BB	AB	AB	AB	BB	BB	BB	BB	BB
Bc-B6-p8639511	BB	BB	BB	BB	BB	BB	AB	AB	AB	BB	BB	BB	BB	BB	BB	BB	BB	AB	AB	AB	BB	BB	BB	BB	BB	BB	BB	BB	BB	AB	AB	AB	BB	BB	BB	BB	BB	BB	BB	BB	BB	AB	AB	AB	BB	BB	BB	BB	BB
Bc-B6-p9364805	--	AA	AA	AA	AB	AA	AB	AB	AA	AA	AB	AB	AA	AB	AB	AA	AA	AA	AB	AB	AB	AA	AB	AB	AB	AA	AB	AA	AB	AB	AB	AA	AB	AB	AA	AA	AA	AB	AA	AA	AB	AA	AB	AA	AB	AA	AB	AB	AB
Bc-B6-p988525	AA	BB	AB	BB	AB	AB	AB	BB	AB	BB	BB	AB	AB	BB	AB	AB	AB	BB	BB	AB	AB	AB	BB	BB	AB	AB	BB	BB	AB	AB	BB	AB	BB	BB	AB	AB	AB	AB	BB	BB	AB	AB	AB	BB	AB	AB	BB	AB	AB
Bc-B7-p10174460	BB	BB	BB	BB	BB	BB	AB	AB	AB	BB	BB	BB	BB	BB	BB	BB	BB	AB	AB	AB	BB	BB	BB	BB	BB	BB	BB	BB	BB	AB	AB	AB	BB	BB	BB	BB	BB	BB	BB	BB	BB	AB	AB	AB	BB	BB	BB	BB	BB
Bc-B7-p11624184	BB	BB	BB	BB	BB	BB	BB	BB	BB	BB	BB	BB	BB	BB	BB	BB	BB	BB	BB	BB	BB	BB	BB	BB	BB	BB	BB	BB	BB	BB	BB	BB	BB	BB	BB	BB	BB	BB	BB	BB	BB	BB	BB	AB	BB	BB	BB	BB	BB
Bc-B7-p13494515	BB	--	--	BB	BB	BB	BB	BB	BB	BB	BB	BB	BB	AB	BB	BB	BB	BB	BB	BB	BB	--	--	BB	BB	BB	BB	BB	BB	BB	BB	BB	BB	BB	--	BB	BB	BB	BB	--	BB	BB	--	BB	BB	BB	BB	--	BB
Bc-B7-p15508579	AB	BB	AB	BB	BB	AB	AB	BB	AB	AB	BB	BB	BB	AB	AB	BB	AB	AB	BB	AB	BB	AB	AB	AB	BB	AB	AB	BB	BB	AB	BB	AB	BB	BB	AB	BB	BB	BB	AB	AB	AB	BB	AB	AB	AB	BB	AB	BB	AB
Bc-B7-p20066289	AA	BB	BB	BB	AB	AB	AB	BB	AB	AB	BB	BB	BB	AB	AB	BB	AB	AB	BB	AB	BB	AB	AB	AB	BB	AB	AB	BB	BB	AB	BB	AB	BB	BB	AB	BB	BB	BB	AB	AB	AB	BB	AB	AB	AB	BB	AB	BB	AB
Bc-B7-p20228702	AA	BB	BB	BB	AB	AB	AB	BB	AB	AB	BB	BB	BB	AB	AB	BB	AB	AB	BB	AB	BB	AB	AB	AB	BB	AB	AB	BB	BB	AB	BB	AB	BB	BB	AB	BB	BB	BB	AB	AB	AB	BB	AB	AB	AB	BB	AB	BB	AB
Bc-B7-p21284805	AA	BB	BB	BB	AB	AB	AB	BB	AB	AB	BB	BB	BB	AB	AB	BB	AB	AB	BB	AB	BB	AB	AB	AB	BB	AB	AB	BB	BB	AB	BB	AB	BB	BB	AB	BB	BB	BB	AB	AB	AB	BB	AB	AB	AB	BB	AB	BB	AB
Bc-B7-p21305727	AA	BB	BB	BB	AB	AB	AB	BB	AB	AB	BB	BB	BB	AB	AB	BB	AB	AB	BB	AB	BB	AB	AB	AB	BB	AB	AB	BB	BB	AB	BB	AB	BB	BB	AB	BB	BB	BB	AB	AB	AB	BB	AB	AB	AB	BB	AB	BB	AB
Bc-B7-p23647302	BB	AA	AA	AA	AA	AB	AB	AA	AB	AB	AA	AA	AA	AB	AB	AA	AB	AB	AA	AB	AA	AB	AB	AB	AA	AB	AB	AA	AA	AB	AA	AB	AA	AA	AB	AA	AA	AA	AB	AB	AB	AA	AB	AB	AB	AA	AB	AA	AB
Bc-B7-p24480064	BB	AB	AB	AB	AB	AB	AB	AB	AB	AB	AB	AB	AB	AB	AB	AB	AB	AB	AB	AB	AB	AB	AB	AB	AB	AB	AB	AB	AB	AB	AB	AB	AB	AB	AB	AB	AB	AB	AB	AB	AB	AB	AB	AB	AB	AB	AB	AB	AB
Bc-B7-p29981819	AB	AB	AA	AB	AB	AB	AB	AB	AB	AB	AB	AB	AB	AB	AB	AB	AB	AB	AB	AB	AB	AB	AB	AB	AB	AB	AB	AB	AB	AB	AB	AB	AB	AB	AB	AB	AB	AB	AB	AB	AB	AB	AB	AB	AB	AB	AB	AB	AB
Bc-B7-p30043950	BB	AB	BB	AB	AB	AB	AB	AB	AB	AB	AB	AB	AB	AB	AB	AB	AB	AB	AB	AB	AB	AB	AB	AB	AB	AB	AB	AB	AB	AB	AB	AB	AB	AB	AB	AB	AB	AB	AB	AB	AB	AB	AB	AB	AB	AB	AB	AB	AB
Bc-B7-p30287484	AB	AA	AA	AB	AA	AA	AA	AB	AB	AB	AB	AA	AA	AA	AA	AB	AB	AA	AB	AB	AB	AA	AA	AA	AA	AB	AB	AB	AB	AA	AA	AA	AB	AA	AA	AA	AA	AB	AB	AA	AA	AA	AA	AA	AB	AA	AB	AB	AA
Bc-B7-p30449889	AB	AB	AA	AB	AB	AB	AB	AB	AB	AB	AB	AB	AB	AB	AB	AB	AB	AB	AB	AB	AB	AB	AB	AB	AB	AB	AB	AB	AB	AB	AB	AB	AB	AB	AB	AB	AB	AB	AB	AB	AB	AB	AB	AB	AB	AB	AB	AB	AB
Bc-B7-p31008272	AB	AB	AA	AB	AB	AB	AB	AB	AB	AB	AB	AB	AB	AB	AB	AB	AB	AB	AB	AB	AB	AB	AB	AB	AB	AB	AB	AB	AB	AB	AB	AB	AB	AB	AB	AB	AB	AB	AB	AB	AB	AB	AB	AB	AB	AB	AB	AB	AB
Bc-B7-p32541065	BB	AA	AA	AA	AA	AB	AB	AA	AB	AB	AA	AA	AB	AB	AB	AA	AB	AB	AA	AB	AA	AB	AB	AB	AA	AB	AB	AA	AB	AB	AA	AB	AA	AB	AB	AA	AA	AA	AB	AB	AB	AA	AB	AB	AB	AA	AB	AA	AB
Bc-B7-p33020879	AB	AA	AA	AA	AB	AB	AB	AA	AA	AB	AB	AB	AB	AA	AA	AA	AB	AA	AA	AB	AB	AA	AA	AA	AB	AB	AB	AB	AB	AA	AA	AA	AB	AA	AB	AB	AA	AA	AA	AB	AA	AB	AA	AB	AB	AB	AB	AA	AA
Bc-B7-p34436214	AB	AA	AA	AA	AA	AB	AB	AA	AA	AB	AA	AA	AB	AB	AB	AA	AB	AB	AA	AB	AA	AB	AB	AB	AA	AB	AB	AA	AB	AB	AA	AB	AA	AB	AB	AA	AA	AB	AB	AB	AB	AA	AB	AB	AA	AA	AB	AA	AB
Bc-B7-p34914975	--	BB	BB	BB	BB	AB	AB	BB	BB	AB	BB	BB	AB	AB	AB	BB	AB	AB	AB	AB	BB	AB	AB	AB	BB	AB	AB	BB	AB	AB	BB	AB	BB	AB	AB	BB	BB	AB	AB	AB	AB	BB	AB	AB	BB	BB	AB	BB	AB
Bc-B7-p35288192	BB	AB	AB	AB	BB	BB	BB	AB	AB	BB	BB	BB	BB	BB	BB	AB	BB	BB	BB	BB	BB	BB	BB	BB	BB	BB	BB	BB	BB	BB	AB	BB	BB	BB	BB	BB	AB	BB	BB	BB	BB	BB	AB	BB	BB	BB	BB	AB	BB
Bc-B7-p36169534	AA	AB	AB	AB	AB	AA	AA	AB	AB	AA	AB	AB	AA	AA	AA	AB	AA	AA	AA	AA	AB	AA	AB	AA	AB	AA	AA	AB	AA	AA	AB	AA	AB	AA	AA	AA	AA	AA	AA	AA	AA	AB	AB	AA	AB	AB	AB	AB	AA
Bc-B7-p36173984	--	BB	BB	BB	BB	AB	AB	BB	BB	AB	BB	BB	AB	AB	AB	BB	AB	AB	AB	AB	BB	AB	BB	AB	BB	AB	AB	BB	AB	AB	BB	AB	BB	AB	AB	AB	AB	AB	AB	AB	AB	BB	BB	AB	BB	BB	BB	BB	AB
Bc-B7-p36213392	--	AA	AA	AA	AA	AB	AB	AA	AA	AB	AA	AA	AB	AB	AB	AA	AB	AB	AB	AB	AA	AB	AA	AB	AA	AB	AB	AA	AB	AB	AA	AB	AA	AB	AB	AB	AB	AB	AB	AB	AB	AA	AA	AB	AA	AA	AA	AA	AB
Bc-B7-p36220616	AA	BB	BB	BB	BB	AB	AB	BB	BB	AB	BB	BB	AB	AB	AB	BB	AB	AB	AB	AB	BB	AB	BB	AB	BB	AB	AB	BB	AB	AB	BB	AB	BB	AB	AB	AB	AB	AB	AB	AB	AB	BB	BB	AB	BB	BB	BB	BB	AB
Bc-B7-p36368069	AA	BB	BB	BB	BB	AB	AB	BB	BB	AB	BB	BB	AB	AB	AB	BB	AB	AB	AB	AB	BB	AB	BB	AB	BB	AB	AB	BB	AB	AB	BB	AB	BB	AB	AB	AB	AB	AB	AB	AB	AB	BB	BB	AB	BB	BB	BB	BB	AB
Bc-B7-p36914349	AA	AA	AB	AA	AA	AA	AA	AA	AA	AA	AA	AA	AA	AA	AA	AA	AA	AA	AA	AA	AA	AA	AA	AA	AA	AA	AA	AA	AA	AA	AA	AA	AA	AA	AA	AA	AA	AA	AA	AA	AA	AA	AA	AA	AA	AA	AA	AA	AA
Bc-B7-p36974438	BB	AA	AA	AA	AA	AB	AA	AA	AA	AB	AA	AA	AB	AB	AB	AA	AB	AB	AB	AB	AA	AB	AA	AA	AB	AB	AB	AB	AB	AB	AA	AB	AA	AB	AB	AB	AB	AB	AB	AB	AB	AA	AA	AB	AA	AB	AA	AA	AB
Bc-B7-p36982649	BB	AA	AA	AA	AA	AB	AA	AA	AA	AB	AA	AA	AB	AB	AB	AA	AB	AB	AB	AB	AA	AB	AA	AA	AB	--	AB	AB	AB	AB	AA	AB	AA	AB	AB	AB	AB	AB	AB	AB	AB	AA	AA	AB	AA	AB	AA	AA	AB
Bc-B7-p37521552	AB	BB	BB	BB	BB	BB	BB	BB	BB	AB	BB	BB	AB	AB	AB	BB	AB	AB	AB	AB	BB	AB	BB	BB	AB	AB	BB	AB	AB	AB	BB	AB	BB	AB	AB	AB	AB	AB	AB	AB	AB	BB	BB	AB	BB	AB	BB	BB	AB
Bc-B7-p37554145	AB	BB	BB	BB	BB	BB	BB	BB	BB	AB	BB	BB	AB	AB	AB	BB	AB	AB	AB	AB	BB	AB	BB	BB	AB	AB	BB	AB	AB	AB	BB	AB	BB	AB	AB	AB	AB	AB	AB	AB	AB	BB	BB	AB	BB	AB	BB	BB	AB
Bc-B7-p37785084	AA	BB	AB	BB	BB	BB	BB	BB	BB	AA	BB	BB	AA	AA	AA	BB	AA	BB	AA	AA	BB	AA	BB	BB	AA	--	BB	AA	AA	AA	BB	AA	BB	AA	AA	AA	AA	AA	AA	AA	AA	BB	BB	AA	BB	AA	BB	BB	AA
Bc-B7-p37825863	BB	AA	AA	AA	AA	AA	AA	AA	AA	AB	AA	AA	AB	AB	AB	AA	AB	AA	AB	AB	AA	AB	AA	AA	AB	AB	AA	AB	AB	AB	AA	AB	AA	AB	AB	AB	AB	AB	AB	AB	AB	AA	AA	AB	AA	AB	AA	AA	AB
Bc-B7-p37893229	BB	AA	AA	AA	AA	AA	AA	AB	AA	AB	AA	AA	AB	AB	AB	AA	AB	AA	AB	AB	AA	AB	AA	AA	AB	--	AA	AB	AB	AB	AA	AB	AA	AB	AB	AB	AB	AB	AB	AB	AB	AA	AA	AB	AA	AB	AA	AA	AB
Bc-B7-p38076183	AA	BB	BB	BB	BB	BB	BB	AB	BB	AB	BB	BB	AB	AB	AB	BB	AB	BB	AB	AB	BB	AB	BB	BB	AB	AB	BB	AB	AB	AB	BB	AB	BB	AB	AB	AB	AB	AB	AB	AB	AB	BB	BB	AB	BB	AB	BB	BB	AB
Bc-B7-p38113779	AA	BB	BB	BB	BB	BB	BB	AB	BB	AB	BB	BB	AB	AB	AB	BB	AB	BB	AB	AB	BB	AB	BB	BB	AB	AB	BB	AB	AB	AB	BB	AB	BB	AB	AB	AB	AB	AB	AB	AB	AB	BB	BB	AB	BB	AB	BB	BB	AB
Bc-B7-p38117353	AB	BB	BB	BB	BB	BB	BB	AB	BB	AB	BB	BB	AB	AB	AB	BB	AB	BB	AB	AB	BB	AB	BB	BB	AB	AB	BB	AB	AB	AB	BB	AB	BB	AB	AB	AB	AB	AB	AB	AB	AB	BB	BB	AB	BB	AB	BB	BB	AB
Bc-B7-p38505676	BB	BB	AB	BB	BB	BB	BB	BB	BB	BB	BB	BB	BB	BB	BB	BB	BB	BB	BB	BB	BB	BB	BB	BB	BB	BB	BB	BB	BB	BB	BB	BB	BB	BB	BB	BB	BB	BB	BB	BB	BB	BB	BB	BB	BB	BB	BB	BB	BB
Bc-B7-p39080718	BB	AA	AA	AA	AA	AA	AA	AB	AA	AB	AA	AA	AB	AB	AB	AA	AB	AA	AB	AB	AA	AB	AA	AB	AB	AB	AA	AB	AB	AB	AA	AB	AA	AB	AB	AB	AB	AB	AB	AB	AB	AA	AA	AB	AA	AB	AA	AA	AA
Bc-B7-p39693675	BB	BB	AA	BB	BB	BB	BB	BB	BB	BB	BB	BB	BB	BB	BB	BB	BB	BB	BB	BB	BB	BB	BB	BB	BB	BB	BB	BB	BB	BB	BB	BB	BB	BB	BB	BB	BB	BB	BB	BB	BB	BB	BB	BB	BB	BB	BB	BB	BB
Bc-B7-p39702077	BB	BB	AA	BB	BB	BB	BB	BB	BB	BB	BB	BB	BB	BB	BB	BB	BB	BB	BB	BB	BB	BB	BB	BB	BB	BB	BB	BB	BB	BB	BB	BB	BB	BB	BB	BB	BB	BB	BB	BB	BB	BB	BB	BB	BB	BB	BB	BB	BB
Bc-B7-p7277758	AA	AA	AA	AA	AA	AA	AA	AA	AA	AA	AA	AA	AA	AA	AA	AA	AA	AA	AA	AA	AA	AA	AA	AA	AA	AA	AA	AA	AA	AA	AA	AA	--	AA	AA	AA	AA	AA	AA	AA	AA	AA	AA	AB	AA	AA	AA	AA	AA
Bc-B7-p8112292	--	BB	BB	BB	AB	BB	AB	AB	BB	BB	AB	AB	BB	AB	AB	BB	BB	BB	AB	AB	AB	BB	AB	AB	AB	AB	AB	BB	AB	AB	AB	BB	AB	AB	BB	BB	BB	AB	BB	BB	AB	BB	AB	BB	AB	BB	AB	AB	AB
Bc-B7-p8268791	--	AA	AA	AA	AB	AA	AB	AB	AA	AA	AB	AB	AA	AB	AB	AA	AA	AA	AB	AB	AB	AA	AB	AB	AB	AB	AB	AA	AB	AB	AB	AA	AB	AB	AA	AA	AA	AB	AA	AA	AB	AA	AB	AA	AB	AA	AB	AB	AB
Bc-B8-p1013084	BB	AA	AA	AA	AA	AB	AA	AB	AA	AA	AB	AA	AA	AB	AB	AB	AA	AB	AB	AA	AB	AA	AA	AA	AA	AB	AA	AA	AA	AA	AA	AB	AA	AA	AB	AB	AA	AB	AB	AA	AA	AB	AB	--	AB	AB	AB	AB	AA
Bc-B8-p1062083	AA	BB	BB	BB	BB	AB	BB	AB	BB	BB	AB	BB	BB	AB	AB	AB	BB	AB	AB	BB	AB	BB	BB	BB	BB	AB	BB	BB	BB	BB	BB	AB	BB	BB	AB	AB	BB	AB	AB	BB	BB	AB	AB	BB	AB	AB	AB	AB	BB
Bc-B8-p1097155	BB	AA	AA	AA	AA	AB	AA	AB	AA	AA	AB	AA	AA	AB	AB	AB	AA	AB	AB	AA	AB	AA	AA	AA	AA	AB	AA	AA	AA	AA	AA	AB	AA	AA	AB	AB	AA	AB	AB	AA	AA	AB	AB	AA	AB	AB	AB	AB	AA
Bc-B8-p11075416	AB	BB	AB	AB	AB	AB	BB	AB	AB	AB	AB	AB	BB	BB	BB	BB	AB	AB	AB	BB	AB	AB	BB	BB	BB	AB	AB	BB	BB	AB	BB	BB	AB	AB	BB	AB	BB	AB	BB	AB	BB	AB	BB	AB	AB	AB	AB	BB	AB
Bc-B8-p11097975	AA	BB	AA	AB	AB	AB	BB	AB	AB	AB	AB	AB	BB	BB	BB	BB	AB	AB	AB	BB	AB	AB	BB	BB	BB	AB	AB	BB	BB	AB	BB	BB	AB	AB	BB	AB	BB	AB	BB	AB	BB	AB	BB	AB	AB	AB	AB	BB	AB
Bc-B8-p11116371	AA	BB	AA	AB	AB	AB	BB	AB	AB	AB	AB	AB	BB	BB	BB	BB	AB	AB	AB	BB	AB	AB	BB	BB	BB	AB	AB	BB	BB	AB	BB	BB	AB	AB	BB	AB	BB	AB	BB	AB	BB	AB	BB	AB	AB	AB	AB	BB	AB
Bc-B8-p11128674	AA	AB	AA	AB	AB	AB	AB	AB	AB	AB	AB	AB	AB	AB	AB	AB	AB	AB	AB	AB	AB	AB	AB	AB	AB	AB	AB	AB	AB	AB	AB	AB	AB	AB	AB	AB	AB	AB	AB	AB	AB	AB	AB	AB	AB	AB	AB	AB	AB
Bc-B8-p11239922	AA	BB	AA	AB	AB	AB	BB	AB	AB	AB	AB	AB	BB	BB	BB	BB	AB	AB	AB	BB	AB	AB	BB	BB	BB	AB	AB	BB	BB	AB	BB	BB	AB	AB	BB	AB	BB	AB	BB	AB	BB	AB	BB	AB	AB	AB	AB	BB	AB
Bc-B8-p11968794	BB	BB	AA	BB	BB	BB	BB	BB	BB	BB	BB	BB	BB	BB	BB	BB	BB	BB	BB	BB	BB	BB	BB	BB	BB	BB	BB	BB	BB	BB	BB	BB	BB	BB	BB	BB	BB	BB	BB	BB	BB	BB	BB	BB	BB	BB	BB	BB	BB
Bc-B8-p1216288	BB	AA	AA	AA	AA	AB	AA	AB	AA	AA	AB	AA	AA	AB	AB	AB	AA	AB	AB	AA	AB	AA	AA	AA	AA	AB	AA	AA	AA	AA	AA	AB	AA	AA	AB	AB	AA	AB	AB	AA	AA	AB	AB	AA	AB	AB	AB	AB	AA
Bc-B8-p1288220	BB	AA	AA	AA	AA	AB	AA	AB	AA	AA	AB	AA	AA	AB	AB	AB	AA	AB	AB	AA	AB	AA	AA	AA	AA	AB	AA	AA	AA	AA	AA	AB	AA	AA	AB	AB	AA	AB	AB	AA	AA	AB	AB	AA	AB	AB	AB	AB	AA
Bc-B8-p13450064	BB	AA	AA	AB	AB	AB	AA	AB	AB	AB	AB	AB	AA	AA	AA	AA	AB	AB	AB	AA	AB	AB	AA	AA	AA	AB	AB	AA	AA	AB	AA	AA	AB	AB	AA	AB	AA	AB	AA	AB	AA	AB	AA	AB	AB	AB	AB	AA	AB
Bc-B8-p14698725	BB	AA	AA	AB	AB	AB	AA	AB	AB	AB	AB	AB	AA	AA	AA	AA	AB	AB	AB	AA	AB	AB	AA	AA	AA	AB	AB	AA	AA	AB	AA	AA	AB	AB	AA	AB	AA	AB	AA	AB	AA	AB	AA	AB	AB	AB	AB	AA	AB
Bc-B8-p15121266	BB	BB	AB	BB	BB	BB	BB	BB	BB	BB	BB	BB	BB	BB	BB	BB	BB	BB	BB	BB	BB	BB	BB	BB	BB	BB	BB	BB	BB	BB	BB	BB	BB	BB	BB	BB	BB	BB	BB	BB	BB	BB	BB	BB	BB	BB	BB	BB	BB
Bc-B8-p18280407	--	BB	BB	AB	AB	AB	BB	AB	AB	AB	AB	AB	BB	BB	BB	BB	AB	AB	AB	BB	AB	AB	BB	BB	BB	AB	AB	BB	BB	AB	BB	BB	AB	AB	BB	AB	BB	AB	BB	AB	BB	AB	BB	AB	AB	AB	AB	BB	AB
Bc-B8-p1903775	AB	BB	BB	AB	BB	AB	BB	AB	BB	BB	AB	BB	BB	AB	AB	AB	BB	AB	AB	BB	AB	BB	BB	BB	BB	AB	BB	BB	BB	BB	BB	AB	BB	BB	AB	AB	BB	AB	AB	BB	BB	AB	AB	BB	AB	AB	AB	AB	BB
Bc-B8-p1977081	AA	BB	BB	AB	BB	AB	BB	AB	BB	BB	AB	BB	BB	AB	AB	AB	BB	AB	AB	BB	AB	BB	BB	BB	BB	AB	BB	BB	BB	BB	BB	AB	BB	BB	AB	AB	BB	AB	AB	BB	BB	AB	AB	BB	AB	AB	AB	AB	BB
Bc-B8-p23337974	BB	AA	AA	AB	AB	AB	AA	AB	AB	AB	AB	AB	AA	AA	AA	AA	AB	AB	AB	AA	AB	AB	AA	AA	AA	AB	AB	AA	AA	AB	AA	AA	AB	AB	AA	AB	AA	AB	AA	AB	AA	AB	AA	AB	AB	AB	AB	AA	AB
Bc-B8-p23404018	BB	AA	AA	AB	AB	AB	AA	AB	AB	AB	AB	AB	AA	AA	AA	AA	AB	AB	AB	AA	AB	AB	AA	AA	AA	AB	AB	AA	AA	AB	AA	AA	AB	AB	AA	AB	AA	AB	AA	AB	AA	AB	AA	AB	AB	AB	AB	AA	AB
Bc-B8-p23661261	BB	AA	AA	AB	AB	AB	AA	AB	AB	AB	AB	AB	AA	AA	AA	AA	AB	AB	AB	AA	AB	AB	AA	AA	AA	AB	AB	AA	AA	AB	AA	AA	AB	AB	AA	AB	AA	AB	AA	AB	AA	AB	AA	AB	AB	AB	AB	AA	AB
Bc-B8-p2554632	AB	AA	AA	AB	AA	AB	AA	AB	AA	AB	AB	AA	AA	AB	AB	AB	AA	AB	AB	AA	AB	AA	AA	AA	AA	AA	AA	AA	AA	AA	AA	AB	AB	AA	AB	AB	AA	AB	AB	AA	AA	AB	AB	AA	AB	AB	AB	AB	AA
Bc-B8-p26782039	BB	BB	BB	BB	BB	BB	AB	AB	AB	BB	BB	BB	BB	BB	BB	BB	BB	AB	AB	AB	BB	BB	BB	BB	BB	BB	BB	BB	BB	AB	AB	AB	BB	BB	BB	BB	BB	BB	BB	BB	BB	AB	AB	AB	BB	BB	BB	BB	BB
Bc-B8-p2699375	AB	AB	AA	AB	AB	AB	AB	AB	AB	AB	AB	AB	AB	AB	AB	AB	AB	AB	AB	AB	AB	AB	AB	AB	AB	AB	AB	AB	AB	AB	AB	AB	AB	AB	AB	AB	AB	AB	AB	AB	AB	AB	AB	AB	AB	AB	AB	AB	AB
Bc-B8-p2712715	AA	BB	BB	AB	BB	AB	BB	AB	BB	AB	AB	BB	BB	AB	AB	AB	BB	AB	AB	BB	AB	BB	BB	BB	BB	BB	BB	BB	BB	BB	BB	AB	AB	AB	AB	AB	BB	AB	AB	BB	BB	AB	AB	BB	AB	AB	AB	AB	BB
Bc-B8-p27150267	AA	AB	AB	AB	AB	AB	AB	AB	AB	AB	AB	AB	AB	AB	AB	AB	AB	AB	AB	AB	AB	AB	AB	AB	AB	AB	AB	AB	AB	AB	AB	AB	AB	AB	AB	AB	AB	AB	AB	AB	AB	AB	AB	AB	AB	AB	AB	AB	AB
Bc-B8-p27462187	--	BB	BB	AB	AB	AB	BB	AB	AB	AB	AB	AB	BB	BB	BB	BB	AB	AB	AB	BB	AB	AB	BB	BB	BB	AB	AB	BB	BB	AB	BB	BB	AB	AB	BB	AB	BB	AB	BB	AB	BB	AB	BB	AB	AB	AB	AB	BB	AB
Bc-B8-p3181264	BB	AA	AA	AB	AA	AB	AA	AB	AA	AB	AB	AA	AA	AB	AB	AB	AA	AB	AB	AA	AB	AA	AA	AA	AA	AA	AA	AA	AA	AA	AA	AB	AB	AB	AB	AB	AA	AB	AB	AB	AA	AB	AB	AA	AB	AB	AB	AB	AA
Bc-B8-p3222882	BB	AA	AA	AB	AA	AB	AA	AB	AA	AB	AB	AA	AA	AB	AB	AB	AA	AB	AB	AA	AB	AA	AA	AA	AA	AA	AA	AA	AA	AA	AA	AB	AB	AB	AB	AB	AA	AB	AB	AB	AA	AB	AB	AA	AB	AB	AB	AB	AA
Bc-B8-p33569922	AA	BB	BB	AB	AB	AB	BB	AB	AB	AB	AB	AB	BB	BB	BB	BB	AB	AB	AB	BB	AB	AB	BB	BB	BB	AB	AB	BB	BB	AB	BB	BB	AB	AB	BB	AB	BB	AB	BB	AB	BB	AB	BB	AB	AB	AB	AB	BB	AB
Bc-B8-p3521872	BB	AA	AA	AB	AA	AB	AA	AB	AA	AB	AB	AA	AA	AB	AB	AB	AB	AB	AB	AA	AB	AA	AA	AA	AA	AA	AA	AA	AA	AA	AA	AB	AB	AB	AB	AB	AA	AB	AB	AB	AA	AB	AA	--	AB	AB	AB	AB	AA
Bc-B8-p3588871	--	BB	BB	AB	BB	AB	BB	AB	BB	AB	AB	BB	BB	AB	AB	AB	AB	AB	AB	BB	AB	BB	BB	BB	BB	BB	BB	BB	BB	BB	BB	AB	AB	AB	AB	AB	BB	AB	AB	AB	BB	AB	BB	BB	AB	AB	AB	AB	BB
Bc-B8-p3595838	AA	BB	BB	AB	BB	AB	BB	AB	BB	AB	AB	BB	BB	AB	AB	AB	AB	AB	AB	BB	AB	BB	BB	BB	BB	BB	BB	BB	BB	BB	BB	AB	AB	AB	AB	AB	BB	AB	AB	AB	BB	AB	BB	BB	AB	AB	AB	AB	BB
Bc-B8-p3626597	BB	AA	AA	AB	AA	AB	AA	AB	AA	AB	AB	AA	AA	AB	AB	AB	AB	AB	AB	AA	AB	AA	AA	AA	AA	AA	AA	AA	AA	AA	AA	AB	AB	AB	AB	AB	AA	AB	AB	AB	AA	AB	AA	AA	AB	AB	AB	AB	AA
Bc-B8-p36985032	BB	AB	BB	AB	--	AB	BB	AB	AB	--	AB	BB	BB	--	AB	AA	--	AB	AB	BB	BB	AB	--	AB	--	AB	--	BB	AB	--	--	AB	BB	AB	BB	AB	AB	--	--	AB	--	AB	--	BB	AB	--	BB	AB	AB
Bc-B8-p3759374	BB	AB	AB	AB	AB	BB	BB	BB	BB	BB	AB	BB	BB	BB	BB	BB	BB	BB	AB	BB	BB	BB	BB	BB	--	BB	BB	BB	BB	BB	AB	BB	AB	BB	BB	AB	--	BB	BB	BB	BB	AB	BB	BB	BB	BB	BB	BB	BB
Bc-B8-p3824296	AA	BB	AA	AB	BB	AB	BB	AB	AB	AB	AB	BB	BB	AB	AB	AB	AB	AB	AB	BB	AB	BB	BB	BB	BB	BB	BB	BB	BB	BB	BB	AB	AB	AB	AB	AB	BB	AB	AB	AB	BB	AB	BB	BB	AB	AB	AB	AB	BB
Bc-B8-p42510477	AB	AA	AA	AA	AA	AA	AA	AA	AA	AA	AA	AA	AA	AA	AA	AA	AA	AA	AA	AA	AA	AA	AA	AA	AA	AA	AA	AA	AA	AA	AA	AA	AA	AA	AA	AA	AA	AA	AA	AA	AA	AA	AA	AA	AA	AA	AA	AA	AA
Bc-B8-p4305069	--	AA	AA	AB	AA	AB	AA	AB	AB	AB	AB	AA	AA	AB	AA	AB	AB	AB	AB	AA	AB	AA	AA	AA	AA	AA	AA	AA	AA	AA	AA	AB	AB	AB	AB	AB	AA	AB	AB	AB	AA	AB	AA	AA	AB	AB	AB	AB	AA
Bc-B8-p43469984	BB	AA	BB	AB	AB	AB	AA	AB	AB	AB	AB	AB	AA	AA	AA	AA	AB	AB	AB	AA	AB	AB	AA	AA	AA	AB	AB	AA	AA	AB	AA	AA	AB	AB	AA	AB	AA	AB	AA	AB	AA	AB	AB	AB	AB	AB	AB	AA	AB
Bc-B8-p43539637	--	BB	BB	AB	AB	AB	BB	AB	AB	AB	AB	AB	BB	BB	BB	BB	AB	AB	AB	BB	AB	AB	BB	BB	BB	AB	AB	BB	BB	AB	BB	BB	AB	AB	BB	AB	BB	AB	BB	AB	BB	AB	AB	AB	AB	AB	AB	BB	AB
Bc-B8-p43838598	BB	AA	BB	AB	AB	AB	AA	AB	AB	AB	AB	AB	AA	AA	AA	AA	AB	AB	AB	AA	AB	AB	AA	AA	AA	AB	AB	AA	AA	AB	AA	AA	AB	AB	AA	AB	AA	AB	AA	AB	AA	AB	AB	AB	AB	AB	AB	AA	AB
Bc-B8-p44053132	BB	AA	BB	AB	AB	AB	AA	AB	AB	AB	AB	AB	AA	AA	AA	AA	AB	AB	AB	AA	AB	AB	AA	AA	AA	AB	AB	AA	AA	AB	AA	AA	AB	AB	AA	AB	AA	AB	AA	AB	AA	AB	AB	AB	AB	AB	AB	AA	AB
Bc-B8-p4406388	BB	AA	AA	AB	AA	AB	AA	AB	AB	AB	AB	AA	AA	AB	AA	AB	AB	AB	AB	AA	AB	AA	AA	AA	AA	AA	AA	AA	AA	AA	AA	AB	AB	AB	AB	AB	AA	AB	AB	AB	AA	AB	AA	AA	AB	AB	AB	AB	AA
Bc-B8-p44072083	BB	AA	BB	AB	AB	AB	AA	AB	AB	AB	AB	AB	AA	AA	AA	AA	AB	AB	AB	AA	AB	AB	AA	AA	AA	AB	AB	AA	AA	AB	AA	AA	AB	AB	AA	AB	AA	AB	AA	AB	AA	AB	AB	AB	AB	AB	AB	AA	AB
Bc-B8-p44886049	AB	AB	AA	AB	AB	AB	AB	AB	AB	AB	AB	AB	AB	AB	AB	AB	AB	AB	AB	AB	AB	AB	AB	AB	AB	AB	AB	AB	AB	AB	AB	AB	AB	AB	AB	AB	AB	AB	AB	AB	AB	AB	AB	AB	AB	AB	AB	AB	AB
Bc-B8-p45174394	AA	BB	AA	AB	AB	AB	BB	AB	AB	AB	AB	AB	BB	BB	BB	BB	AB	AB	AB	BB	AB	AB	BB	BB	BB	AB	AB	BB	BB	AB	BB	BB	AB	AB	BB	AB	BB	AB	BB	AB	BB	AB	AB	AB	AB	AB	AB	BB	AB
Bc-B8-p45188693	BB	AA	BB	AB	AB	AB	AA	AB	AB	AB	AB	AB	AA	AA	AA	AA	AB	AB	AB	AA	AB	AB	AA	AA	AA	AB	AB	AA	AA	AB	AA	AA	AB	AB	AA	AB	AA	AB	AA	AB	AA	AB	AB	AB	AB	AB	AB	AA	AB
Bc-B8-p45196749	BB	AA	BB	AB	AB	AB	AA	AB	AB	AB	AB	AB	AA	AA	AA	AA	AB	AB	AB	AA	AB	AB	AA	AA	AA	AB	AB	AA	AA	AB	AA	AA	AB	AB	AA	AB	AA	AB	AA	AB	AA	AB	AB	AB	AB	AB	AB	AA	AB
Bc-B8-p45985999	--	AA	AA	AB	AB	AB	--	AB	AB	AB	AB	AB	AA	AA	AA	AA	AB	AB	AB	AA	AB	AB	AA	AA	AA	AB	AB	AA	AA	AB	AA	AA	AB	AB	AA	AB	AA	AB	AA	AB	AA	AB	AB	AB	AB	AB	AB	AA	AB
Bc-B8-p46066219	--	BB	BB	AB	AB	AB	BB	AB	AB	AB	AB	AB	BB	BB	BB	BB	AB	AB	AB	BB	AB	AB	BB	BB	BB	AB	AB	AB	BB	AB	BB	BB	AB	AB	BB	AB	BB	AB	BB	AB	BB	AB	AB	AB	AB	AB	AB	BB	AB
Bc-B8-p46143776	--	AA	AA	AB	AB	AB	AA	AB	AB	AB	AB	AB	AA	AA	AA	AA	AB	AB	AB	AA	AB	AB	AA	AA	AA	AB	AB	AB	AA	AB	AA	AA	AB	AB	AA	AB	AA	AB	AA	AB	AA	AB	AB	AB	AB	AB	AB	AA	AB
Bc-B8-p46515382	--	AA	AA	AB	AB	AB	AA	AB	AB	AB	AB	AB	AA	AA	AA	AA	AB	AB	AB	AA	AB	AB	AA	AA	AA	AB	AB	AB	AA	AB	AA	AA	AB	AB	AA	AB	AA	AB	AA	AB	AA	AB	AB	AB	AB	AB	AB	AA	AB
Bc-B8-p46752666	BB	AA	BB	AB	AB	AB	AA	AB	AB	AB	AB	AB	AA	AA	AA	AA	AB	AB	AB	AA	AB	AB	AA	AA	AA	AB	AB	AB	AA	AB	AA	AA	AB	AB	AA	AB	AA	AB	AA	AB	AA	AB	AB	AB	AB	AB	AB	AA	AB
Bc-B8-p46753767	BB	AA	BB	AB	AB	AB	AA	AB	AB	AB	AB	AB	AA	AA	AA	AA	AB	AB	AB	AA	AB	AB	AA	AA	AA	AB	AB	AB	AA	AB	AA	AA	AB	AB	AA	AB	AA	AB	AA	AB	AA	AB	AB	AB	AB	AB	AB	AA	AB
Bc-B8-p46798410	BB	--	BB	AB	AB	AB	AB	AB	AB	AB	AB	AB	AB	AB	AB	AB	AB	AB	AB	AB	AB	AB	AB	AB	AB	AB	AB	AB	AB	AB	AB	AB	AB	AB	AB	AB	--	AB	AB	AB	AB	AB	AB	BB	AB	AB	AB	AB	AB
Bc-B8-p46849390	BB	AA	BB	AB	AB	AB	AA	AB	AB	AB	AB	AB	AA	AA	AA	AA	AB	AB	AB	AA	AB	AB	AA	AA	AA	AB	AB	AB	AA	AB	AA	AA	AB	AB	AA	AB	AA	AB	AA	AB	AA	AB	AB	AB	AB	AB	AB	AA	AB
Bc-B8-p46900285	AA	BB	BB	AB	AB	AB	BB	AB	AB	AB	AB	AB	BB	BB	BB	BB	AB	AB	AB	BB	AB	AB	BB	BB	BB	AB	AB	AB	BB	AB	BB	BB	AB	AB	BB	AB	BB	AB	BB	AB	BB	AB	AB	AB	AB	AB	AB	BB	AB
Bc-B8-p46983732	--	AA	AA	AB	AB	AB	AA	AB	AB	AB	AB	AB	AA	AB	AA	AA	AB	AB	AB	AA	AB	AB	AA	AA	AA	AB	AB	AB	AA	AB	AA	AA	AB	AB	AA	AB	AA	AB	AA	AB	AA	AB	AB	AB	AB	AB	AB	AA	AB
Bc-B8-p47549406	BB	AA	AA	BB	BB	BB	AA	BB	BB	BB	BB	BB	AA	BB	AA	AB	BB	BB	BB	AA	BB	BB	AA	AA	AA	BB	BB	BB	AA	BB	AA	AA	BB	BB	AA	BB	AA	BB	AA	BB	AA	BB	BB	BB	BB	BB	BB	AA	BB
Bc-B8-p47562458	AB	AB	BB	AB	AB	AB	AB	AB	AB	AB	AB	AB	AB	AB	AB	AB	AB	AB	AB	AB	AB	AB	AB	AB	AB	AB	AB	AB	AB	AB	AB	AB	AB	AB	AB	AB	AB	AB	AB	AB	AB	AB	AB	AB	AB	AB	AB	AB	AB
Bc-B8-p4767220	BB	AA	AA	AB	AA	AB	AA	AB	AB	AB	AB	AA	AA	AB	AA	AB	AB	AB	AB	AA	AB	AA	AA	AA	AA	AA	AA	AA	AA	AB	AA	AA	AB	AB	AB	AB	AA	AB	AB	AB	AA	AB	AA	AA	AB	AB	AB	AB	AA
Bc-B8-p4804359	BB	AA	BB	BB	AA	BB	AB	BB	BB	BB	BB	AA	AA	BB	AB	BB	BB	BB	BB	AA	BB	AA	AA	AB	AB	AB	AB	AB	AB	BB	AA	AA	BB	BB	BB	BB	--	BB	BB	BB	--	BB	AB	AB	AB	BB	BB	BB	AA
Bc-B8-p48808932	AA	AA	AB	AA	AA	AA	AA	AA	AA	AA	AA	AA	AA	AA	AA	AA	AA	AA	AA	AA	AA	AA	AA	AA	AA	AA	AA	AA	AA	AA	AA	AA	AA	AA	AA	AA	AA	AA	AA	AA	AA	AA	AA	AA	AA	AA	AA	AA	AA
Bc-B8-p4881288	BB	AA	BB	AB	AA	AB	AA	AB	AB	AB	AB	AA	AA	AB	AA	AB	AB	AB	AB	AA	AB	AA	AA	AA	AA	AA	AA	AA	AA	AB	AA	AA	AB	AB	AB	AB	AA	AB	AB	AB	AA	AB	AA	AA	AB	AB	AB	AB	AA
Bc-B8-p48887045	--	BB	BB	AB	AB	BB	BB	AB	AB	BB	AB	BB	BB	BB	BB	AB	AB	BB	AB	BB	AB	BB	BB	AB	BB	AB	AB	AB	AB	AB	BB	AB	BB	AB	BB	AB	AB	AB	BB	AB	BB	BB	BB	BB	AB	BB	AB	AB	BB
Bc-B8-p49074019	BB	AA	BB	AB	AB	AB	AB	AB	AB	AB	AB	AB	AA	AB	AB	AA	AB	AB	AB	AA	AB	AB	AA	AB	AA	AB	AB	AB	AA	AA	AA	AA	AB	AA	AA	AB	AA	AB	AA	AB	AA	AB	AB	AB	AB	AB	AB	AA	AB
Bc-B8-p49132758	--	BB	BB	AB	AB	AB	AB	AB	AB	AB	AB	AB	BB	AB	AB	BB	AB	AB	AB	BB	AB	AB	BB	AB	BB	AB	AB	AB	BB	BB	BB	BB	AB	BB	BB	AB	BB	AB	BB	AB	BB	AB	AB	AB	AB	AB	AB	BB	AB
Bc-B8-p49222119	AB	AB	BB	AB	AB	AB	AB	AB	AB	AB	AB	AB	AB	AB	AB	AB	AB	AB	AB	AB	AB	AB	AB	AB	AB	AB	AB	AB	AB	AB	AB	AB	AB	AB	AB	AB	AB	AB	AB	AB	AB	AB	AB	AB	AB	AB	AB	AB	AB
Bc-B8-p4990299	AA	BB	BB	AB	BB	AB	BB	AB	AB	AB	AB	BB	BB	AB	BB	AB	AB	AB	AB	BB	AB	BB	BB	BB	BB	BB	BB	BB	BB	AB	BB	BB	AB	AB	AB	AB	BB	AB	AB	AB	BB	AB	BB	BB	AB	AB	AB	AB	BB
Bc-B8-p49941010	AA	AA	AB	AA	AA	AA	AA	AA	AA	AA	AA	AA	AA	AA	AA	AA	AA	AA	AA	AA	AA	AA	AA	AA	AA	AA	AA	AA	AA	AA	AA	AA	AA	AA	AA	AA	AA	AA	AA	AA	AA	AA	AA	AA	AA	AA	AA	AA	AA
Bc-B8-p5042359	BB	BB	AA	BB	BB	BB	BB	BB	BB	BB	BB	BB	BB	BB	BB	BB	BB	BB	BB	BB	BB	BB	BB	BB	BB	BB	BB	BB	BB	BB	BB	BB	BB	BB	BB	BB	BB	BB	BB	BB	BB	BB	BB	BB	BB	BB	BB	BB	BB
Bc-B8-p50479322	AA	BB	BB	BB	BB	AB	BB	AB	AB	BB	BB	AB	AB	BB	BB	AB	BB	BB	AB	AB	AB	BB	AB	BB	AB	AB	BB	AB	BB	BB	AB	BB	BB	AB	AB	AB	AB	BB	AB	AB	AB	AB	AB	AB	AB	AB	BB	AB	BB
Bc-B8-p50632369	AA	AA	AA	AA	AA	AA	AA	AA	AA	AA	AA	AA	AA	AB	AA	AA	AA	--	AA	AA	AA	AA	AA	AA	AA	AA	AA	AA	AA	AA	AA	AA	AA	AA	AA	AA	AA	AA	AB	AA	AA	AA	AA	AA	AA	AA	AA	AA	AA
Bc-B8-p50874531	AA	AA	AA	AA	AA	AA	AB	AB	AB	AA	AA	AA	AA	AA	AA	AA	AA	AB	AB	AB	AA	AA	AA	AA	AA	AA	AA	AA	AA	AB	AB	AB	AA	AA	AA	AA	AA	AA	AA	AA	AA	AB	AB	AB	AA	AA	AA	AA	AA
Bc-B8-p51075317	BB	BB	AB	BB	BB	BB	BB	BB	BB	BB	BB	BB	BB	BB	BB	BB	BB	BB	BB	BB	BB	BB	BB	BB	BB	BB	BB	BB	BB	BB	BB	BB	BB	BB	BB	BB	BB	BB	BB	BB	BB	BB	BB	BB	BB	BB	BB	BB	BB
Bc-B8-p51725113	--	BB	BB	AB	AB	AB	AB	AB	AB	AB	BB	AB	AB	AB	AB	BB	BB	BB	AB	BB	AB	BB	BB	AB	BB	AB	AB	AB	AB	BB	AB	BB	BB	BB	AB	AB	BB	AB	BB	AB	AB	AB	AB	BB	AB	AB	AB	BB	AB
Bc-B8-p51836432	AA	BB	BB	AB	AB	AB	AB	AB	AB	AB	BB	AB	AB	AB	AB	BB	BB	BB	AB	BB	AB	BB	BB	AB	BB	AB	AB	AB	AB	BB	AB	BB	BB	BB	AB	AB	BB	AB	BB	AB	AB	AB	AB	BB	AB	AB	AB	BB	AB
Bc-B8-p51878036	BB	AA	AA	AB	AB	AB	AB	AB	AB	AB	AA	AB	AB	AB	AB	AA	AA	AA	AB	AA	AB	AA	AA	AB	AA	AB	AB	AB	AB	AA	AB	AA	AA	AA	AB	AB	AA	AB	AA	AB	AB	AB	AB	AA	AB	AB	AB	AA	AB
Bc-B8-p51970279	BB	AA	AA	AB	AB	AB	AB	AB	AB	AB	AA	AB	AB	AB	AB	AA	AA	AA	AB	AA	AB	AA	AA	AB	AA	AB	AB	AB	AB	AA	AB	AA	AA	AA	AB	AB	AA	AB	AA	AB	AB	AB	AB	AA	AB	AB	AB	AA	AB
Bc-B8-p52031678	AA	BB	BB	AB	AB	AB	AB	AB	AB	AB	BB	AB	AB	AB	AB	BB	BB	BB	AB	BB	AB	BB	BB	AB	BB	AB	AB	AB	AB	BB	AB	BB	BB	BB	AB	AB	BB	AB	BB	AB	AB	AB	AB	BB	AB	AB	AB	BB	AB
Bc-B8-p5615106	--	BB	BB	AB	BB	AB	BB	AB	AB	AB	AB	AB	BB	BB	BB	AB	AB	AB	AB	BB	AB	BB	BB	BB	BB	BB	BB	BB	BB	AB	BB	BB	AB	AB	AB	AB	BB	AB	AB	AB	BB	AB	BB	AB	AB	AB	AB	AB	BB
Bc-B8-p5648590	AA	BB	AA	AB	BB	AB	BB	AB	AB	AB	AB	AB	BB	BB	BB	AB	AB	AB	AB	BB	AB	BB	BB	BB	BB	BB	BB	BB	BB	AB	BB	BB	AB	AB	AB	AB	BB	AB	AB	AB	BB	AB	BB	AB	AB	AB	AB	AB	BB
Bc-B8-p5719378	AA	BB	AA	AB	BB	AA	AB	--	--	AA	--	AB	BB	AB	AB	AB	AA	--	BB	BB	AB	BB	BB	AB	AB	AB	AB	AB	AB	--	BB	BB	AA	--	AB	--	BB	AA	AA	AB	BB	AB	AB	AA	AB	AA	AB	AB	BB
Bc-B8-p5805023	--	AA	AA	AB	AA	AB	AA	AB	AB	AB	AB	AB	AA	AA	AA	AB	AB	AB	AA	AA	AB	AA	AA	AA	AA	AA	AA	AA	AA	AB	AA	AA	AB	AB	AB	AB	AA	AB	AB	AB	AA	AB	AA	AB	AB	AB	AB	AB	AA
Bc-B8-p5842591	BB	AA	AA	AB	AA	AB	AA	AB	AB	AB	AB	AB	AA	AA	AA	AB	AB	AB	AA	AA	AB	AA	AA	AA	AA	AA	AA	AA	AA	AB	AA	AA	AB	AB	AB	AB	AA	AB	AB	AB	AA	AB	AA	AB	AB	AB	AB	AB	AA
Bc-B8-p5842757	AA	BB	BB	AB	BB	AB	BB	AB	AB	AB	AB	AB	BB	BB	BB	AB	AB	AB	BB	BB	AB	BB	BB	BB	BB	BB	BB	BB	BB	AB	BB	BB	AB	AB	AB	AB	BB	AB	AB	AB	BB	AB	BB	AB	AB	AB	AB	AB	BB
Bc-B8-p6287113	BB	--	--	BB	BB	BB	BB	BB	BB	BB	BB	BB	BB	--	BB	BB	BB	BB	BB	BB	BB	BB	BB	BB	--	--	BB	BB	BB	BB	BB	BB	BB	BB	BB	BB	--	BB	BB	BB	BB	BB	BB	BB	BB	BB	BB	BB	AB
Bc-B8-p6375445	AA	BB	BB	AB	AB	AB	BB	AB	AB	AB	AB	AB	BB	BB	BB	AB	AB	AB	BB	BB	AB	AB	BB	BB	BB	BB	BB	BB	BB	AB	BB	BB	AB	AB	AB	AB	BB	AB	BB	AB	BB	AB	BB	AB	AB	AB	AB	AB	BB
Bc-B8-p6378561	BB	BB	AA	BB	BB	BB	BB	BB	BB	BB	BB	BB	BB	BB	BB	BB	BB	BB	BB	BB	BB	BB	BB	BB	BB	BB	BB	BB	BB	BB	BB	BB	BB	BB	BB	BB	BB	BB	BB	BB	BB	BB	BB	BB	BB	BB	BB	BB	BB
Bc-B8-p7405790	BB	BB	AA	BB	BB	BB	BB	BB	BB	BB	BB	BB	BB	BB	BB	BB	BB	BB	BB	BB	BB	BB	BB	BB	BB	BB	BB	BB	BB	BB	BB	BB	BB	BB	BB	BB	BB	BB	BB	BB	BB	BB	BB	BB	BB	BB	BB	BB	BB
Bc-B8-p7700525	AA	BB	BB	AB	AB	AB	BB	AB	AB	AB	AB	AB	BB	BB	BB	AB	AB	AB	BB	BB	AB	AB	BB	BB	BB	BB	BB	BB	BB	AB	BB	BB	AB	AB	AB	AB	BB	AB	BB	AB	BB	AB	BB	AB	AB	AB	AB	AB	BB
Bc-B8-p7718840	BB	BB	BB	BB	BB	AB	AB	AB	AB	AB	AB	BB	BB	AB	AB	BB	AB	AB	BB	BB	BB	BB	BB	AB	AB	AB	AB	AB	AB	AB	BB	BB	BB	AB	BB	AB	BB	AB	AB	BB	BB	BB	AB	AB	BB	AB	AB	BB	BB
Bc-B8-p7746067	AA	AB	AA	AB	AB	AB	AB	AB	AB	AB	AB	AB	AB	AB	AB	AB	AB	AB	AB	AB	AB	AB	AB	AB	AB	AB	AB	AB	AB	AB	AB	AB	AB	AB	AB	AB	AB	AB	AB	AB	AB	AB	AB	AB	AB	AB	AB	AB	AB
Bc-B8-p7852931	BB	AA	AA	AB	AB	AB	AA	AB	AB	AB	AB	AB	AA	AA	AA	AB	AB	AB	AA	AA	AB	AB	AA	AA	AA	AA	AA	AA	AA	AB	AA	AA	AB	AB	AB	AB	AA	AB	AA	AB	AA	AB	AA	AB	AB	AB	AB	AB	AA
Bc-B8-p8653626	AA	BB	BB	AB	AB	AB	BB	AB	AB	AB	AB	AB	BB	BB	BB	AB	AB	AB	BB	BB	AB	AB	BB	BB	BB	AB	AB	BB	BB	AB	BB	BB	AB	AB	AB	AB	BB	AB	BB	AB	BB	AB	BB	AB	AB	AB	AB	AB	BB
Bc-B8-p8826390	AB	BB	BB	BB	BB	BB	AB	AB	AB	AB	AB	BB	BB	AB	AB	BB	AB	AB	BB	BB	BB	BB	BB	AB	AB	AB	AB	AB	AB	AB	BB	BB	BB	AB	BB	AB	BB	AB	AB	BB	BB	BB	AB	AB	BB	AB	AB	BB	BB
Bc-B8-p9167069	BB	AA	AA	AB	AB	AB	AA	AB	AB	AB	AB	AB	AA	AA	AA	AB	AB	AB	AA	AA	AB	AB	AA	AA	AA	AB	AB	AA	AA	AB	AA	AA	AB	AB	AB	AB	AA	AB	AA	AB	AA	AB	AA	AB	AB	AB	AB	AB	AB
Bj-B1-p10260035	AA	BB	BB	BB	BB	AB	BB	AB	BB	AB	AB	AB	BB	AB	BB	AB	BB	BB	AB	BB	BB	BB	BB	AB	AB	BB	BB	BB	AB	AB	BB	BB	BB	BB	AB	AB	AB	BB	AB	AB	BB	BB	BB	BB	AB	AB	BB	BB	AB
Bj-B1-p11055248	BB	AB	BB	AA	AA	AB	AA	AB	AA	AB	AB	AB	AA	AB	AA	AB	AA	AA	AB	AA	AA	AA	AA	AB	AB	AA	AA	AA	AB	AB	AA	AA	AA	AA	AB	AB	AB	AA	AB	AB	AA	AA	AA	AA	AB	AB	AA	AA	AB
Bj-B1-p11361570	BB	AB	BB	AB	AB	AB	AB	AB	AB	AB	AB	AB	AB	AB	AB	AB	AB	AB	AB	AB	AB	AB	AB	AB	AB	AB	AB	AB	AB	AB	AB	AB	AB	AB	AB	AB	AB	AB	AB	AB	AB	AB	AB	AB	AB	AB	AB	AB	AB
Bj-B1-p11371208	AA	AB	AA	BB	BB	AB	BB	AB	BB	AB	AB	AB	BB	AB	BB	AB	BB	BB	AB	BB	BB	BB	BB	AB	AB	BB	BB	BB	AB	AB	BB	BB	BB	BB	AB	AB	AB	BB	AB	AB	BB	BB	BB	BB	AB	AB	BB	BB	AB
Bj-B1-p11378963	AA	AB	AA	BB	BB	AB	BB	AB	BB	AB	AB	AB	BB	AB	BB	AB	BB	BB	AB	BB	BB	BB	BB	AB	AB	BB	BB	BB	AB	AB	BB	BB	BB	BB	AB	AB	AB	BB	AB	AB	BB	BB	BB	BB	AB	AB	BB	BB	AB
Bj-B1-p11382450	BB	AB	BB	AB	AB	BB	AB	AB	AB	AB	AB	AB	AB	AB	AB	AB	AB	AB	AB	AB	AB	AB	AB	AB	AB	AB	AB	AB	AB	AB	AB	AB	AB	AB	AB	AB	AB	AB	AB	AB	AB	AB	AB	AB	AB	AB	AB	AB	AB
Bj-B1-p11398881	AA	AB	AA	BB	BB	AB	BB	AB	BB	AB	AB	AB	BB	AB	BB	AB	BB	BB	AB	BB	BB	BB	BB	AB	AB	BB	BB	BB	AB	AB	BB	BB	BB	BB	AB	AB	AB	BB	AB	AB	BB	BB	BB	BB	AB	AB	BB	BB	AB
Bj-B1-p11401778	BB	AB	BB	AA	AA	AB	AA	AB	AA	AB	AB	AB	AA	AB	AA	AB	AA	AA	AB	AA	AA	AA	AA	AB	AB	AA	AA	AA	AB	AB	AA	AA	AA	AA	AB	AB	AB	AA	AB	AB	AA	AA	AA	AA	AB	AB	AA	AA	AB
Bj-B1-p11618552	AA	AB	AA	BB	BB	AB	BB	AB	BB	AB	AB	AB	BB	AB	BB	AB	BB	BB	AB	BB	BB	BB	BB	AB	AB	BB	BB	BB	AB	AB	BB	BB	BB	BB	AB	AB	AB	BB	AB	AB	BB	BB	BB	BB	AB	AB	BB	BB	AB
Bj-B1-p11650856	AA	AB	AA	BB	BB	AB	BB	AB	BB	AB	AB	AB	BB	AB	BB	AB	BB	BB	AB	BB	BB	BB	BB	AB	AB	BB	BB	BB	AB	AB	BB	BB	BB	BB	AB	AB	AB	BB	AB	AB	BB	BB	BB	BB	AB	AB	BB	BB	AB
Bj-B1-p11660254	BB	AB	BB	AB	AB	AB	AB	AB	AB	AB	AB	AB	AB	AB	AB	AB	AB	AB	AB	AB	AB	AB	AB	AB	AB	AB	AB	AB	AB	AB	AB	AB	AB	AB	AB	AB	AB	AB	AB	AB	AB	AB	AB	AB	AB	AB	AB	AB	AB
Bj-B1-p11696790	BB	AB	BB	AA	AA	AB	AA	AB	AA	AB	AB	AB	AA	AB	AA	AB	AA	AA	AB	AA	AA	AA	AA	AB	AB	AA	AA	AA	AB	AB	AA	AA	AA	AA	AB	AB	AB	AA	AB	AB	AA	AA	AA	AA	AB	AB	AA	AA	AB
Bj-B1-p11716307	BB	AB	BB	AA	AA	AB	AA	AB	AA	AB	AB	AB	AA	AB	AA	AB	AA	AA	AB	AA	AA	AA	AA	AB	AB	AA	AA	AA	AB	AB	AA	AA	AA	AA	AB	AB	AB	AA	AB	AB	AA	AA	AA	AA	AB	AB	AA	AA	AB
Bj-B1-p11740036	BB	AB	BB	AA	AA	AB	AA	AB	AA	AB	AB	AB	AA	AB	AA	AB	AA	AA	AB	AA	AA	AA	AA	AB	AB	AA	AA	AA	AB	AB	AA	AA	AA	AA	AB	AB	AB	AA	AB	AB	AA	AA	AA	AA	AB	AB	AA	AA	AB
Bj-B1-p11817842	AA	AB	AA	BB	BB	AB	BB	AB	BB	AB	AB	AB	--	AB	BB	AB	BB	BB	AB	BB	BB	BB	BB	AB	AB	BB	BB	BB	AB	AB	BB	BB	BB	BB	AB	AB	AB	BB	AB	AB	BB	BB	BB	--	AB	AB	BB	BB	AB
Bj-B1-p11881139	AA	AB	AA	BB	BB	AB	BB	AB	BB	AB	AB	AB	BB	AB	BB	AB	BB	BB	AB	BB	BB	BB	BB	AB	AB	BB	BB	BB	AB	AB	BB	BB	BB	BB	AB	AB	AB	BB	AB	AB	BB	BB	BB	BB	AB	AB	BB	BB	AB
Bj-B1-p11947382	BB	AB	BB	AA	AA	AB	AA	AB	AA	AB	AB	AB	AA	AB	AA	AB	AA	AA	AB	AA	AA	AA	AA	AB	AB	AA	AA	AA	AB	AB	AA	AA	AA	AA	AB	AB	AB	AA	AB	AB	AA	AA	AA	--	AB	AB	AA	AA	AB
Bj-B1-p12035906	BB	AB	BB	AA	AA	AB	AA	AB	AA	AB	AB	AB	AA	AB	AA	AB	AA	AA	AB	AA	AA	AA	AA	AB	AB	AA	AA	AA	AB	AB	AA	AA	AA	AA	AB	AB	AB	AA	AB	AB	AA	AA	AA	AA	AB	AB	AA	AA	AB
Bj-B1-p12076224	AA	AB	AA	BB	BB	AB	BB	AB	BB	AB	AB	AB	BB	AB	BB	AB	BB	BB	AB	BB	BB	BB	BB	AB	AB	BB	BB	BB	AB	AB	BB	BB	BB	BB	AB	AB	AB	BB	AB	AB	BB	BB	BB	BB	AB	AB	BB	BB	AB
Bj-B1-p12118110	AA	AB	AA	BB	BB	--	BB	AB	BB	AB	AB	AB	--	AB	BB	--	BB	BB	AB	BB	BB	BB	BB	AB	AB	BB	BB	--	AB	AB	--	BB	BB	BB	AB	--	AB	--	AB	AB	BB	BB	BB	--	AB	AB	BB	BB	AB
Bj-B1-p12138918	AA	AB	AA	BB	BB	AB	BB	AB	BB	AB	AB	AB	BB	AB	BB	AB	BB	BB	AB	BB	BB	BB	BB	AB	AB	BB	BB	BB	AB	AB	BB	BB	BB	BB	AB	AB	AB	BB	AB	AB	BB	BB	BB	BB	AB	AB	BB	BB	AB
Bj-B1-p12194045	BB	AB	BB	AA	AA	AB	AA	AB	AA	AB	AB	AB	AA	AB	AA	AB	AA	AA	AB	AA	AA	AA	AA	AB	AB	AA	AA	AA	AB	AB	AA	AA	AA	AA	AB	AB	AB	AA	AB	AB	AA	AA	AA	AA	AB	AB	AA	AA	AB
Bj-B1-p12223521	AA	AB	AA	BB	BB	AB	BB	AB	BB	AB	AB	AB	BB	AB	BB	AB	BB	BB	AB	BB	BB	BB	BB	AB	AB	BB	BB	BB	AB	AB	BB	BB	BB	BB	AB	AB	AB	BB	AB	AB	BB	BB	BB	BB	AB	AB	BB	BB	AB
Bj-B1-p12273929	BB	AB	BB	AA	AA	AB	AA	AB	AA	AB	AB	AB	AA	AB	AA	AB	AA	AA	AB	AA	AA	AA	AA	AB	AB	AA	AA	AA	AB	AB	AA	AA	AA	AA	AB	AB	AB	AA	AB	AB	AA	AA	AA	AA	AB	AB	AA	AA	AB
Bj-B1-p12287941	BB	AB	BB	AA	AA	AB	AA	AB	AA	AB	AB	AB	AA	AB	AA	AB	AA	AA	AB	AA	AA	AA	AA	AB	AB	AA	AA	AA	AB	AB	AA	AA	AA	AA	AB	AB	AB	AA	AB	AB	AA	AA	AA	AA	AB	AB	AA	AA	AB
Bj-B1-p12292518	BB	AB	BB	AA	AA	AB	AA	AB	AA	AB	AB	AB	AA	AB	AA	AB	AA	AA	AB	AA	AA	AA	AA	AB	AB	AA	AA	AA	AB	AB	AA	AA	AA	AA	AB	AB	AB	AA	AB	AB	AA	AA	AA	AA	AB	AB	AA	AA	AB
Bj-B1-p12297186	AA	AB	AA	BB	BB	AB	BB	AB	BB	AB	AB	AB	BB	AB	BB	AB	BB	BB	AB	BB	BB	BB	BB	AB	AB	BB	BB	BB	AB	AB	BB	BB	BB	BB	AB	AB	AB	BB	AB	AB	BB	BB	BB	BB	AB	AB	BB	BB	AB
Bj-B1-p12298343	AA	AB	AA	BB	BB	AB	BB	AB	BB	AB	AB	AB	BB	AB	BB	AB	BB	BB	AB	BB	BB	BB	BB	AB	AB	BB	BB	BB	AB	AB	BB	BB	BB	BB	AB	AB	AB	BB	AB	AB	BB	BB	BB	BB	AB	AB	BB	BB	AB
Bj-B1-p12313542	BB	AB	BB	AA	AA	AB	AA	AB	AA	AB	AB	AB	AA	AB	AA	AB	AA	AA	AB	AA	AA	AA	AA	AB	AB	AA	AA	AA	AB	AB	AA	AA	AA	AA	AB	AB	AB	AA	AB	AB	AA	AA	AA	AA	AB	AB	AA	AA	AB
Bj-B1-p12314243	BB	AB	BB	AA	AA	AB	AA	AB	AA	AB	AB	AB	AA	AB	AA	AB	AA	AA	AB	AA	AA	AA	AA	AB	AB	AA	AA	AA	AB	AB	AA	AA	AA	AA	AB	AB	AB	AA	AB	AB	AA	AA	AA	AA	AB	AB	AA	AA	AB
Bj-B1-p12320039	BB	AB	BB	AA	AA	AB	AA	AB	AA	AB	AB	AB	AA	AB	AA	AB	AA	AA	AB	AA	AA	AA	AA	AB	AB	AA	AA	AA	AB	AB	AA	AA	AA	AA	AB	AB	AB	AA	AB	AB	AA	AA	AA	AA	AB	AB	AA	AA	AB
Bj-B1-p12321967	AA	AB	AA	BB	BB	AB	BB	AB	BB	AB	AB	AB	BB	AB	BB	AB	BB	BB	AB	BB	BB	BB	BB	AB	AB	BB	BB	BB	AB	AB	BB	BB	BB	BB	AB	AB	AB	BB	AB	AB	BB	BB	BB	BB	AB	AB	BB	BB	AB
Bj-B1-p12326572	AA	AB	AA	BB	BB	AB	BB	AB	BB	AB	AB	AB	BB	AB	BB	AB	BB	BB	AB	BB	BB	BB	BB	AB	AB	BB	BB	BB	AB	AB	BB	BB	BB	BB	AB	AB	AB	BB	AB	AB	BB	BB	BB	BB	AB	AB	BB	BB	AB
Bj-B1-p12337157	AA	AB	BB	AA	AA	AA	AA	AA	AA	AA	AA	AA	AA	AA	AA	AA	AA	AA	AA	AA	AA	AA	AA	AA	AA	AA	AA	AA	AA	AA	AA	AA	AA	AA	AA	AA	AA	AA	AA	AA	AA	AA	AA	AA	AA	AA	AA	AA	AA
Bj-B1-p12341107	BB	AB	AA	BB	BB	BB	BB	BB	BB	BB	BB	BB	BB	BB	BB	BB	BB	BB	BB	BB	BB	BB	BB	BB	BB	BB	BB	BB	BB	BB	BB	BB	BB	BB	BB	BB	BB	BB	BB	BB	BB	BB	BB	BB	BB	BB	BB	BB	BB
Bj-B1-p12345023	AA	AB	BB	AA	AA	AA	AA	AA	AA	AA	AA	AA	AA	AA	AA	AA	AA	AA	AA	AA	AA	AA	AA	AA	AA	AA	AA	AA	AA	AA	AA	AA	AA	AA	AA	AA	AA	AA	AA	AA	AA	AA	AA	AA	AA	AA	AA	AA	AA
Bj-B1-p12381451	BB	BB	--	BB	BB	BB	BB	BB	BB	BB	BB	BB	BB	BB	BB	BB	BB	BB	BB	BB	BB	BB	BB	BB	BB	BB	BB	BB	BB	BB	BB	BB	BB	BB	BB	BB	BB	BB	BB	BB	BB	BB	BB	BB	BB	BB	BB	BB	BB
Bj-B1-p12393047	AA	AB	BB	AA	AA	AA	AA	AA	AA	AA	AA	AA	AA	AA	AA	AA	AA	AA	AA	AA	AA	AA	AA	AA	AA	AA	AA	AA	AA	AA	AA	AA	AA	AA	AA	AA	AA	AA	AA	AA	AA	AA	AA	AA	AA	AA	AA	AA	AA
Bj-B1-p12493154	BB	AB	BB	AB	AB	AB	AB	AB	AB	AB	AB	AB	AB	AB	AB	AB	AB	AB	AB	AB	AB	AB	AB	AB	AB	AB	AB	AB	AB	AB	AB	AB	AB	AB	AB	AB	AB	AB	AB	AB	AB	AB	AB	AB	AB	AB	AB	AB	AB
Bj-B1-p13359665	AA	BB	AA	BB	BB	AB	BB	AB	BB	AB	AB	AB	BB	AB	BB	AB	BB	BB	AB	BB	BB	BB	BB	AB	AB	BB	BB	BB	AB	AB	BB	BB	BB	BB	AB	AB	AB	BB	AB	AB	BB	BB	BB	BB	AB	AB	BB	BB	AB
Bj-B1-p13382300	BB	AA	BB	AA	AA	AB	AA	AB	AA	AB	AB	AB	AA	AB	AA	AB	AA	AA	AB	AA	AA	AA	AA	AB	AB	AA	AA	AA	AB	AB	AA	AA	AA	AA	AB	AB	AB	AA	AB	AB	AA	AA	AA	AA	AB	AB	AA	AA	AB
Bj-B1-p13384915	AA	BB	AA	BB	BB	AB	BB	AB	BB	AB	AB	AB	BB	AB	BB	AB	BB	BB	AB	BB	BB	BB	BB	AB	AB	BB	BB	BB	AB	AB	BB	BB	BB	BB	AB	AB	AB	BB	AB	AB	BB	BB	BB	BB	AB	AB	BB	BB	AB
Bj-B1-p13557394	AA	AB	BB	AA	AA	AA	AA	AA	AA	AA	AA	AA	AA	AA	AA	AA	AA	AA	AA	AA	AA	AA	AA	AA	AA	AA	AA	AA	AA	AA	AA	AA	AA	AA	AA	AA	AA	AA	AA	AA	AA	AA	AA	AA	AA	AA	AA	AA	AA
Bj-B1-p13561758	AA	AB	BB	AA	AA	AA	AA	AA	AA	AA	AA	AA	AA	AA	AA	AA	AA	AA	AA	AA	AA	AA	AA	AA	AA	AA	AA	AA	AA	AA	AA	AA	AA	AA	AA	AA	AA	AA	AA	AA	AA	AA	AA	AA	AA	AA	AA	AA	AA
Bj-B1-p13774179	BB	BB	AA	BB	BB	BB	BB	BB	BB	BB	BB	BB	BB	BB	BB	BB	BB	BB	BB	BB	BB	BB	BB	BB	BB	BB	BB	BB	BB	BB	BB	BB	BB	BB	BB	BB	BB	BB	BB	BB	BB	BB	BB	BB	BB	BB	BB	BB	BB
Bj-B1-p13812989	AA	AA	BB	AA	AA	AA	AA	AA	AA	AA	AA	AA	AA	AA	AA	AA	AA	AA	AA	AA	AA	AA	AA	AA	AA	AA	AA	AA	AA	AA	AA	AA	AA	AA	AA	AA	AA	AA	AA	AA	AA	AA	AA	AA	AA	AA	AA	AA	AA
Bj-B1-p13849015	AA	AA	BB	AA	AA	AA	AA	AA	AA	AA	AA	AA	AA	AA	AA	AA	AA	AA	AA	AA	AA	AA	AA	AA	AA	AA	AA	AA	AA	AA	AA	AA	AA	AA	AA	AA	AA	AA	AA	AA	AA	AA	AA	AA	AA	AA	AA	AA	AA
Bj-B1-p13855791	AB	AB	BB	AB	AB	AB	AB	AB	AB	AB	AB	AB	AB	AB	AB	AB	AB	AB	AB	AB	AB	AB	AB	AB	AB	AB	AB	AB	AB	AB	AB	AB	AB	AB	AB	AB	AB	AB	AB	AB	AB	AB	AB	AB	AB	AB	AB	AB	AB
Bj-B1-p13891923	BB	BB	AA	BB	BB	BB	BB	BB	BB	BB	BB	BB	BB	BB	BB	BB	BB	BB	BB	BB	BB	BB	BB	BB	BB	BB	BB	BB	BB	BB	BB	BB	BB	BB	BB	BB	BB	BB	BB	BB	BB	BB	BB	BB	BB	BB	BB	BB	BB
Bj-B1-p13969831	BB	BB	AA	BB	BB	BB	BB	BB	BB	BB	BB	BB	BB	BB	BB	BB	BB	BB	BB	BB	BB	BB	BB	BB	BB	BB	BB	BB	BB	BB	BB	BB	BB	BB	BB	BB	BB	BB	BB	BB	BB	BB	BB	BB	BB	BB	BB	BB	BB
Bj-B1-p14023830	AA	AA	BB	AA	AA	AA	AA	AA	AA	AA	AA	AA	AA	AA	AA	AA	AA	AA	AA	AA	AA	AA	AA	AA	AA	AA	AA	AA	AA	AA	AA	AA	AA	AA	AA	AA	AA	AA	AA	AA	AA	AA	AA	AA	AA	AA	AA	AA	AA
Bj-B1-p14037261	BB	BB	AA	BB	BB	BB	BB	BB	BB	BB	BB	BB	BB	BB	BB	BB	BB	BB	BB	BB	BB	BB	BB	BB	BB	BB	BB	BB	BB	BB	BB	BB	BB	BB	BB	BB	BB	BB	BB	BB	BB	BB	BB	BB	BB	BB	BB	BB	BB
Bj-B1-p14045672	AA	AA	BB	AA	AA	AA	AA	AA	AA	AA	AA	AA	AA	AA	AA	AA	AA	AA	AA	AA	AA	AA	AA	AA	AA	AA	AA	AA	AA	AA	AA	AA	AA	AA	AA	AA	AA	AA	AA	AA	AA	AA	AA	AA	AA	AA	AA	AA	AA
Bj-B1-p14096481	BB	BB	AA	BB	BB	BB	BB	BB	BB	BB	BB	BB	BB	BB	BB	BB	BB	BB	BB	BB	BB	BB	BB	BB	BB	BB	BB	BB	BB	BB	BB	BB	BB	BB	BB	BB	BB	BB	BB	BB	BB	BB	BB	BB	BB	BB	BB	BB	BB
Bj-B1-p14131591	AA	AA	BB	AA	AA	AA	AA	AA	AA	AA	AA	AA	AA	AA	AA	AA	AA	AA	AA	AA	AA	AA	AA	AA	AA	AA	AA	AA	AA	AA	AA	AA	AA	AA	AA	AA	AA	AA	AA	AA	AA	AA	AA	AA	AA	AA	AA	AA	AA
Bj-B1-p14183809	AA	AB	BB	AA	AA	AA	AA	AA	AA	AA	AA	AA	AA	AA	AA	AA	AA	AA	AA	AA	AA	AA	AA	AA	AA	AA	AA	AA	AA	AA	AA	AA	AA	AA	AA	AA	AA	AA	AA	AA	AA	AA	AA	AA	AA	AA	AA	AA	AA
Bj-B1-p14262216	AA	AB	BB	AA	AA	AA	AA	AA	AA	AA	AA	AA	AA	AA	AA	AA	AA	AA	AA	AA	AA	AA	AA	AA	AA	AA	AA	AA	AA	AA	AA	AA	AA	AA	AA	AA	AA	AA	AA	AA	AA	AA	AA	AA	AA	AA	AA	AA	AA
Bj-B1-p14353672	AA	AB	BB	AA	AA	AA	AA	AA	AA	AA	AA	AA	AA	AA	AA	AA	AA	AA	AA	AA	AA	AA	AA	AA	AA	AA	AA	AA	AA	AA	AA	AA	AA	AA	AA	AA	AA	AA	AA	AA	AA	AA	AA	AA	AA	AA	AA	AA	AA
Bj-B1-p14398821	BB	AB	AA	BB	BB	BB	BB	BB	BB	BB	BB	BB	BB	BB	BB	BB	BB	BB	BB	BB	BB	BB	BB	BB	BB	BB	BB	BB	BB	BB	BB	BB	BB	BB	BB	BB	BB	BB	BB	BB	BB	BB	BB	BB	BB	BB	BB	BB	BB
Bj-B1-p14486328	BB	AB	AA	BB	BB	BB	BB	BB	BB	BB	BB	BB	BB	BB	BB	BB	BB	BB	BB	BB	BB	BB	BB	BB	BB	BB	BB	BB	BB	BB	BB	BB	BB	BB	BB	BB	BB	BB	BB	BB	BB	BB	BB	BB	BB	BB	BB	BB	BB
Bj-B1-p14511106	BB	AB	AA	BB	BB	BB	BB	BB	BB	BB	BB	BB	BB	BB	BB	BB	BB	BB	BB	BB	BB	BB	BB	BB	BB	BB	BB	BB	BB	BB	BB	BB	BB	BB	BB	BB	BB	BB	BB	BB	BB	BB	BB	BB	BB	BB	BB	BB	BB
Bj-B1-p15079876	BB	BB	BB	BB	BB	BB	AB	AB	AB	BB	BB	BB	BB	BB	BB	BB	BB	AB	AB	AB	BB	BB	BB	BB	BB	BB	BB	BB	BB	AB	AB	AB	BB	BB	BB	BB	BB	BB	BB	BB	BB	AB	AB	AB	BB	BB	BB	BB	BB
Bj-B1-p15693978	BB	AB	BB	AA	AA	AB	AA	AB	AA	AB	AB	AB	AA	AB	AA	AB	AA	AA	AB	AA	AA	AA	AA	AB	AB	AA	AA	AA	AB	AB	AA	AA	AA	AA	AB	AB	AB	AA	AB	AB	AA	AA	AA	AA	AB	AB	AA	AA	AB
Bj-B1-p16576615	AB	--	AB	BB	BB	BB	BB	--	BB	BB	BB	BB	BB	BB	BB	BB	BB	BB	BB	BB	BB	BB	BB	BB	BB	BB	BB	BB	BB	BB	BB	BB	BB	BB	BB	BB	BB	BB	BB	BB	BB	BB	BB	BB	BB	BB	BB	BB	BB
Bj-B1-p16670693	AA	AB	AA	BB	BB	AB	BB	AB	BB	AB	AB	AB	BB	AB	BB	AB	BB	BB	AB	BB	BB	BB	BB	AB	AB	BB	BB	BB	AB	AB	BB	BB	BB	BB	AB	AB	AB	BB	AB	AB	BB	BB	BB	BB	AB	AB	BB	BB	AB
Bj-B1-p16805446	BB	AB	BB	AA	AA	AB	AA	AB	AA	AB	AB	AB	AA	AB	AA	AB	AA	AA	AB	AA	AA	AA	AA	AB	AB	AA	AA	AA	AB	AB	AA	AA	AA	AA	AB	AB	AB	AA	AB	AB	AA	AA	AA	AA	AB	AB	AA	AA	AB
Bj-B1-p16834628	BB	AB	BB	AA	AA	AB	AA	AB	AA	AB	AB	AB	AA	AB	AA	AB	AA	AA	AB	AA	AA	AA	AA	AB	AB	AA	AA	AA	AB	AB	AA	AA	AA	AA	AB	AB	AB	AA	AB	AB	AA	AA	AA	AA	AB	AB	AA	AA	AB
Bj-B1-p16975609	AB	BB	BB	BB	BB	AB	BB	AB	AB	BB	BB	AB	BB	BB	BB	BB	AB	BB	AB	AB	AB	BB	BB	BB	BB	BB	AB	AB	BB	AB	AB	AB	AB	AB	BB	BB	AB	BB	BB	AB	AB	AB	BB	BB	AB	BB	AB	AB	BB
Bj-B1-p17009468	AA	BB	BB	BB	BB	AB	BB	AB	BB	AB	AB	AB	BB	AB	BB	AB	BB	BB	AB	BB	BB	BB	BB	AB	AB	BB	BB	BB	AB	AB	BB	BB	BB	BB	AB	AB	AB	BB	AB	AB	BB	BB	BB	BB	AB	AB	BB	BB	AB
Bj-B1-p17020729	AA	BB	BB	BB	BB	AB	BB	AB	BB	AB	AB	AB	BB	AB	BB	AB	BB	BB	AB	BB	BB	BB	BB	AB	AB	BB	BB	BB	AB	AB	BB	BB	BB	BB	AB	AB	AB	BB	AB	AB	BB	BB	BB	BB	AB	AB	BB	BB	AB
Bj-B1-p17030513	BB	AA	AA	AA	AA	AB	AA	AB	AA	AB	AB	AB	AA	AB	AA	AB	AA	AA	AB	AA	AA	AA	AA	AB	AB	AA	AA	AA	AB	AB	AA	AA	AA	AA	AB	AB	AB	AA	AB	AB	AA	AA	AA	AA	AB	AB	AA	AA	AB
Bj-B1-p17113718	AB	BB	BB	BB	BB	AB	BB	AB	BB	AB	AB	AB	BB	AB	BB	AB	BB	BB	AB	BB	BB	BB	BB	AB	AB	BB	BB	BB	AB	AB	BB	BB	BB	BB	AB	AB	AB	BB	AB	AB	BB	BB	BB	BB	AB	AB	BB	BB	AB
Bj-B1-p17159834	--	BB	BB	BB	BB	AB	BB	AB	BB	AB	AB	AB	BB	AB	BB	AB	BB	BB	AB	BB	BB	BB	BB	AB	AB	BB	BB	BB	AB	AB	BB	BB	BB	BB	AB	AB	AB	BB	AB	AB	BB	BB	BB	BB	AB	AB	BB	BB	AB
Bj-B1-p17163164	--	BB	BB	BB	BB	AB	BB	AB	BB	AB	AB	AB	BB	AB	BB	AB	BB	BB	AB	BB	BB	BB	BB	AB	AB	BB	BB	BB	AB	AB	BB	BB	BB	BB	AB	AB	AB	BB	AB	AB	BB	BB	BB	BB	AB	AB	BB	BB	AB
Bj-B1-p17187535	BB	AA	AA	AA	AA	AB	AA	AB	AA	AB	AB	AB	AA	AB	AA	AB	AA	AA	AB	AA	AA	AA	AA	AB	AB	AA	AA	AA	AB	AB	AA	AA	AA	AA	AB	AB	AB	AA	AB	AB	AA	AA	AA	AA	AB	AB	AA	AA	AB
Bj-B1-p17195681	AA	BB	BB	BB	BB	AB	BB	AB	BB	AB	AB	AB	BB	AB	BB	AB	BB	BB	AB	BB	BB	BB	BB	AB	AB	BB	BB	BB	AB	AB	BB	BB	BB	BB	AB	AB	AB	BB	AB	AB	BB	BB	BB	BB	AB	AB	BB	BB	AB
Bj-B1-p17212461	AA	BB	BB	BB	BB	AB	BB	AB	BB	AB	AB	AB	BB	AB	BB	AB	BB	BB	AB	BB	BB	BB	BB	AB	AB	BB	BB	BB	AB	AB	BB	BB	BB	BB	AB	AB	AB	BB	AB	AB	BB	BB	BB	BB	AB	AB	BB	BB	AB
Bj-B1-p17269075	--	BB	BB	BB	BB	AB	BB	AB	BB	AB	AB	AB	BB	AB	BB	AB	BB	BB	AB	BB	BB	BB	BB	AB	AB	BB	BB	BB	AB	AB	BB	BB	BB	BB	AB	AB	AB	BB	AB	AB	BB	BB	BB	BB	AB	AB	BB	BB	AB
Bj-B1-p17272162	AB	BB	BB	BB	BB	AB	BB	AB	BB	AB	AB	AB	BB	AB	BB	AB	BB	BB	AB	BB	BB	BB	BB	AB	AB	BB	BB	BB	AB	AB	BB	BB	BB	BB	AB	AB	AB	BB	AB	AB	BB	BB	BB	BB	AB	AB	BB	BB	AB
Bj-B1-p17359002	--	BB	BB	BB	BB	AB	BB	AB	BB	AB	AB	AB	BB	AB	BB	AB	BB	BB	AB	BB	BB	BB	BB	AB	AB	BB	BB	BB	AB	AB	BB	BB	BB	BB	AB	AB	AB	BB	AB	AB	BB	BB	BB	BB	AB	AB	BB	BB	AB
Bj-B1-p17367047	AA	BB	BB	BB	BB	AB	BB	AB	BB	AB	AB	AB	BB	AB	BB	AB	BB	BB	AB	BB	BB	BB	BB	AB	AB	BB	BB	BB	AB	AB	BB	BB	BB	BB	AB	AB	AB	BB	AB	AB	BB	BB	BB	BB	AB	AB	BB	BB	AB
Bj-B1-p17370105	AA	BB	BB	BB	BB	AB	BB	AB	BB	AB	AB	AB	BB	AB	BB	AB	BB	BB	AB	BB	BB	BB	BB	AB	AB	BB	BB	BB	AB	AB	BB	BB	BB	BB	AB	AB	AB	BB	AB	AB	BB	BB	BB	BB	AB	AB	BB	BB	AB
Bj-B1-p1741369	AA	AB	AB	AB	AB	AA	AB	AA	--	AA	AB	AA	AB	AA	AB	AA	AB	AB	AB	AB	AB	AB	AB	AB	AA	AB	AA	AB	AA	AB	AB	AA	AA	AB	AA	AA	AB	AB	AA	AA	--	AB	AA	--	AA	AA	AB	--	AA
Bj-B1-p17416133	AA	BB	BB	BB	BB	AB	BB	AB	BB	AB	AB	AB	BB	AB	BB	AB	BB	BB	AB	BB	BB	BB	BB	AB	AB	BB	BB	BB	AB	AB	BB	BB	BB	BB	AB	AB	AB	BB	AB	AB	BB	BB	BB	BB	AB	AB	BB	BB	AB
Bj-B1-p17422492	AA	BB	BB	BB	BB	AB	BB	AB	BB	AB	AB	AB	BB	AB	BB	AB	BB	BB	AB	BB	BB	BB	BB	AB	AB	BB	BB	BB	AB	AB	BB	BB	BB	BB	AB	AB	AB	BB	AB	AB	BB	BB	BB	BB	AB	AB	BB	BB	AB
Bj-B1-p17478766	AA	BB	BB	BB	BB	AB	BB	AB	BB	AB	AB	AB	BB	AB	BB	AB	BB	BB	AB	BB	BB	BB	BB	AB	AB	BB	BB	BB	AB	AB	BB	BB	BB	BB	AB	AB	AB	BB	AB	AB	BB	BB	BB	BB	AB	AB	BB	BB	AB
Bj-B1-p17481617	AA	BB	BB	BB	BB	AB	BB	AB	BB	AB	AB	AB	BB	AB	BB	AB	BB	BB	AB	BB	BB	BB	BB	AB	AB	BB	BB	BB	AB	AB	BB	BB	BB	BB	AB	AB	AB	BB	AB	AB	BB	BB	BB	BB	AB	AB	BB	BB	AB
Bj-B1-p17493078	BB	AA	AA	AA	AA	AB	AA	AB	AA	AB	AB	AB	AA	AB	AA	AB	AA	AA	AB	AA	AA	AA	AA	AB	AB	AA	AA	AA	AB	AB	AA	AA	AA	AA	AB	AB	AB	AA	AB	AB	AA	AA	AA	--	AB	AB	AA	AA	AB
Bj-B1-p17495637	BB	AA	AA	AA	AA	AB	AA	AB	AA	AB	AB	AB	AA	AB	AA	AB	AA	AA	AB	AA	AA	AA	AA	AB	AB	AA	AA	AA	AB	AB	AA	AA	AA	AA	AB	AB	AB	AA	AB	AB	AA	AA	AA	AA	AB	AB	AA	AA	AB
Bj-B1-p17499819	BB	AB	AB	AB	AB	BB	AB	BB	AB	BB	BB	BB	AB	BB	AB	BB	AB	AB	BB	AB	AB	AB	AB	BB	BB	AB	AB	AB	BB	BB	AB	AB	AB	BB	BB	BB	BB	AB	BB	BB	AB	AB	AB	--	BB	BB	AB	AB	BB
Bj-B1-p17526708	BB	AA	AA	AA	AA	AB	AA	AB	AA	AB	AB	AB	AA	AB	AA	AB	AA	AA	AB	AA	AA	AA	AA	AB	AB	AA	AA	AA	AB	AB	AA	AA	AA	AA	AB	AB	AB	AA	AB	AB	AA	AA	AA	AA	AB	AB	AA	AA	AB
Bj-B1-p17545710	--	AA	AA	AA	AA	AB	AA	AB	AA	AB	AB	AB	AA	AB	AA	AB	AA	AA	AB	AA	AA	AA	AA	AB	AB	AA	AA	AA	AB	AB	AA	AA	AA	AA	AB	AB	AB	AA	AB	AB	AA	AA	AA	AA	AB	AB	AA	AA	AB
Bj-B1-p17550949	AA	BB	BB	BB	BB	AB	BB	AB	BB	AB	AB	AB	BB	AB	BB	AB	BB	BB	AB	BB	BB	BB	BB	AB	AB	BB	BB	BB	AB	AB	BB	BB	BB	BB	AB	AB	AB	BB	AB	AB	BB	BB	BB	BB	AB	AB	BB	BB	AB
Bj-B1-p17588643	AA	BB	BB	BB	BB	AB	BB	AB	BB	AB	AB	AB	BB	AB	BB	AB	BB	BB	AB	BB	BB	BB	BB	AB	AB	BB	BB	BB	AB	AB	BB	BB	BB	BB	AB	AB	AB	BB	AB	AB	BB	BB	BB	BB	AB	AB	BB	BB	AB
Bj-B1-p17596511	--	BB	BB	BB	BB	AB	BB	AB	BB	AB	AB	AB	BB	AB	BB	AB	BB	BB	AB	BB	BB	BB	BB	AB	AB	BB	BB	BB	AB	AB	BB	BB	BB	BB	AB	AB	AB	BB	AB	AB	BB	BB	BB	BB	AB	AB	BB	BB	AB
Bj-B1-p17597812	BB	AA	AA	AA	AA	AB	AA	AB	AA	AB	AB	AB	AA	AB	AA	AB	AA	AA	AB	AA	AA	AA	AA	AB	AB	AA	AA	AA	AB	AB	AA	AA	AA	AA	AB	AB	AB	AA	AB	AB	AA	AA	AA	AA	AB	AB	AA	AA	AB
Bj-B1-p17639197	BB	AA	AA	AA	AA	AB	AA	AB	AA	AB	AB	AB	AA	AB	AA	AB	AA	AA	AB	AA	AA	AA	AA	AB	AB	AA	AA	AA	AB	AB	AA	AA	AA	AA	AB	AB	AB	AA	AB	AB	AA	AA	AA	AA	AB	AB	AA	AA	AB
Bj-B1-p17649933	--	AA	AA	AA	AA	AB	AA	AB	AA	AB	AB	AB	AA	AB	AA	AB	AA	AA	AB	AA	AA	AA	AA	AB	AB	AA	AA	AA	AB	AB	AA	AA	AA	AA	AB	AB	AB	AA	AB	AB	AA	AA	AA	AA	AB	AB	AA	AA	AB
Bj-B1-p17670286	BB	AA	AA	AA	AA	AB	AA	AB	AA	AB	AB	AB	AA	AB	AA	AB	AA	AA	AB	AA	AA	AA	AA	AB	AB	AA	AA	AA	AB	AB	AA	AA	AA	AA	AB	AB	AB	AA	AB	AB	AA	AA	AA	AA	AB	AB	AA	AA	AB
Bj-B1-p17677235	BB	AA	AA	AA	AA	AB	AA	AB	AA	AB	AB	AB	AA	AB	AA	AB	AA	AA	AB	AA	AA	AA	AA	AB	AB	AA	AA	AA	AB	AB	AA	AA	AA	AA	AB	AB	AB	AA	AB	AB	AA	AA	AA	AA	AB	AB	AA	AA	AB
Bj-B1-p17686446	BB	AA	AA	AA	AA	AB	AA	AB	AA	AB	AB	AB	AA	AB	AA	AB	AA	AA	AB	AA	AA	AA	AA	AB	AB	AA	AA	AA	AB	AB	AA	AA	AA	AA	AB	AB	AB	AA	AB	AB	AA	AA	AA	AA	AB	AB	AA	AA	AB
Bj-B1-p17689463	AA	BB	BB	BB	BB	AB	BB	AB	BB	AB	AB	AB	BB	AB	BB	AB	BB	BB	AB	BB	BB	BB	BB	AB	AB	BB	BB	BB	AB	AB	BB	BB	BB	BB	AB	AB	AB	BB	AB	AB	BB	BB	BB	BB	AB	AB	BB	BB	AB
Bj-B1-p17731240	BB	AA	AA	AA	AA	AB	AA	AB	AA	AB	AB	AB	AA	AB	AA	AB	AA	AA	AB	AA	AA	AA	AA	AB	AB	AA	AA	AA	AB	AB	AA	AA	AA	AA	AB	AB	AB	AA	AB	AB	AA	AA	AA	AA	AB	AB	AA	AA	AB
Bj-B1-p17732753	BB	AA	AA	AA	AA	AB	AA	AB	AA	AB	AB	AB	AA	AB	AA	AB	AA	AA	AB	AA	AA	AA	AA	AB	AB	AA	AA	AA	AB	AB	AA	AA	AA	AA	AB	AB	AB	AA	AB	AB	AA	AA	AA	AA	AB	AB	AA	AA	AB
Bj-B1-p17749725	AA	BB	BB	BB	BB	AA	BB	AA	BB	AA	AA	AA	BB	AA	BB	AA	--	BB	AA	BB	BB	BB	BB	AA	AA	BB	BB	BB	AA	AA	BB	BB	BB	BB	AA	AA	AA	BB	AA	AA	--	BB	BB	BB	AA	AA	AB	BB	AA
Bj-B1-p17782301	AB	AA	AA	AA	AA	AB	AA	AB	AA	AB	AB	AB	AA	AB	AA	AB	AA	AA	AB	AA	AA	AA	AA	AB	AB	AA	AA	AA	AB	AB	AA	AA	AA	AA	AB	AB	AB	AA	AB	AB	AA	AA	AA	AA	AB	AB	AA	AA	AB
Bj-B1-p17829397	BB	AA	AA	AA	AA	AB	AA	AB	AA	AB	AB	AB	AA	AB	AA	AB	AA	AA	AB	AA	AA	AA	AA	AB	AB	AA	AA	AA	AB	AB	AA	AA	AA	AA	AB	AB	AB	AA	AB	AB	AA	AA	AA	AA	AB	AB	AA	AA	AB
Bj-B1-p17843678	BB	AA	AA	AA	AA	AB	AA	AB	AA	AB	AB	AB	AA	AB	AA	AB	AA	AA	AB	AA	AA	AA	AA	AB	AB	AA	AA	AA	AB	AB	AA	AA	AA	AA	AB	AB	AB	AA	AB	AB	AA	AA	AA	AA	AB	AB	AA	AA	AB
Bj-B1-p17857414	BB	AA	AA	AA	AA	AB	AA	AB	AA	AB	AB	AB	AA	AB	AA	AB	AA	AA	AB	AA	AA	AA	AA	AB	AB	AA	AA	AA	AB	AB	AA	AA	AA	AA	AB	AB	AB	AA	AB	AB	--	AA	AA	AA	AB	AB	AA	AA	AB
Bj-B1-p17867791	AA	BB	BB	BB	BB	AB	BB	AB	BB	AB	AB	AB	BB	AB	BB	AB	BB	BB	AB	BB	BB	BB	BB	AB	AB	BB	BB	BB	AB	AB	BB	BB	BB	BB	AB	AB	AB	BB	AB	AB	BB	BB	BB	BB	AB	AB	BB	BB	AB
Bj-B1-p17960926	AA	BB	BB	BB	BB	AB	BB	AB	BB	AB	AB	AB	BB	AB	BB	AB	BB	BB	AB	BB	BB	BB	BB	AB	AB	BB	BB	BB	AB	AB	BB	BB	BB	BB	AB	AB	AB	BB	AB	AB	BB	BB	BB	BB	AB	AB	BB	BB	AB
Bj-B1-p17978082	--	BB	BB	BB	BB	AB	BB	AB	BB	AB	AB	AB	BB	AB	BB	AB	BB	BB	AB	BB	BB	BB	BB	AB	AB	BB	BB	BB	AB	AB	BB	BB	BB	BB	AB	AB	AB	BB	AB	AB	BB	BB	BB	BB	AB	AB	BB	BB	AB
Bj-B1-p18031298	--	BB	BB	BB	BB	AB	BB	AB	BB	AB	AB	AB	BB	AB	BB	AB	BB	BB	AB	BB	BB	BB	BB	AB	AB	BB	BB	BB	AB	AB	BB	BB	BB	BB	AB	AB	AB	BB	AB	AB	BB	BB	BB	BB	AB	AB	BB	BB	AB
Bj-B1-p18041139	BB	AA	AA	AA	AA	AB	AA	AB	AA	AB	AB	AB	AA	AB	AA	AB	AA	AA	AB	AA	AA	AA	AA	AB	AB	AA	AA	AA	AB	AB	AA	AA	AA	AA	AB	AB	AB	AA	AB	AB	AA	AA	AA	AA	AB	AB	AA	AA	AB
Bj-B1-p18060683	--	BB	BB	BB	BB	AB	BB	AB	BB	AB	AB	AB	BB	AB	BB	AB	BB	BB	AB	BB	BB	BB	BB	AB	AB	BB	BB	BB	AB	AB	BB	BB	BB	BB	AB	AB	AB	BB	AB	AB	BB	BB	BB	BB	AB	AB	BB	BB	AB
Bj-B1-p18079280	--	AA	AA	AA	AA	AB	AA	AB	AA	AB	AB	AB	AA	AB	AA	AB	AA	AA	AB	AA	AA	AA	AA	AB	AB	AA	AA	AA	AB	AB	AA	AA	AA	AA	AB	AB	AB	AA	AB	AB	AA	AA	AA	--	AB	AB	AA	AA	AB
Bj-B1-p18086925	BB	AA	AA	AA	AA	AB	AA	AB	AA	AB	AB	AB	AA	AB	AA	AB	AA	AA	AB	AA	AA	AA	AA	AB	AB	AA	AA	AA	AB	AB	AA	AA	AA	AA	AB	AB	AB	AA	AB	AB	AA	AA	AA	AA	AB	AB	AA	AA	AB
Bj-B1-p18092496	AA	BB	BB	BB	BB	AB	BB	AB	BB	AB	AB	AB	BB	AB	BB	AB	BB	BB	AB	BB	BB	BB	BB	AB	AB	BB	BB	BB	AB	AB	BB	BB	BB	BB	AB	AB	AB	BB	AB	AB	BB	BB	BB	BB	AB	AB	BB	BB	AB
Bj-B1-p18113135	--	AA	AA	AA	AA	AB	AA	AB	AA	AB	AB	AB	AA	AB	AA	AB	AA	AA	AB	AA	AA	AA	AA	AB	AB	AA	AA	AA	AB	AB	AA	AA	AA	AA	AB	AB	AB	AA	AB	AB	AA	AA	AA	AA	AB	AB	AA	AA	AB
Bj-B1-p18119146	BB	AA	AA	AA	AA	AB	AA	AB	AA	AB	AB	AB	AA	AB	AA	AB	AA	AA	AB	AA	AA	AA	AA	AB	AB	AA	AA	AA	AB	AB	AA	AA	AA	AA	AB	AB	AB	AA	AB	AB	AA	AA	AA	AA	AB	AB	AA	AA	AB
Bj-B1-p18119598	BB	AA	AA	AA	AA	AB	AA	AB	AA	AB	AB	AB	AA	AB	AA	AB	AA	AA	AB	AA	AA	AA	AA	AB	AB	AA	AA	AA	AB	AB	AA	AA	AA	AA	AB	AB	AB	AA	AB	AB	AA	AA	AA	AA	AB	AB	AA	AA	AB
Bj-B1-p18969217	AA	BB	BB	BB	BB	AB	BB	AB	BB	AB	AB	AB	BB	AB	BB	AB	BB	BB	AB	BB	BB	BB	BB	AB	AB	BB	BB	BB	AB	AB	BB	BB	BB	BB	AB	AB	AB	BB	AB	AB	--	BB	BB	BB	AB	AB	BB	BB	AB
Bj-B1-p19448626	BB	AA	AB	AA	AA	BB	AA	BB	AA	BB	BB	BB	AA	BB	AA	BB	AA	AA	BB	AA	AA	AA	AA	BB	BB	AA	AA	AA	BB	BB	AA	AA	AA	AA	BB	BB	BB	AA	BB	BB	AA	AA	AA	AA	BB	BB	AA	AA	BB
Bj-B1-p2063920	AA	AB	AB	AB	AB	AA	AB	AA	AB	AA	AB	AA	AB	AA	AB	AA	AB	AB	AB	AB	AB	AB	AB	AB	AA	AB	AA	AB	AA	AB	AB	AA	AA	AB	AA	AA	AB	AB	AA	AA	AB	AB	AA	AB	AA	AA	AB	AB	AA
Bj-B1-p2205563	--	BB	BB	BB	BB	AB	BB	AB	BB	AB	BB	AB	BB	AB	BB	AB	BB	BB	BB	BB	BB	BB	BB	BB	AB	BB	AB	BB	AB	BB	BB	AB	AB	BB	AB	AB	BB	BB	AB	AB	BB	BB	AB	BB	AB	AB	BB	BB	AB
Bj-B1-p2234680	AB	AA	AA	AA	AA	AB	AA	AB	AA	AB	AA	AB	AA	AB	AA	AB	AA	AA	AA	AA	AA	AA	AA	AA	AB	AA	AB	AA	AB	AA	AA	AB	AB	AA	AB	AB	AA	AA	AB	AB	AA	AA	AB	AA	AB	AB	AA	AA	AB
Bj-B1-p22874698	AA	BB	BB	BB	BB	AB	BB	AB	BB	AB	AB	AB	BB	AB	BB	AB	BB	BB	AB	BB	BB	BB	BB	AB	AB	BB	BB	BB	AB	AB	BB	BB	BB	BB	AB	AB	AB	BB	AB	AB	BB	BB	BB	BB	AB	AB	BB	BB	AB
Bj-B1-p2378081	AB	BB	BB	BB	BB	AB	BB	AB	BB	AB	BB	AB	BB	AB	BB	AB	BB	BB	BB	BB	BB	BB	BB	BB	AB	BB	AB	BB	AB	BB	BB	AB	AB	BB	AB	AB	BB	BB	AB	AB	BB	BB	AB	BB	AB	AB	BB	BB	AB
Bj-B1-p24533979	--	BB	BB	BB	BB	AB	BB	AB	BB	AB	AB	AB	BB	AB	BB	AB	BB	BB	AB	BB	BB	BB	BB	AB	AB	BB	BB	BB	AB	AB	BB	BB	BB	BB	AB	AB	AB	BB	AB	AB	BB	BB	BB	BB	AB	AB	BB	BB	AB
Bj-B1-p24801483	AA	BB	BB	BB	BB	AB	BB	AB	BB	AB	AB	AB	BB	AB	BB	AB	BB	BB	AB	BB	BB	BB	BB	AB	AB	BB	BB	BB	AB	AB	BB	BB	BB	BB	AB	AB	AB	BB	AB	AB	BB	BB	BB	BB	AB	AB	BB	BB	AB
Bj-B1-p24990529	--	AA	AA	AA	AA	AB	AA	AB	AA	AB	AB	AB	AA	AB	AA	AB	AA	AA	AB	AA	AA	AA	AA	AB	AB	AA	AA	AA	AB	AB	AA	AA	AA	AA	AB	AB	AB	AA	AB	AB	AA	AA	AA	AA	AB	AB	AA	AA	AB
Bj-B1-p25044483	AB	BB	BB	BB	BB	AB	BB	AB	BB	AB	AB	AB	BB	AB	BB	AB	BB	BB	AB	BB	BB	BB	BB	AB	AB	BB	BB	BB	AB	AB	BB	BB	BB	BB	AB	AB	AB	BB	AB	AB	BB	BB	BB	BB	AB	AB	BB	BB	AB
Bj-B1-p2554097	AB	BB	BB	BB	BB	AB	BB	AB	BB	AB	BB	AB	BB	AB	BB	AB	BB	BB	BB	BB	BB	BB	BB	BB	AB	BB	AB	BB	AB	BB	BB	AB	AB	BB	AB	AB	BB	BB	AB	AB	BB	BB	AB	BB	AB	AB	BB	BB	AB
Bj-B1-p2578357	AA	AB	AB	AB	AB	AA	AB	AA	AB	AA	AB	AA	AB	AA	AB	AA	AB	AB	AB	AB	AB	AB	AB	AB	AA	AB	AA	AB	AA	AB	AB	AA	AA	AB	AA	AA	AB	AB	AA	AA	AB	AB	AA	AB	AA	AA	AB	AB	AA
Bj-B1-p2612934	AB	AB	BB	AB	AB	AB	AB	AB	AB	AB	AB	AB	AB	AB	AB	AB	AB	AB	AB	AB	AB	AB	AB	AB	AB	AB	AB	AB	AB	AB	AB	AB	AB	AB	AB	AB	AB	AB	AB	AB	AB	AB	AB	AB	AB	AB	AB	AB	AB
Bj-B1-p2648324	AB	AB	BB	AB	AB	AB	AB	AB	AB	AB	AB	AB	AB	AB	AB	AB	AB	AB	AB	AB	AB	AB	AB	AB	AB	AB	AB	AB	AB	AB	AB	AB	AB	AB	AB	AB	AB	AB	AB	AB	AB	AB	AB	AB	AB	AB	AB	AB	AB
Bj-B1-p26594762	AB	AA	AA	AA	AA	AB	AA	AB	AA	AB	AB	AB	AA	AB	AA	AB	AA	AA	AB	AA	AA	AA	AA	AB	AB	AA	AA	AA	AB	AB	AA	AA	AA	AA	AB	AB	AB	AA	AB	AB	AA	AA	AA	AA	AB	AB	AA	AA	AB
Bj-B1-p2664020	AB	AB	BB	AB	AB	AB	AB	AB	AB	AB	AB	AB	AB	AB	AB	AB	AB	AB	AB	AB	AB	AB	AB	AB	AB	AB	AB	AB	AB	AB	AB	AB	AB	AB	AB	AB	AB	AB	AB	AB	AB	AB	AB	AB	AB	AB	AB	AB	AB
Bj-B1-p2672361	BB	BB	AA	BB	BB	BB	BB	BB	BB	BB	BB	BB	BB	BB	BB	BB	BB	BB	BB	BB	BB	BB	BB	BB	BB	BB	BB	BB	BB	BB	BB	BB	BB	BB	BB	BB	BB	BB	BB	BB	BB	BB	BB	BB	BB	BB	BB	BB	BB
Bj-B1-p2678467	--	BB	AA	BB	BB	BB	BB	--	BB	BB	BB	BB	BB	BB	BB	BB	BB	BB	BB	BB	BB	BB	BB	BB	BB	BB	BB	BB	BB	BB	BB	BB	BB	AB	BB	BB	BB	BB	BB	BB	BB	BB	BB	BB	BB	BB	BB	BB	BB
Bj-B1-p2692017	BB	BB	--	BB	BB	BB	BB	BB	BB	BB	BB	BB	BB	BB	BB	BB	BB	BB	BB	BB	BB	BB	BB	BB	BB	BB	BB	BB	BB	BB	BB	BB	BB	BB	BB	BB	BB	BB	BB	BB	BB	BB	BB	BB	BB	BB	BB	BB	BB
Bj-B1-p2725904	AB	AB	BB	AB	AB	AB	AB	AB	AB	AB	AB	AB	AB	AB	AB	AB	AB	AB	AB	AB	AB	AB	AB	AB	AB	AB	AB	AB	AB	AB	AB	AB	AB	AB	AB	AB	AB	AB	AB	AB	AB	AB	AB	AB	AB	AB	AB	AB	AB
Bj-B1-p27329189	--	BB	BB	BB	BB	AB	BB	AB	BB	AB	AB	AB	BB	AB	BB	AB	BB	BB	AB	BB	BB	BB	BB	AB	AB	BB	BB	BB	AB	AB	BB	BB	BB	BB	AB	AB	AB	BB	AB	AB	BB	BB	BB	BB	AB	AB	BB	BB	AB
Bj-B1-p2733367	AB	AB	BB	AB	AB	AB	AB	AB	AB	AB	AB	AB	AB	AB	AB	AB	AB	AB	AB	AB	AB	AB	AB	AB	AB	AB	AB	AB	AB	AB	AB	AB	AB	AB	AB	AB	AB	AB	AB	AB	AB	AB	AB	AB	AB	AB	AB	AB	AB
Bj-B1-p28285933	AB	BB	BB	BB	BB	AB	BB	AB	AB	BB	BB	AB	AB	AB	BB	AB	BB	BB	AB	AB	AB	BB	AB	BB	AB	AB	BB	AB	BB	AB	AB	BB	BB	AB	AB	AB	AB	BB	AB	AB	AB	BB	AB	AB	AB	AB	BB	AB	BB
Bj-B1-p3114293	AB	AB	BB	AB	AB	AB	AB	AB	AB	AB	AB	AB	AB	AB	AB	AB	AB	AB	AB	AB	AB	AB	AB	AB	AB	AB	AB	AB	AB	AB	AB	AB	AB	AB	AB	AB	AB	AB	AB	AB	AB	AB	AB	AB	AB	AB	AB	AB	AB
Bj-B1-p31151899	AA	BB	BB	BB	BB	AB	BB	AB	BB	AB	AB	AB	BB	AB	BB	AB	BB	BB	AB	BB	BB	BB	BB	AB	AB	BB	BB	BB	AB	AB	BB	BB	BB	BB	AB	AB	AB	BB	AB	AB	BB	BB	BB	BB	AB	AB	BB	BB	AB
Bj-B1-p3163225	AB	AB	BB	AB	AB	AB	AB	AB	AB	AB	AB	AB	AB	AB	AB	AB	AB	AB	AB	AB	AB	AB	AB	AB	AB	AB	AB	AB	AB	AB	AB	AB	AB	AB	AB	AB	AB	AB	AB	AB	AB	AB	AB	AB	AB	AB	AB	AB	AB
Bj-B1-p3169644	AB	AB	BB	AB	AB	AB	AB	AB	AB	AB	AB	AB	AB	AB	AB	AB	AB	AB	AB	AB	AB	AB	AB	AB	AB	AB	AB	AB	AB	AB	AB	AB	AB	AB	AB	AB	AB	AB	AB	AB	AB	AB	AB	AB	AB	AB	AB	AB	AB
Bj-B1-p3181762	AA	AA	AB	AA	AA	AA	AA	AA	AA	AA	AA	AA	AA	AA	AA	AA	AA	AA	AA	AA	AA	AA	AA	AA	AA	AA	AA	AA	AA	AA	AA	AA	AA	AA	AA	AA	AA	AA	AA	AA	AA	AA	AA	AA	AA	AA	AA	AA	AA
Bj-B1-p3185105	AB	AB	BB	AB	AB	AB	AB	AB	AB	AB	AB	AB	AB	AB	AB	AB	AB	AB	AB	AB	AB	AB	AB	AB	AB	AB	AB	AB	AB	AB	AB	AB	AB	AB	AB	AB	AB	AB	AB	AB	AB	AB	AB	AB	AB	AB	AB	AB	AB
Bj-B1-p3227032	AB	AB	AA	AB	AB	AB	AB	AB	AB	AB	AB	AB	AB	AB	AB	AB	AB	AB	AB	AB	AB	AB	AB	AB	AB	AB	AB	AB	AB	AB	AB	AB	AB	AB	AB	AB	AB	AB	AB	AB	AB	AB	AB	AB	AB	AB	AB	AB	AB
Bj-B1-p32455860	AA	AA	AA	AA	AA	AA	AB	AB	AB	AA	AA	AA	AA	AA	AA	AA	AA	AB	AB	AB	AA	AA	AA	AA	AA	AA	AA	AA	AA	AB	AB	AB	AA	AA	AA	AA	AA	AA	AA	AA	AA	AB	AB	AB	AA	AA	AA	AA	AA
Bj-B1-p32791483	BB	AA	AA	AA	AA	AB	AA	AB	AA	AB	AB	AB	AA	AB	AA	AB	AA	AA	AB	AA	AA	AA	AA	AB	AB	AA	AA	AA	AB	AB	AA	AA	AA	AA	AB	AB	AB	AA	AB	AB	AA	AA	AA	AA	AB	AB	AA	AA	AB
Bj-B1-p32791820	AA	BB	BB	BB	BB	AB	BB	AB	BB	AB	AB	AB	BB	AB	BB	AB	BB	BB	AB	BB	BB	BB	BB	AB	AB	BB	BB	BB	AB	AB	BB	BB	BB	BB	AB	AB	AB	BB	AB	AB	BB	BB	BB	BB	AB	AB	BB	BB	AB
Bj-B1-p32806592	--	BB	BB	BB	AB	AB	AB	AB	BB	AB	AB	AB	BB	AB	AB	AB	BB	BB	AB	AB	AB	BB	AB	AB	AB	AB	AB	BB	AB	AB	AB	BB	AB	AB	AB	AB	AB	AB	AB	AB	AB	BB	AB	BB	AB	AB	AB	AB	AB
Bj-B1-p32814169	--	BB	BB	BB	BB	AB	BB	AB	BB	AB	AB	AB	BB	AB	BB	AB	BB	BB	AB	BB	BB	BB	BB	AB	AB	BB	BB	BB	AB	AB	BB	BB	BB	BB	AB	AB	AB	BB	AB	AB	BB	BB	BB	BB	AB	AB	BB	BB	AB
Bj-B1-p32822588	BB	AA	AA	AA	AA	AB	AA	AB	AA	AB	AB	AB	AA	AB	AA	AB	AA	AA	AB	AA	AA	AA	AA	AB	AB	AA	AA	AA	AB	AB	AA	AA	AA	AA	AB	AB	AB	AA	AB	AB	AA	AA	AA	AA	AB	AB	AA	AA	AB
Bj-B1-p32836379	AA	BB	BB	BB	BB	AB	BB	AB	BB	AB	AB	AB	BB	AB	BB	AB	BB	BB	AB	BB	BB	BB	BB	AB	AB	BB	BB	BB	AB	AB	BB	BB	BB	BB	AB	AB	AB	BB	AB	AB	BB	BB	BB	BB	AB	AB	BB	BB	AB
Bj-B1-p32838852	AB	AA	AA	AA	AA	AB	AA	AB	AA	AB	AB	AB	AA	AB	AA	AB	AA	AA	AB	AA	AA	AA	AA	AB	AB	AA	AA	AA	AB	AB	AA	AA	AA	AA	AB	AB	AB	AA	AB	AB	AA	AA	AA	AA	AB	AB	AA	AA	AB
Bj-B1-p32844352	--	AA	AA	AA	AA	AB	AA	AB	AA	AB	AB	AB	AA	AB	AA	AB	AA	AA	AB	AA	AA	AA	AA	AB	AB	AA	AA	AA	AB	AB	AA	AA	AA	AA	AB	AB	AB	AA	AB	AB	AA	AA	AA	AA	AB	AB	AA	AA	AB
Bj-B1-p32846214	BB	AA	AA	AA	AA	AB	AA	AB	AA	AB	AB	AB	AA	AB	AA	AB	AA	AA	AB	AA	AA	AA	AA	AB	AB	AA	AA	AA	AB	AB	AA	AA	AA	AA	AB	AB	AB	AA	AB	AB	AA	AA	AA	AA	AB	AB	AA	AA	AB
Bj-B1-p32869630	--	BB	BB	BB	BB	AB	BB	AB	BB	AB	AB	AB	BB	AB	BB	AB	BB	BB	AB	BB	BB	BB	BB	AB	AB	BB	BB	BB	AB	AB	BB	BB	BB	BB	AB	AB	AB	BB	AB	AB	BB	BB	BB	BB	AB	AB	BB	BB	AB
Bj-B1-p32886931	AA	BB	BB	BB	BB	AB	BB	AB	BB	AB	AB	AB	BB	AB	BB	AB	BB	BB	AB	BB	BB	BB	BB	AB	AB	BB	BB	BB	AB	AB	BB	BB	BB	BB	AB	AB	AB	BB	AB	AB	BB	BB	BB	BB	AB	AB	BB	BB	AB
Bj-B1-p32909785	BB	AA	AA	AA	AA	AB	AA	AB	AA	AB	AB	AB	AA	AB	AA	AB	AA	AA	AB	AA	AA	AA	AA	AB	AB	AA	AA	AA	AB	AB	AA	AA	AA	AA	AB	AB	AB	AA	AB	AB	AA	AA	AA	AA	AB	AB	AA	AA	AB
Bj-B1-p32909951	--	BB	BB	BB	BB	AB	BB	AB	BB	AB	AB	AB	BB	AB	BB	AB	BB	BB	AB	BB	BB	BB	BB	AB	AB	BB	BB	BB	AB	AB	BB	BB	BB	BB	AB	AB	AB	BB	AB	AB	BB	BB	BB	BB	AB	AB	BB	BB	AB
Bj-B1-p32917041	--	BB	BB	BB	BB	AB	BB	AB	BB	AB	AB	AB	BB	AB	BB	AB	BB	BB	AB	BB	BB	BB	BB	AB	AB	BB	BB	BB	AB	AB	BB	BB	BB	BB	AB	AB	AB	BB	AB	AB	BB	BB	BB	BB	AB	AB	BB	BB	AB
Bj-B1-p32939981	AA	BB	BB	BB	BB	AB	BB	AB	BB	AB	AB	AB	BB	AB	BB	AB	BB	BB	AB	BB	BB	BB	BB	AB	AB	BB	BB	BB	AB	AB	BB	BB	BB	BB	AB	AB	AB	BB	AB	AB	BB	BB	BB	BB	AB	AB	BB	BB	AB
Bj-B1-p32958303	BB	AA	AA	AA	AA	AB	AA	AB	AA	AB	AB	AB	AA	AB	AA	AB	AA	AA	AB	AA	AA	AA	AA	AB	AB	AA	AA	AA	AB	AB	AA	AA	AA	AA	AB	AB	AB	AA	AB	AB	AA	AA	AA	AA	AB	AB	AA	AA	AB
Bj-B1-p32971918	AA	BB	AA	BB	BB	AA	BB	AA	BB	AB	AA	AB	BB	AB	AA	AA	AA	BB	AB	BB	AA	AA	AA	AA	AA	AA	BB	BB	AA	AA	BB	BB	AA	AA	AA	AA	AB	AA	AA	AB	BB	AA	AA	BB	AB	AA	AA	AA	AA
Bj-B1-p32994994	--	BB	BB	BB	BB	AB	AB	AB	BB	AB	AB	AB	BB	AB	BB	AB	BB	BB	AB	BB	BB	BB	BB	AB	AB	BB	BB	BB	AB	AB	BB	BB	BB	BB	AB	AB	AB	BB	AB	AB	BB	BB	BB	BB	AB	AB	BB	BB	AB
Bj-B1-p33018691	BB	AA	AA	AA	AA	AB	AB	AB	AA	AB	AB	AB	AA	AB	AA	AB	AA	AA	AB	AA	AA	AA	AA	AB	AB	AA	AA	AA	AB	AB	AA	AA	AA	AA	AB	AB	AB	AA	AB	AB	AA	AA	AA	AA	AB	AB	AA	AA	AB
Bj-B1-p33322651	AA	BB	BB	BB	BB	AB	AB	AB	BB	AB	AB	AB	BB	AB	BB	AB	BB	BB	AB	BB	BB	BB	BB	AB	AB	BB	BB	BB	AB	AB	BB	BB	BB	BB	AB	AB	AB	BB	AB	AB	BB	BB	AB	BB	AB	AB	BB	BB	AB
Bj-B1-p33331597	AA	BB	BB	BB	BB	AB	AB	AB	BB	AB	AB	AB	BB	AB	BB	AB	BB	BB	AB	BB	BB	BB	BB	AB	AB	BB	BB	BB	AB	AB	BB	BB	BB	BB	AB	AB	AB	BB	AB	AB	BB	BB	AB	BB	AB	AB	BB	BB	AB
Bj-B1-p33452540	AB	BB	AB	BB	BB	AB	BB	AB	BB	BB	AB	BB	BB	BB	AB	AB	AB	BB	BB	BB	AB	AB	AB	AB	AB	AB	BB	BB	AB	AB	BB	BB	AB	AB	AB	AB	BB	AB	AB	BB	BB	AB	AB	BB	BB	AB	AB	AB	AB
Bj-B1-p33457821	BB	AA	AA	AA	AA	AB	AB	AB	AA	AB	AB	AB	AA	AB	AA	AB	AA	AA	AB	AA	AA	AA	AA	AB	AB	AA	AA	AA	AB	AB	AA	AA	AA	AA	AB	AB	AB	AA	AB	AB	AA	AA	AA	AA	AB	AB	AA	AA	AB
Bj-B1-p33670247	AA	--	BB	--	AB	AB	AB	AB	--	AB	AB	AB	AB	AB	BB	AB	BB	AB	AB	AB	BB	BB	BB	AB	AB	BB	--	AB	AB	AB	AB	AB	BB	--	AB	AB	AB	BB	AB	AB	--	BB	AB	AB	AB	AB	--	BB	AB
Bj-B1-p33695998	AA	BB	BB	BB	BB	AB	AB	AB	BB	AB	AB	AB	BB	AB	BB	AB	BB	BB	AB	BB	BB	BB	BB	AB	AB	BB	BB	BB	AB	AB	BB	BB	BB	BB	AB	AB	AB	BB	AB	AB	BB	BB	AB	BB	AB	AB	BB	BB	AB
Bj-B1-p33799326	BB	AA	AA	AA	AA	AB	AB	AB	AA	AB	AB	AB	AA	AB	AA	AB	AA	AA	AB	AA	AA	AA	AA	AB	AB	AA	AA	AA	AB	AB	AA	AA	AA	AA	AB	AB	AB	AA	AB	AB	AA	AA	AB	AA	AB	AB	AA	AA	AB
Bj-B1-p34010860	BB	AA	AA	AA	AA	AB	AB	AB	AA	AB	AB	AB	AA	AB	AA	AB	AA	AA	AB	AA	AA	AA	AA	AB	AB	AA	AA	AA	AB	AB	AA	AA	AA	AA	AB	AB	AB	AA	AB	AB	AA	AA	AB	AA	AB	AB	AA	AA	AB
Bj-B1-p34013366	BB	AA	AA	AA	AA	AB	AB	AB	AA	AB	AB	AB	AA	AB	AA	AB	AA	AA	AB	AA	AA	AA	AA	AB	AB	AA	AA	AA	AB	AB	AA	AA	AA	AA	AB	AB	AB	AA	AB	AB	AA	AA	AB	AA	AB	AB	AA	AA	AB
Bj-B1-p34035367	BB	AA	AA	AA	AA	AB	AB	AB	AA	AB	AB	AB	AA	AB	AA	AB	AA	AA	AB	AA	AA	AA	AA	AB	AB	AA	AA	AA	AB	AB	AA	AA	AA	AA	AB	AB	AB	AA	AB	AB	AA	AA	AB	AA	AB	AB	AA	AA	AB
Bj-B1-p34066651	AA	BB	BB	BB	BB	AB	AB	AB	BB	AB	AB	AB	BB	AB	BB	AB	BB	BB	AB	BB	BB	BB	BB	AB	AB	BB	BB	BB	AB	AB	BB	BB	BB	BB	AB	AB	AB	BB	AB	AB	BB	BB	AB	BB	AB	AB	BB	BB	AB
Bj-B1-p345232	BB	BB	BB	BB	BB	BB	BB	BB	BB	BB	BB	BB	BB	BB	BB	BB	BB	BB	BB	BB	BB	BB	BB	BB	BB	BB	BB	BB	BB	BB	BB	BB	BB	BB	BB	BB	BB	BB	BB	--	BB	BB	BB	BB	BB	BB	BB	BB	--
Bj-B1-p34803587	BB	AA	AA	AA	AA	AB	AB	AB	AA	AB	AB	AB	AA	AB	AA	AB	AA	AA	AB	AA	AA	AA	AA	AB	AB	AA	AA	AA	AB	AB	AA	AA	AA	AA	AA	AB	AB	AA	AB	AB	AA	AA	AB	AA	AB	AB	AA	AA	AB
Bj-B1-p34847176	--	AA	AA	AA	AA	AB	AB	AB	AA	AB	AB	AB	AA	AB	AA	AB	AA	AA	AB	AA	AA	AA	AA	AB	AB	AA	AA	AA	AB	AB	AA	AA	AA	AA	AA	AB	AB	AA	AB	AB	AA	AA	AB	AA	AB	AB	AA	AA	AB
Bj-B1-p34849051	AA	BB	BB	BB	BB	AB	AB	AB	BB	AB	AB	AB	BB	AB	BB	AB	BB	BB	AB	BB	BB	BB	BB	AB	AB	BB	BB	BB	AB	AB	BB	BB	BB	BB	BB	AB	AB	BB	AB	AB	BB	BB	AB	BB	AB	AB	BB	BB	AB
Bj-B1-p34855203	AB	AA	AA	AA	AA	AB	AB	AB	AA	AB	AB	AB	AA	AB	AA	AB	AA	AA	AB	AA	AA	AA	AA	AB	AB	AA	AA	AA	AB	AB	AA	AA	AA	AA	AA	AB	AB	AA	AB	AB	AA	AA	AB	AA	AB	AB	AA	AA	AB
Bj-B1-p34859555	BB	AA	AA	AA	AA	AB	AB	AB	AA	AB	AB	AB	AA	AB	AA	AB	AA	AA	AB	AA	AA	AA	AA	AB	AB	AA	AA	AA	AB	AB	AA	AA	AA	AA	AA	AB	AB	AA	AB	AB	AA	AA	AB	AA	AB	AB	AA	AA	AB
Bj-B1-p34864398	AA	BB	BB	BB	BB	AB	AB	AB	BB	AB	AB	AB	BB	AB	BB	AB	BB	BB	AB	BB	BB	BB	BB	AB	AB	BB	BB	BB	AB	AB	BB	BB	BB	BB	BB	AB	AB	BB	AB	AB	BB	BB	AB	BB	AB	AB	BB	BB	AB
Bj-B1-p34879100	BB	AB	AB	AB	AB	BB	BB	BB	AB	BB	BB	BB	AB	BB	AB	BB	AB	AB	BB	AB	AB	AB	AB	BB	BB	AB	AB	AB	BB	BB	AB	AB	AB	BB	AB	BB	BB	AB	BB	BB	AB	AB	BB	AB	BB	BB	AB	AB	BB
Bj-B1-p34909892	BB	BB	AA	BB	BB	BB	BB	BB	BB	BB	BB	BB	BB	BB	BB	BB	BB	BB	BB	BB	BB	BB	BB	BB	BB	BB	BB	BB	BB	BB	BB	BB	BB	BB	BB	BB	BB	BB	BB	BB	BB	BB	BB	BB	BB	BB	BB	BB	BB
Bj-B1-p34946386	--	BB	BB	BB	BB	AB	AB	AB	BB	AB	AB	AB	BB	AB	BB	AB	BB	BB	AB	BB	BB	BB	BB	AB	AB	BB	BB	BB	AB	AB	BB	BB	BB	BB	BB	AB	AB	BB	AB	AB	BB	BB	AB	BB	AB	AB	BB	BB	AB
Bj-B1-p35046640	AA	AA	BB	AA	AA	AA	AA	AA	AA	AA	AA	AA	AA	AA	AA	AA	AA	AA	AA	AA	AA	AA	AA	AA	AA	AA	AA	AA	AA	AA	AA	AA	AA	AA	AA	AA	AA	AA	AA	AA	AA	AA	AA	AA	AA	AA	AA	AA	AA
Bj-B1-p35051561	BB	BB	AA	BB	BB	BB	BB	BB	BB	BB	BB	BB	BB	BB	BB	BB	BB	BB	BB	BB	BB	BB	BB	BB	BB	BB	BB	BB	BB	BB	BB	BB	BB	BB	BB	BB	BB	BB	BB	BB	BB	BB	BB	BB	BB	BB	BB	BB	BB
Bj-B1-p35076444	AA	AA	BB	AA	AA	AA	AA	AA	AA	AA	AA	AA	AA	AA	AA	AA	AA	AA	AA	AA	AA	AA	AA	AA	AA	AA	AA	AA	AA	AA	AA	AA	AA	AA	AA	AA	AA	AA	AA	AA	AA	AA	AA	AA	AA	AA	AA	AA	AA
Bj-B1-p35097791	BB	AA	BB	AA	AA	AB	AB	AB	AA	AB	AB	AB	AA	AB	AA	AB	AA	AA	AB	AA	AA	AA	AA	AB	AB	AA	AA	AA	AB	AB	AA	AA	AA	AA	AA	AB	AB	AA	AB	AB	AA	AA	AB	AA	AB	AB	AA	AA	AB
Bj-B1-p35204841	--	BB	BB	BB	BB	AB	AB	AB	BB	AB	AB	AB	BB	AB	BB	AB	BB	BB	AB	BB	BB	BB	BB	AB	AB	BB	BB	BB	AB	AB	BB	BB	BB	BB	BB	AB	AB	BB	AB	AB	BB	BB	AB	BB	AB	AB	BB	BB	AB
Bj-B1-p35208239	AA	BB	BB	BB	BB	AB	AB	AB	BB	AB	AB	AB	BB	AB	BB	AB	BB	BB	AB	BB	BB	BB	BB	AB	AB	BB	BB	BB	AB	AB	BB	BB	BB	BB	BB	AB	AB	BB	AB	AB	BB	BB	AB	BB	AB	AB	BB	BB	AB
Bj-B1-p35212636	AB	AA	AA	AA	AA	AB	AB	AB	AA	AB	AB	AB	AA	AB	AA	AB	AA	AA	AB	AA	AA	AA	AA	AB	AB	AA	AA	AA	AB	AB	AA	AA	AA	AA	AA	AB	AB	AA	AB	AB	AA	AA	AB	AA	AB	AB	AA	AA	AB
Bj-B1-p35218950	BB	AA	AA	AA	AA	AB	AB	AB	AA	AB	AB	AB	AA	AB	AA	AB	AA	AA	AB	AA	AA	AA	AA	AB	AB	AA	AA	AA	AB	AB	AA	AA	AA	AA	AA	AB	AB	AA	AB	AB	AA	AA	AB	AA	AB	AB	AA	AA	AB
Bj-B1-p35220956	AA	BB	BB	BB	BB	AB	AB	AB	BB	AB	AB	AB	BB	AB	BB	AB	BB	BB	AB	BB	BB	BB	BB	AB	AB	BB	BB	BB	AB	AB	BB	BB	BB	BB	BB	AB	AB	BB	AB	AB	BB	BB	AB	BB	AB	AB	BB	BB	AB
Bj-B1-p35226022	BB	AA	AA	AA	AA	AB	AB	AA	AA	AB	AB	AB	AA	AB	AA	AB	AA	AA	AB	AA	AA	AA	AA	AB	AB	AA	AA	AA	AB	AB	AA	AA	AA	AA	AA	AB	AB	AA	AB	AB	AA	AA	AB	AA	AB	AB	AA	AA	AB
Bj-B1-p35229046	BB	AA	AA	AA	AA	AB	AB	AA	AA	AB	AB	AB	AA	AB	AA	AB	AA	AA	AB	AA	AA	AA	AA	AB	AB	AA	AA	AA	AB	AB	AA	AA	AA	AA	AA	AB	AB	AA	AB	AB	AA	AA	AB	AA	AB	AB	AA	AA	AB
Bj-B1-p35337703	BB	AA	AA	AA	AA	AB	AB	AA	AA	AB	AB	AB	AA	AB	AA	AB	AA	AA	AB	AA	AA	AB	AA	AB	AB	AA	AA	AA	AB	AB	AA	AA	AA	AA	AA	AB	AB	AA	AB	AB	AA	AA	AB	AA	AB	AB	AA	AA	AB
Bj-B1-p35372393	AA	AB	BB	AB	AB	AA	AA	AB	AB	AA	AA	AA	AB	AA	AB	AA	AB	AB	AA	AB	AB	AA	AB	AA	AA	AB	AB	AB	AA	AA	AB	AB	AB	AA	AB	AA	AA	AB	AA	AA	AB	AB	AA	AB	AA	AA	AB	AB	AA
Bj-B1-p35410307	AA	AB	BB	AB	AB	AA	AA	AB	AB	AA	AA	AA	AB	AA	AB	AA	AB	AB	AA	AB	AB	AA	AB	AA	AA	AB	AB	AB	AA	AA	AB	AB	AB	AA	AB	AA	AA	AB	AA	AA	AB	AB	AA	AB	AA	AA	AB	AB	AA
Bj-B1-p35416625	AA	AB	BB	AB	AB	AA	AA	AB	AB	AA	AA	AA	AB	AA	AB	AA	AB	AB	AA	AB	AB	AA	AB	AA	AA	AB	AB	AB	AA	AA	AB	AB	AB	AA	AB	AA	AA	AB	AA	AA	AB	AB	AA	AB	AA	AA	AB	AB	AA
Bj-B1-p35428017	AA	AB	BB	AB	AB	AA	AA	AB	AB	AA	AA	AA	AB	AA	AB	AA	AB	AB	AA	AB	AB	AA	AB	AA	AA	AB	AB	AB	AA	AA	AB	AB	AB	AA	AB	AA	AA	AB	AA	AA	AB	AB	AA	AB	AA	AA	AB	AB	AA
Bj-B1-p35435945	AB	BB	BB	BB	BB	AB	AB	BB	BB	BB	AB	AB	BB	AB	BB	AB	BB	BB	AB	BB	BB	AB	BB	AB	AB	BB	BB	BB	AB	AB	BB	BB	BB	BB	BB	AB	AB	AB	AB	AB	BB	BB	AB	BB	AB	AB	BB	BB	AB
Bj-B1-p35461126	BB	AA	AA	AA	AA	AB	AB	AA	AA	AA	AB	AB	AA	AB	AA	AB	AA	AA	AB	AA	AA	AB	AA	AB	AB	AA	AA	AA	AB	AB	AA	AA	AA	AA	AA	AB	AB	AB	AB	AB	AA	AA	AB	AA	AB	AB	AA	AA	AB
Bj-B1-p35503658	AB	BB	BB	BB	AB	AB	AB	BB	BB	AB	AB	AB	AB	BB	BB	BB	AB	BB	BB	AB	AB	BB	BB	BB	AB	AB	AB	AB	AB	BB	BB	BB	AB	BB	AB	AB	BB	BB	BB	AB	BB	AB	BB	AB	AB	AB	AB	BB	BB
Bj-B1-p3551752	--	AA	AA	AA	AA	AB	AA	AB	AA	AB	AA	AB	AA	AB	AA	AB	AA	AA	AB	AA	AA	AA	AA	AA	AB	AA	AB	AA	AB	AA	AA	AA	AB	AA	AB	AB	AA	AA	AB	AB	AA	AA	AB	AA	AB	AB	AA	AA	AB
Bj-B1-p35519787	AA	AB	AA	AB	AB	AB	AB	AB	AB	AB	AB	AB	AB	AB	AB	AB	AB	AB	AB	AB	AB	AB	AB	AB	AB	AB	AB	AB	AB	AB	AB	AB	AB	BB	AB	AB	AB	AB	AB	AB	AB	AB	AB	AB	AB	AB	AB	AB	AB
Bj-B1-p35523092	BB	AB	BB	AB	AB	AB	AB	AB	AB	AB	AB	AB	AB	AB	AB	AB	AB	AB	AB	AB	AB	AB	AB	AB	AB	AB	AB	AB	AB	AB	AB	AB	AB	AB	AB	AB	AB	AB	AB	AB	AB	AB	AB	AB	AB	AB	AB	AB	AB
Bj-B1-p35525704	BB	AB	BB	AB	AB	AB	AB	AB	AB	AB	AB	AB	AB	AB	AB	AB	AB	AB	AB	AB	AB	AB	AB	AB	AB	AB	AB	AB	AB	AB	AB	AB	AB	AA	AB	AB	AB	AB	AB	AB	AB	AB	AB	AB	AB	AB	AB	AB	AB
Bj-B1-p35581542	BB	AB	BB	AB	AB	AB	AB	AB	AB	AB	AB	AB	AB	AB	AB	AB	AB	AB	AB	AB	AB	AB	AB	AB	AB	AB	AB	AB	AB	AB	AB	AB	AB	AA	AB	AB	AB	AB	AB	AB	AB	AB	AB	AB	AB	AB	AB	AB	AB
Bj-B1-p3563281	BB	AB	BB	AB	AB	AB	AB	AB	AB	AB	AB	AB	AB	AB	AB	AB	AB	AB	AB	AB	AB	AB	AB	AB	AB	AB	AB	AB	AB	AB	AB	AB	AB	AB	AB	AB	AB	AB	AB	AB	AB	AB	AB	AB	AB	AB	AB	AB	AB
Bj-B1-p35661459	BB	AA	AA	AA	AA	AB	AB	AA	AA	AA	AB	AB	AA	AB	AA	AB	AA	AB	AB	AA	AA	AB	AA	AB	AB	AA	AA	AA	AB	AB	AA	AA	AA	AA	AA	AB	AB	AB	AB	AB	AA	AA	AB	AA	AB	AB	AA	AA	AB
Bj-B1-p35686352	BB	AB	AB	AB	AB	BB	BB	AB	AB	AB	BB	BB	AB	BB	AB	BB	AB	BB	BB	AB	AB	BB	AB	BB	BB	AB	AB	AB	BB	BB	AB	AB	AB	--	AB	BB	BB	BB	BB	BB	AB	AB	BB	AB	BB	BB	AB	AB	BB
Bj-B1-p35740655	AB	BB	AB	BB	BB	AB	BB	AB	BB	BB	AB	BB	BB	BB	AB	AB	AB	BB	BB	AB	AB	AB	AB	AB	AB	AB	BB	BB	AB	AB	BB	BB	AB	AB	AB	AB	BB	AB	AB	BB	BB	AB	AB	BB	BB	AB	AB	AB	AB
Bj-B1-p35863654	AA	AB	AB	AB	AB	AA	AA	AB	AB	AB	AA	AA	AB	AA	AB	AA	AB	AA	AA	AB	AB	AA	AB	AA	AA	AB	AB	AB	AA	AA	AB	AB	AB	AB	AB	AA	AA	AA	AA	AA	AB	AB	AA	AB	AA	AA	AB	AB	AA
Bj-B1-p36017832	BB	AB	BB	AB	AB	AB	AB	AB	AB	AB	AB	AB	AB	AB	AB	AB	AB	AB	AB	AB	AB	AB	AB	AB	AB	AB	AB	AB	AB	AB	AB	AB	AB	AA	AB	AB	AB	AB	AB	AB	AB	AB	AB	AB	AB	AB	AB	AB	AB
Bj-B1-p36044670	AA	BB	BB	BB	BB	AB	AB	BB	BB	BB	AB	AB	BB	AB	BB	AB	BB	AB	AB	BB	BB	AB	BB	AB	AB	BB	BB	BB	AB	AB	BB	BB	BB	BB	BB	AB	AB	AB	AB	AB	BB	BB	AB	BB	AB	AB	BB	BB	AB
Bj-B1-p36048617	--	BB	BB	BB	BB	AB	AB	BB	BB	BB	AB	AB	BB	AB	BB	AB	BB	AB	AB	BB	BB	AB	BB	AB	AB	BB	BB	BB	AB	AB	BB	BB	BB	BB	BB	AB	AB	AB	AB	AB	BB	BB	AB	BB	AB	AB	BB	BB	AB
Bj-B1-p36097951	AA	BB	BB	BB	BB	AB	AB	BB	BB	BB	AB	AB	BB	AB	BB	AB	BB	AB	AB	BB	BB	AB	BB	AB	AB	BB	BB	BB	AB	AB	BB	BB	BB	BB	BB	AB	AB	AB	AB	AB	BB	BB	AB	BB	AB	AB	BB	BB	AB
Bj-B1-p36139702	AA	BB	BB	BB	BB	AB	AB	BB	BB	BB	AB	AB	BB	AB	BB	AB	BB	AB	AB	BB	BB	AB	BB	AB	AB	BB	BB	BB	AB	AB	BB	BB	BB	BB	BB	AB	AB	AB	AB	AB	BB	BB	AB	BB	AB	AB	BB	BB	AB
Bj-B1-p36155997	--	AA	AA	AA	AA	AB	AB	AA	AA	AA	AB	AB	AA	AB	AA	AB	AA	AB	AB	AA	AA	AB	AA	AB	AB	AA	AA	AA	AB	AB	AA	AA	AA	AA	AA	AB	AB	AB	AB	AB	AA	AA	AB	AA	AB	AB	AA	AA	AB
Bj-B1-p3623566	AA	BB	BB	BB	BB	AB	BB	AB	BB	AB	BB	AB	BB	AB	BB	AB	BB	BB	AB	BB	BB	BB	BB	BB	AB	BB	AB	BB	AB	BB	BB	BB	AB	BB	AB	AB	BB	BB	AB	AB	BB	BB	AB	BB	AB	AB	BB	BB	AB
Bj-B1-p36255859	AA	AA	AA	AA	AA	AA	AA	AA	AA	AA	AA	AA	--	AA	AA	AA	AA	AA	AA	AA	AA	AA	AA	AA	AA	AA	AA	AA	AA	AA	AA	AA	AA	AA	AA	AA	AA	AA	AA	AA	AA	AA	AA	AB	AA	AA	AA	AA	AA
Bj-B1-p36272752	BB	AA	BB	AA	AA	AA	AB	AA	AA	AA	AB	AB	AA	AB	AA	AB	AA	AB	AB	AA	AA	AB	AA	AB	AB	AA	AA	AA	AB	AB	AA	AA	AA	AA	AA	AB	AB	AB	AB	AB	AA	AA	AB	AA	AB	AB	AA	AA	AB
Bj-B1-p36286494	BB	AA	BB	AA	AA	--	AB	AA	AA	AA	AB	AB	--	AB	AA	--	AA	AB	AB	AA	AA	AB	AA	AB	AB	AA	AA	--	AB	AB	--	AA	--	AA	AA	AB	AB	--	AB	AB	AA	AA	AB	--	AB	AB	AA	AA	AB
Bj-B1-p36288394	AA	BB	AA	BB	BB	BB	AB	BB	BB	BB	AB	AB	BB	AB	BB	AB	BB	AB	AB	BB	BB	AB	BB	AB	AB	BB	BB	BB	AB	AB	BB	BB	BB	BB	BB	AB	AB	AB	AB	AB	BB	BB	AB	BB	AB	AB	BB	BB	AB
Bj-B1-p36374879	BB	AA	BB	AA	AA	AA	AB	AA	AA	AA	AB	AB	AA	AB	AA	AB	AA	AB	AB	AA	AA	AB	AA	AB	AB	AA	AA	AA	AB	AB	AA	AA	AA	AA	AA	AB	AB	AB	AB	AB	AA	AA	AB	AA	AB	AB	AA	AA	AB
Bj-B1-p36402605	--	AA	AA	AA	AA	AA	AB	AA	AA	AA	AB	AB	AA	AB	AA	AB	AA	AB	AB	AA	AA	AB	AA	AB	AB	AA	AA	AA	AB	AB	AA	AA	AA	AA	AA	AB	AB	AB	AB	AB	AA	AA	AB	AA	AB	AB	AA	AA	AB
Bj-B1-p36406665	BB	AA	AA	AA	AA	AA	AB	AA	AA	AA	AB	AB	AA	AB	AA	AB	AA	AB	AB	AA	AA	AB	AA	AB	AB	AA	AA	AA	AB	AB	AA	AA	AA	--	AA	AB	AB	AB	AB	AB	AA	AA	AB	AA	AB	AB	AA	AA	AB
Bj-B1-p36433144	BB	AA	AA	AA	AA	AA	AB	AA	AA	AA	AB	AB	AA	AB	AA	AB	AA	AB	AB	AA	AA	AB	AA	AB	AB	AA	AA	AA	AB	AB	AA	AA	AA	AA	AA	AB	AB	AB	AB	AB	AA	AA	AB	AA	AB	AB	AA	AA	AB
Bj-B1-p36449501	BB	AA	AA	AA	AA	AA	AB	AA	AA	AA	AB	AB	AA	AB	AA	AB	AA	AB	AB	AA	AA	AB	AA	AB	AB	AA	AA	AA	AB	AB	AA	AA	AA	AA	AA	AB	AB	AB	AB	AB	AA	AA	AB	--	AB	AB	AA	AA	AB
Bj-B1-p36471465	BB	AA	AA	AA	AA	AA	AB	AA	AA	AA	AB	AB	AA	AB	AA	AB	AA	AB	AB	AA	AA	AB	AA	AB	AB	AA	AA	AA	AB	AB	AA	AA	AA	AA	AA	AB	AB	AB	AB	AB	AA	AA	AB	AA	AB	AB	AA	AA	AB
Bj-B1-p36471748	--	BB	BB	BB	BB	BB	AB	BB	BB	BB	AB	AB	BB	AB	BB	AB	BB	AB	AB	BB	BB	AB	BB	AB	AB	BB	BB	BB	AB	AB	BB	BB	BB	BB	BB	AB	AB	AB	AB	AB	BB	BB	AB	BB	AB	AB	BB	BB	AB
Bj-B1-p36582889	--	BB	BB	BB	BB	BB	AB	BB	BB	BB	AB	AB	BB	AB	BB	AB	BB	AB	AB	BB	BB	AB	BB	AB	AB	BB	BB	BB	AB	AB	BB	BB	BB	BB	BB	AB	AB	AB	AB	AB	BB	BB	AB	BB	AB	AB	BB	BB	AB
Bj-B1-p36820994	BB	AA	AA	AA	AA	AA	AB	AA	AA	AA	AB	AB	AA	AB	AA	AB	AA	AB	AB	AA	AA	AB	AA	AB	AB	AA	AA	AA	AB	AB	AA	AA	AA	AA	AA	AB	AB	AB	AB	AB	AA	AA	AB	AA	AB	AB	AA	AA	AB
Bj-B1-p36828717	BB	AA	AA	AA	AA	AA	AB	AA	AA	AA	AB	AB	AA	AB	AA	AB	AA	AB	AB	AA	AA	AB	AA	AB	AB	AA	AA	AA	AB	AB	AA	AA	AA	AA	AA	AB	AB	AB	AB	AB	AA	AA	AB	AA	AB	AB	AA	AA	AB
Bj-B1-p36837786	AA	AA	BB	AA	AA	AA	AA	AA	AA	AA	AA	AA	AA	AA	AA	AA	AA	AA	AA	AA	AA	AA	AA	AA	AA	AA	AA	AA	AA	AA	AA	AA	AA	--	AA	AA	AA	AA	AA	AA	AA	AA	AA	AA	AA	AA	AA	AA	AA
Bj-B1-p36889541	AA	BB	BB	BB	BB	BB	AB	BB	BB	BB	AB	AB	BB	AB	BB	AB	BB	AB	AB	BB	BB	AB	BB	AB	AB	BB	BB	BB	AB	AB	BB	BB	BB	BB	BB	AB	AB	AB	AB	AB	BB	BB	AB	BB	AB	AB	BB	BB	AB
Bj-B1-p36897458	--	AA	AA	AA	AA	AA	AB	AA	AA	AA	AB	AB	AA	AB	AA	AB	AA	AB	AB	AA	AA	AB	AA	AB	AB	AA	AA	AA	AB	AB	AA	AA	AA	AA	AA	AB	AB	AB	AB	AB	AA	AA	AB	AA	AB	AB	AA	AA	AB
Bj-B1-p36906777	AA	BB	BB	BB	BB	BB	AB	BB	BB	BB	AB	AB	BB	AB	BB	AB	BB	AB	AB	BB	BB	AB	BB	AB	AB	BB	BB	BB	AB	AB	BB	BB	BB	BB	BB	AB	AB	AB	AB	AB	BB	BB	AB	BB	AB	AB	BB	BB	AB
Bj-B1-p36952186	BB	AA	AA	AA	AA	AA	AB	AA	AA	AA	AB	AB	AA	AB	AA	AB	AA	AB	AB	AA	AA	AB	AA	AB	AB	AA	AA	AA	AB	AB	AA	AA	AA	AA	AA	AB	AB	AB	AB	AB	AA	AA	AB	AA	AB	AB	AA	AA	AB
Bj-B1-p36956744	BB	AA	AA	AA	AA	AA	AB	AA	AA	AA	AB	AB	AA	AB	AA	AB	AA	AB	AB	AA	AA	AB	AA	AB	AB	AA	AA	AA	AB	AB	AA	AA	AA	AA	AA	AB	AB	AB	AB	AB	AA	AA	AB	AA	AB	AB	AA	AA	AB
Bj-B1-p36958355	AA	BB	BB	BB	BB	BB	AB	BB	BB	BB	AB	AB	BB	AB	BB	AB	BB	AB	AB	BB	BB	AB	BB	AB	AB	BB	BB	BB	AB	AB	BB	BB	BB	BB	BB	AB	AB	AB	AB	AB	BB	BB	AB	BB	AB	AB	BB	BB	AB
Bj-B1-p36969057	AA	BB	BB	BB	BB	BB	AB	BB	BB	BB	AB	AB	BB	AB	BB	AB	BB	AB	AB	BB	BB	AB	BB	AB	AB	BB	BB	BB	AB	AB	BB	BB	BB	BB	BB	AB	AB	AB	AB	AB	BB	BB	AB	BB	AB	AB	BB	BB	AB
Bj-B1-p36978286	AA	BB	BB	BB	BB	BB	AB	BB	BB	BB	AB	AB	BB	AB	BB	AB	BB	AB	AB	BB	BB	AB	BB	AB	AB	BB	BB	BB	AB	AB	BB	BB	BB	BB	BB	AB	AB	AB	AB	AB	BB	BB	AB	BB	AB	AB	BB	BB	AB
Bj-B1-p36981157	BB	AA	AA	AA	AA	AA	AB	AA	AA	AA	AB	AB	AA	AB	AA	AB	AA	AB	AB	AA	AA	AB	AA	AB	AB	AA	AA	AA	AB	AB	AA	AA	AA	AA	AA	AB	AB	AB	AB	AB	AA	AA	AB	AA	AB	AB	AA	AA	AB
Bj-B1-p36981772	AA	AB	AB	AB	AB	AB	AA	AB	AB	AB	AA	AA	AB	AA	AB	AA	AB	AA	AA	AB	AB	AA	AB	AA	AA	AB	AB	AB	AA	AA	AB	AB	AB	AA	AB	AA	AA	AA	AA	AA	AB	AB	AA	AB	AA	AA	AB	AB	AA
Bj-B1-p36991960	BB	AA	AA	AA	AA	AA	AB	AA	AA	AA	AB	AB	AA	AB	AA	AB	AA	AB	AB	AA	AA	AB	AA	AB	AB	AA	AA	AA	AB	AB	AA	AA	AA	AA	AA	AB	AB	AB	AB	AB	AA	AA	AB	AA	AB	AB	AA	AA	AB
Bj-B1-p37107979	AA	AB	AB	AB	--	AA	AA	AA	AA	--	AA	--	--	AA	AA	AA	AA	AA	AA	AA	AA	AA	--	AA	AA	AA	AB	--	AA	AA	AB	--	AA	AA	AA	AA	AA	AA	AA	AA	--	AA	AA	--	AA	AA	AA	AA	AA
Bj-B1-p37112734	AA	BB	BB	BB	BB	BB	AB	BB	BB	BB	AB	BB	BB	AB	BB	AB	BB	AB	AB	BB	AB	AB	BB	AB	AB	BB	BB	BB	AB	AB	BB	BB	BB	BB	BB	AB	AB	AB	AB	AB	BB	BB	AB	BB	AB	AB	BB	BB	AB
Bj-B1-p37118154	BB	AA	AA	AA	AA	AA	AB	AA	AA	AA	AB	AA	AA	AB	AA	AB	AA	AB	AB	AA	AB	AB	AA	AB	AB	AA	AA	AA	AB	AB	AA	AA	AA	AA	AA	AB	AB	AB	AB	AB	AA	AA	AB	AA	AB	AB	AA	AA	AB
Bj-B1-p37122305	AA	BB	BB	BB	BB	BB	AB	BB	BB	BB	AB	BB	BB	AB	BB	AB	BB	AB	AB	BB	AB	AB	BB	AB	AB	BB	BB	BB	AB	AB	BB	BB	BB	BB	BB	AB	AB	AB	AB	AB	BB	BB	AB	BB	AB	AB	BB	BB	AB
Bj-B1-p37229097	AA	BB	BB	BB	BB	BB	AB	BB	BB	BB	AB	BB	BB	AB	BB	AB	BB	AB	AB	BB	AB	AB	BB	AB	AB	BB	BB	BB	AB	AB	BB	BB	BB	BB	BB	AB	AB	AB	AB	AB	BB	BB	AB	BB	AB	AB	BB	BB	AB
Bj-B1-p37269985	AA	BB	BB	BB	BB	BB	AB	BB	BB	BB	AB	BB	BB	AB	BB	AB	BB	AB	AB	BB	AB	AB	BB	AB	AB	BB	BB	BB	AB	AB	BB	BB	BB	BB	BB	AB	AB	AB	AB	AB	BB	BB	AB	BB	AB	AB	BB	BB	AB
Bj-B1-p37298775	BB	BB	AA	BB	BB	BB	BB	BB	BB	BB	BB	BB	BB	BB	BB	BB	BB	BB	BB	BB	BB	BB	BB	BB	BB	BB	BB	BB	BB	BB	BB	BB	BB	BB	BB	BB	BB	BB	BB	BB	BB	BB	BB	BB	BB	BB	BB	BB	BB
Bj-B1-p37310309	AA	BB	BB	BB	BB	BB	AB	BB	BB	BB	AB	BB	BB	AB	BB	AB	BB	AB	AB	BB	AB	AB	BB	AB	AB	BB	BB	BB	AB	AB	BB	BB	BB	BB	BB	AB	AB	AB	AB	AB	BB	BB	AB	BB	AB	AB	BB	BB	AB
Bj-B1-p37316350	AA	BB	BB	BB	BB	BB	AB	BB	BB	BB	AB	BB	BB	AB	BB	AB	BB	AB	AB	BB	AB	AB	BB	AB	AB	BB	BB	BB	AB	AB	BB	BB	BB	BB	BB	AB	AB	AB	AB	AB	BB	BB	AB	BB	AB	AB	BB	BB	AB
Bj-B1-p37334604	--	BB	BB	BB	BB	BB	AB	BB	BB	BB	AB	BB	BB	AB	BB	AB	BB	AB	AB	BB	AB	AB	BB	AB	AB	BB	BB	BB	AB	AB	BB	BB	BB	BB	BB	AB	AB	AB	AB	AB	BB	BB	AB	BB	AB	AB	BB	BB	AB
Bj-B1-p37349218	BB	AA	AA	AA	AA	AA	AB	AA	AA	AA	AB	AA	AA	AB	AA	AB	AA	AB	AB	AA	AB	AB	AA	AB	AB	AA	AA	AA	AB	AB	AA	AA	AA	AA	AA	AB	AB	AB	AB	AB	AA	AA	AB	AA	AB	AB	AA	AA	AB
Bj-B1-p37354966	--	BB	BB	BB	BB	BB	AB	BB	BB	BB	AB	BB	BB	AB	BB	AB	BB	AB	AB	BB	AB	AB	BB	AB	AB	BB	BB	BB	AB	AB	BB	BB	BB	BB	BB	AB	AB	AB	AB	AB	BB	BB	AB	BB	AB	AB	BB	BB	AB
Bj-B1-p37360363	AA	BB	BB	BB	BB	BB	AB	BB	BB	BB	AB	BB	BB	AB	BB	AB	BB	AB	AB	BB	AB	AB	BB	AB	AB	BB	BB	BB	AB	AB	BB	BB	BB	BB	BB	AB	AB	AB	AB	AB	BB	BB	AB	BB	AB	AB	BB	BB	AB
Bj-B1-p37361819	AB	AA	AA	AA	AA	AA	AB	AA	AA	AA	AB	AA	AA	AB	AA	AB	AA	AB	AB	AA	AB	AB	AA	AB	AB	AA	AA	AA	AB	AB	AA	AA	AA	AA	AA	AB	AB	AB	AB	AB	AA	AA	AB	AA	AB	AB	AA	AA	AB
Bj-B1-p37367189	AA	BB	BB	BB	BB	BB	AB	BB	BB	BB	AB	BB	BB	AB	BB	AB	BB	AB	AB	BB	AB	AB	BB	AB	AB	BB	BB	BB	AB	AB	BB	BB	BB	BB	BB	AB	AB	AB	AB	AB	BB	BB	AB	BB	AB	AB	BB	BB	AB
Bj-B1-p37369821	AB	AA	AA	AA	AA	AA	AB	AA	AA	AA	AB	AA	AA	AB	AA	AB	AA	AB	AB	AA	AB	AB	AA	AB	AB	AA	AA	AA	AB	AB	AA	AA	AA	AA	AA	AB	AB	AB	AB	AB	AA	AA	AB	AA	AB	AB	AA	AA	AB
Bj-B1-p37386604	AA	BB	BB	BB	BB	BB	AB	BB	BB	BB	AB	BB	BB	AB	BB	AB	BB	AB	AB	BB	AB	AB	BB	AB	AB	BB	BB	BB	AB	AB	BB	BB	BB	BB	BB	AB	AB	AB	AB	AB	BB	BB	AB	BB	AB	AB	BB	BB	AB
Bj-B1-p37440292	BB	AA	AA	AA	AA	AA	AB	AA	AA	AA	AB	AA	AA	AB	AA	AB	AA	AB	AB	AA	AB	AB	AA	AB	AB	AA	AA	AA	AB	AB	AA	AA	AA	--	AA	AB	AB	AB	AB	AB	AA	AA	AB	AA	AB	AB	AA	AA	AB
Bj-B1-p37445402	AA	BB	BB	BB	BB	BB	AB	BB	BB	BB	AB	BB	BB	AB	BB	AB	BB	AB	AB	BB	AB	AB	BB	AB	AB	BB	BB	BB	AB	AB	BB	BB	BB	BB	BB	AB	AB	AB	AB	AB	BB	BB	AB	BB	AB	AB	BB	BB	AB
Bj-B1-p37473182	AB	BB	BB	BB	BB	BB	AB	BB	BB	BB	AB	BB	BB	AB	BB	AB	BB	AB	AB	BB	AB	AB	BB	AB	AB	BB	BB	BB	AB	AB	BB	BB	BB	BB	BB	AB	AB	AB	AB	AB	BB	BB	AB	BB	AB	AB	BB	BB	AB
Bj-B1-p37508743	AA	BB	AB	AB	BB	BB	AA	BB	BB	BB	AA	BB	BB	AA	BB	AA	AB	AA	AA	BB	AA	AA	AB	AA	AA	AB	AB	AB	AA	AA	AB	AB	AB	BB	AB	AA	AA	AA	AA	AA	AB	AB	AA	BB	AA	AA	BB	AB	AA
Bj-B1-p37621302	AA	BB	AA	BB	BB	BB	AB	BB	BB	BB	AB	BB	BB	AB	BB	AB	BB	AB	AB	BB	AB	AB	AB	AB	AB	BB	BB	BB	AB	AB	BB	BB	BB	BB	BB	AB	AB	AB	AB	AB	BB	BB	AB	BB	AB	AB	BB	BB	AB
Bj-B1-p37623185	AA	BB	AA	BB	BB	BB	AB	BB	BB	BB	AB	BB	BB	AB	BB	AB	BB	AB	AB	BB	AB	AB	AB	AB	AB	BB	BB	BB	AB	AB	BB	BB	BB	BB	BB	AB	AB	AB	AB	AB	BB	BB	AB	BB	AB	AB	BB	BB	AB
Bj-B1-p37867015	BB	AA	AA	AB	AA	AA	AB	AA	AA	AA	AB	AA	AA	AB	AA	AB	AA	AB	AB	AA	AB	AB	AB	AB	AB	AA	AA	AA	AB	AB	AA	AA	AA	AA	AA	AB	AB	AB	AB	AB	AA	AA	AB	AA	AB	AB	AA	AA	AB
Bj-B1-p37868739	--	AA	AA	AB	AA	AA	AB	AA	AA	AA	AB	AA	AA	AB	AA	AB	AA	AB	AB	AA	AB	AB	AB	AB	AB	AA	AA	AA	AB	AB	AA	AA	AA	AA	AA	AB	AB	AB	AB	AB	AA	AA	AB	AA	AB	AB	AA	AA	AB
Bj-B1-p37933286	AA	AB	AA	AB	AB	AB	AB	AB	AB	AB	AB	AB	AB	AB	AB	AB	AB	AB	AB	AB	AB	AB	AB	AB	AB	AB	AB	AB	AB	AB	AB	AB	AB	AB	AB	AB	AB	AB	AB	AB	AB	AB	AB	AB	AB	AB	AB	AB	AB
Bj-B1-p37954381	AA	BB	AA	AB	BB	BB	AB	BB	BB	BB	AB	BB	BB	AB	BB	AB	BB	AB	AB	BB	AB	AB	AB	AB	AB	BB	BB	BB	AB	AB	BB	BB	BB	BB	BB	AB	AB	AB	AB	AB	BB	BB	AB	BB	AB	AB	BB	BB	AB
Bj-B1-p37998931	BB	AA	AA	AB	AA	AA	AB	AA	AA	AA	AB	AA	AA	AB	AA	AB	AA	AB	AB	AA	AB	AB	AB	AB	AB	AA	AA	AA	AB	AB	AA	AA	AA	AA	AA	AB	AB	AB	AB	AB	AA	AA	AB	AA	AB	AB	AA	AA	AB
Bj-B1-p38027310	--	BB	BB	AB	BB	BB	AB	BB	BB	BB	AB	BB	BB	AB	BB	AB	BB	AB	AB	BB	AB	AB	AB	AB	AB	BB	BB	BB	AB	AB	BB	BB	BB	BB	BB	AB	AB	AB	AB	AB	BB	BB	AB	BB	AB	AB	BB	BB	AB
Bj-B1-p38032080	BB	BB	AA	BB	BB	BB	BB	BB	BB	BB	BB	BB	BB	BB	BB	BB	BB	BB	BB	BB	BB	BB	BB	BB	BB	BB	BB	BB	BB	BB	BB	BB	BB	BB	BB	BB	BB	BB	BB	BB	BB	BB	BB	BB	BB	BB	BB	BB	BB
Bj-B1-p38079600	BB	AB	BB	AB	AB	AB	AB	AB	AB	AB	AB	AB	AB	AB	AB	AB	AB	AB	AB	AB	AB	AB	AB	AB	AB	AB	AB	AB	AB	AB	AB	AB	AB	AB	AB	AB	AB	AB	AB	AB	AB	AB	AB	AB	AB	AB	AB	AB	AB
Bj-B1-p38094948	BB	BB	AA	BB	BB	BB	BB	BB	BB	BB	BB	BB	BB	BB	BB	BB	BB	BB	BB	BB	BB	BB	BB	BB	BB	BB	BB	BB	BB	BB	BB	BB	BB	BB	BB	BB	BB	BB	BB	BB	BB	BB	BB	BB	BB	BB	BB	BB	BB
Bj-B1-p38100502	BB	BB	AB	BB	BB	BB	BB	BB	BB	BB	BB	BB	BB	BB	BB	BB	BB	BB	BB	BB	BB	BB	BB	BB	BB	BB	BB	BB	BB	BB	BB	BB	BB	BB	BB	BB	BB	BB	BB	BB	BB	BB	BB	BB	BB	BB	BB	BB	BB
Bj-B1-p38132280	--	BB	BB	AB	BB	BB	AB	BB	BB	BB	AB	BB	BB	AB	BB	AB	BB	AB	AB	BB	AB	AB	AB	AB	AB	BB	BB	BB	AB	AB	BB	BB	BB	BB	BB	AB	BB	AB	AB	AB	BB	BB	AB	BB	AB	AB	BB	BB	AB
Bj-B1-p38141928	BB	AA	AA	AB	AA	AA	AB	AA	AA	AA	AB	AA	AA	AB	AA	AB	AA	AB	AB	AA	AB	AB	AB	AB	AB	AA	AA	AA	AB	AB	AA	AA	AA	AA	AA	AB	AA	AB	AB	AB	AA	AA	AB	AA	AB	AB	AA	AA	AB
Bj-B1-p38170820	--	BB	BB	AB	BB	BB	AB	BB	BB	BB	AB	BB	BB	AB	BB	AB	BB	AB	AB	BB	AB	AB	AB	AB	AB	BB	BB	BB	AB	AB	BB	BB	BB	BB	BB	AB	BB	AB	AB	AB	BB	BB	AB	BB	AB	AB	BB	BB	AB
Bj-B1-p38173790	BB	AA	BB	AB	AA	AA	AB	AA	AA	AA	AB	AA	AA	AB	AA	AB	AA	AB	AB	AA	AB	AB	AB	AB	AB	AA	AA	AA	AB	AB	AA	AA	AA	AA	AA	AB	AA	AB	AB	AB	AA	AA	AB	AA	AB	AB	AA	AA	AB
Bj-B1-p38392253	AB	AA	AA	AB	AA	AA	AB	AA	AA	AA	AB	AA	AA	AB	AA	AB	AA	AB	AB	AA	AB	AB	AB	AB	AB	AB	AA	AA	AB	AB	AA	AA	AA	AA	AA	AB	AA	AB	AB	AB	AA	AA	AB	AA	AB	AB	AA	AA	AB
Bj-B1-p38401470	BB	AA	AA	AB	AA	AA	AB	AA	AA	AA	AB	AA	AA	AB	AA	AB	AA	AB	AB	AA	AB	AB	AB	AB	AB	AB	AA	AA	AB	AB	AA	AA	AA	AA	AA	AB	AA	AB	AB	AB	AA	AA	AB	AA	AB	AB	AA	AA	AB
Bj-B1-p38439495	--	BB	BB	AB	BB	BB	AB	BB	BB	BB	AB	BB	BB	AB	BB	AB	BB	AB	AB	BB	AB	AB	AB	AB	AB	AB	BB	BB	AB	AB	BB	BB	BB	BB	BB	AB	BB	AB	AB	AB	--	BB	AB	BB	AB	AB	BB	BB	AB
Bj-B1-p38442751	AA	BB	BB	AB	BB	BB	AB	BB	BB	BB	AB	BB	BB	AB	BB	AB	BB	AB	AB	BB	AB	AB	AB	AB	AB	AB	BB	BB	AB	AB	BB	BB	BB	BB	BB	AB	BB	AB	AB	AB	BB	BB	AB	BB	AB	AB	BB	BB	AB
Bj-B1-p38508688	AA	BB	AA	AB	BB	BB	AB	BB	BB	BB	AB	BB	BB	AB	BB	AB	BB	AB	AB	BB	AB	AB	AB	AB	AB	AB	BB	BB	AB	AB	BB	BB	BB	BB	BB	AB	BB	AB	AB	AB	BB	BB	AB	BB	AB	AB	BB	BB	AB
Bj-B1-p38520710	AA	BB	AA	AB	BB	BB	AB	BB	BB	BB	AB	BB	BB	AB	BB	AB	BB	AB	AB	BB	AB	AB	AB	AB	AB	AB	BB	BB	AB	AB	BB	BB	BB	BB	BB	AB	BB	AB	AB	AB	BB	BB	AB	BB	AB	AB	BB	BB	AB
Bj-B1-p38525391	AB	AA	AA	AB	AA	AA	AB	AA	AA	AA	AB	AA	AA	AB	AA	AB	AA	AB	AB	AA	AB	AB	AB	AB	AB	AB	AA	AA	AB	AB	AA	AA	AA	AA	AA	AB	AA	AB	AB	AB	AA	AA	AB	AA	AB	AB	AA	AA	AB
Bj-B1-p38528205	AA	BB	BB	AB	BB	BB	AB	BB	BB	BB	AB	BB	BB	AB	BB	AB	BB	AB	AB	BB	AB	AB	AB	AB	AB	AB	BB	BB	AB	AB	BB	BB	BB	BB	BB	AB	BB	AB	AB	AB	BB	BB	AB	BB	AB	AB	BB	BB	AB
Bj-B1-p38593221	AA	BB	AA	AB	BB	BB	AB	BB	BB	BB	AB	BB	BB	AB	BB	AB	BB	AB	AB	BB	AB	AB	AB	AB	AB	AB	BB	BB	AB	AB	BB	BB	AB	BB	BB	AB	BB	AB	AB	AB	BB	BB	AB	BB	AB	AB	BB	BB	AB
Bj-B1-p38596106	BB	AB	BB	BB	AB	AB	BB	AB	AB	AB	BB	AB	AB	BB	AB	BB	AB	BB	BB	AB	BB	BB	BB	BB	BB	BB	AB	AB	BB	BB	AB	AB	BB	--	AB	BB	AB	BB	BB	BB	AB	AB	BB	AB	BB	BB	AB	AB	BB
Bj-B1-p38612451	AA	BB	AA	AB	BB	BB	AB	BB	BB	BB	AB	BB	BB	AB	BB	AB	BB	AB	AB	BB	AB	AB	AB	AB	AB	AB	BB	BB	AB	AB	BB	BB	AB	BB	BB	AB	BB	AB	AB	AB	BB	BB	AB	BB	AB	AB	BB	BB	AB
Bj-B1-p38747028	AB	AA	AA	AB	AA	AA	AB	AA	AA	AA	AB	AA	AA	AB	AA	AB	AA	AB	AB	AA	AB	AB	AB	AB	AB	AB	AA	AA	AB	AB	AA	AA	AB	AA	AA	AB	AA	AB	AB	AB	AA	AA	AB	AA	AB	AB	AA	AA	AB
Bj-B1-p38754585	--	AA	AA	AB	AA	AA	AB	AA	AA	AA	AB	AA	AA	AB	AA	AB	AA	AB	AB	AA	AB	AB	AB	AB	AB	AB	AA	AA	AB	AB	AA	AA	AB	AA	AA	AB	AA	AB	AB	AB	AA	AA	AB	AA	AB	AB	AA	AB	AB
Bj-B1-p38759603	BB	AA	AA	AB	AA	AA	AB	AA	AA	AA	AB	AA	AA	AB	AA	AB	AA	AB	AB	AA	AB	AB	AB	AB	AB	AB	AA	AA	AB	AB	AA	AA	AB	AA	AA	AB	AA	AB	AB	AB	AA	AA	AB	AA	AB	AB	AA	AB	AB
Bj-B1-p38771044	--	BB	BB	AB	BB	BB	AB	BB	BB	BB	AB	BB	BB	AB	BB	AB	BB	AB	AB	BB	AB	AB	AB	AB	AB	AB	BB	BB	AB	AB	BB	BB	AB	BB	BB	AB	BB	AB	AB	AB	BB	BB	AB	BB	AB	AB	BB	AB	AB
Bj-B1-p38837723	--	BB	BB	AB	BB	BB	AB	BB	BB	BB	AB	BB	BB	AB	BB	AB	BB	AB	AB	BB	AB	AB	AB	AB	AB	AB	BB	BB	AB	AB	BB	BB	AB	BB	BB	AB	BB	AB	AB	AB	BB	BB	AB	BB	AB	AB	BB	AB	AB
Bj-B1-p38844248	--	AA	AA	AB	AA	AA	AB	AA	AA	AA	AB	AA	AA	AB	AA	AB	AA	AB	AB	AA	AB	AB	AB	AB	AB	AB	AA	AA	AB	AB	AA	AA	AB	AA	AA	AB	AA	AB	AB	AB	AA	AA	AB	AA	AB	AB	AA	AB	AB
Bj-B1-p38855983	AA	BB	BB	AB	BB	BB	AB	BB	BB	BB	AB	BB	BB	AB	BB	AB	BB	AB	AB	BB	AB	AB	AB	AB	AB	AB	BB	BB	AB	AB	BB	BB	AB	BB	BB	AB	BB	AB	AB	AB	BB	BB	AB	BB	AB	AB	BB	AB	AB
Bj-B1-p39138260	AA	BB	BB	AB	BB	BB	AB	BB	BB	BB	AB	BB	BB	AB	AB	AB	BB	AB	AB	BB	AB	AB	AB	AB	AB	AB	BB	BB	AB	AB	BB	BB	AB	BB	BB	AB	BB	AB	AB	AB	BB	BB	AB	BB	BB	AB	BB	AB	AB
Bj-B1-p39141797	BB	AA	AA	AB	AA	AA	AB	AA	AA	AA	AB	AA	AA	AB	AB	AB	AA	AB	AB	AA	AB	AB	AB	AB	AB	AB	AA	AA	AB	AB	AA	AA	AB	AA	AA	AB	AA	AB	AB	AB	AA	AA	AB	AA	AA	AB	AA	AB	AB
Bj-B1-p39150947	AA	BB	BB	AB	BB	BB	AB	BB	BB	BB	AB	BB	BB	AB	AB	AB	BB	AB	AB	BB	AB	AB	AB	AB	AB	AB	BB	BB	AB	AB	BB	BB	AB	BB	BB	AB	BB	AB	AB	AB	BB	BB	AB	BB	BB	AB	BB	AB	AB
Bj-B1-p39277702	AB	BB	BB	AB	BB	BB	AB	BB	BB	BB	AB	BB	BB	AB	AB	AB	BB	AB	AB	BB	AB	AB	AB	AB	AB	AB	BB	BB	AB	AB	BB	BB	AB	BB	BB	AB	BB	AB	AB	AB	BB	BB	AB	BB	BB	AB	BB	AB	AB
Bj-B1-p39299749	BB	AA	AA	BB	AA	--	BB	AA	AA	AA	BB	--	--	BB	BB	BB	--	BB	BB	AA	BB	BB	BB	BB	BB	BB	AA	--	BB	BB	--	--	BB	--	AA	BB	--	BB	BB	BB	AB	AA	BB	--	AA	BB	AA	BB	BB
Bj-B1-p39323501	AB	AA	AA	AB	AA	AA	AB	AA	AA	AA	AB	AA	AA	AB	AB	AB	AA	AB	AB	AA	AB	AB	AB	AB	AB	AB	AA	AA	AB	AB	AA	AA	AB	AA	AA	AB	AA	AB	AB	AB	--	AA	AB	AA	AA	AB	AA	AB	AB
Bj-B1-p39331711	BB	AA	BB	AB	AA	AA	AB	AA	AA	AA	AB	AA	AA	AB	AB	AB	AA	AB	AB	AA	AB	AB	AB	AB	AB	AB	AA	AA	AB	AB	AA	AA	AB	AA	AA	AB	AA	AB	AB	AB	AA	AA	AB	AA	AA	AB	AA	AB	AB
Bj-B1-p39331978	--	BB	BB	AB	BB	BB	AB	BB	BB	BB	AB	BB	BB	AB	AB	AB	BB	AB	AB	BB	AB	AB	AB	AB	AB	AB	BB	BB	AB	AB	BB	BB	AB	BB	BB	AB	BB	AB	AB	AB	--	BB	AB	BB	BB	AB	BB	AB	AB
Bj-B1-p39338523	AB	AA	AA	AB	AA	AA	AB	AA	AA	AA	AB	AA	AA	AB	AB	AB	AA	AB	AB	AA	AB	AB	AB	AB	AB	AB	AA	AA	AB	AB	AA	AA	AB	AA	AA	AB	AA	AB	AB	AB	AA	AA	AB	AA	AA	AB	AA	AB	AB
Bj-B1-p39356634	AB	AA	AA	AB	AA	AA	AB	AA	AA	AA	AB	AA	AA	AB	AB	AB	AA	AB	AB	AA	AB	AB	AB	AB	AB	AB	AA	AA	AB	AB	AA	AA	AB	AA	AA	AB	AA	AB	AB	AB	AA	AA	AB	AA	AA	AB	AA	AB	AB
Bj-B1-p39372777	AB	AA	AA	AB	AA	AA	AB	AA	AA	AA	AB	AA	AA	AB	AB	AB	AA	AB	AB	AA	AB	AB	AB	AB	AB	AB	AA	AA	AB	AB	AA	AA	AB	AA	AA	AB	AA	AB	AB	AB	AA	AA	AB	AA	AA	AB	AA	AB	AB
Bj-B1-p39378262	AB	AA	AA	AB	AA	AA	AB	AA	AA	AA	AB	AA	AA	AB	AB	AB	AA	AB	AB	AA	AB	AB	AB	AB	AB	AB	AA	AA	AB	AB	AA	AA	AB	AA	AA	AB	AA	AB	AB	AB	AA	AA	AB	AA	AA	AB	AA	AB	AB
Bj-B1-p39409833	AB	AA	AA	AB	AA	AA	AB	AA	AA	AA	AB	AA	AA	AB	AB	AB	AA	AB	AB	AA	AB	AB	AB	AB	AB	AB	AA	AA	AB	AB	AA	AA	AB	AA	AA	AB	AA	AB	AB	AB	AA	AA	AB	AA	AA	AB	AA	AB	--
Bj-B1-p39581760	AB	BB	BB	AB	BB	BB	AB	BB	BB	BB	AB	BB	BB	AB	AB	AB	BB	AB	AB	BB	AB	AB	AB	AB	AB	AB	BB	BB	AB	AB	BB	BB	AB	BB	BB	AB	BB	AB	AB	AB	BB	BB	AB	BB	BB	AB	BB	AB	AB
Bj-B1-p39599928	AA	BB	BB	AA	BB	--	AA	BB	BB	BB	AA	BB	BB	AA	AA	AA	--	AA	AA	BB	AA	AA	AA	AA	AA	AA	--	BB	AA	AA	--	BB	AA	--	BB	AA	--	AA	AA	AA	AB	BB	AA	BB	BB	AA	BB	AA	AA
Bj-B1-p39694477	AB	AA	AA	AB	AA	AA	AB	AA	AA	AA	AB	AA	AA	AB	AB	AB	AA	AB	AB	AA	AB	AB	AB	AB	AB	AB	AA	AA	AB	AB	AA	AA	AB	AA	AA	AB	AA	AB	AB	AB	AA	AA	AB	AA	AA	AB	AA	AB	AB
Bj-B1-p39761581	AB	AA	AA	AB	AA	AA	AB	AA	AA	AA	AB	AA	AA	AB	AB	AB	AA	AB	AB	AA	AB	AB	AB	AB	AB	AB	AA	AA	AB	AB	AA	AA	AB	AA	AA	AB	AA	AB	AB	AB	AA	AA	AB	AA	AA	AB	AA	AB	AB
Bj-B1-p39821179	BB	--	BB	BB	--	AB	BB	AB	--	AB	--	AB	AB	BB	--	--	--	--	--	AB	BB	--	--	BB	BB	BB	AB	AB	BB	BB	AB	AB	--	AB	AB	BB	--	BB	BB	BB	AB	AB	--	AB	AB	BB	AB	BB	BB
Bj-B1-p39918065	BB	BB	AA	BB	BB	BB	BB	BB	BB	BB	BB	BB	BB	BB	BB	BB	BB	BB	BB	BB	BB	BB	BB	BB	BB	BB	BB	BB	BB	BB	BB	BB	BB	BB	BB	BB	BB	BB	BB	BB	BB	BB	BB	BB	BB	BB	BB	BB	BB
Bj-B1-p39921684	AB	AB	BB	AB	AB	AB	AB	AB	AB	AB	AB	AB	AB	AB	AB	AB	AB	AB	AB	AB	AB	AB	AB	AB	AB	AB	AB	AB	AB	AB	AB	AB	AB	AB	AB	AB	AB	AB	AB	AB	AB	AB	AB	AB	AB	AB	AB	AB	AB
Bj-B1-p39932815	BB	BB	AA	BB	BB	BB	BB	BB	BB	BB	BB	BB	BB	BB	BB	BB	BB	BB	BB	BB	BB	BB	BB	BB	BB	BB	BB	BB	BB	BB	BB	BB	BB	BB	BB	BB	BB	BB	BB	BB	BB	BB	BB	BB	BB	BB	BB	BB	BB
Bj-B1-p40020608	AA	AA	BB	AA	AA	AA	AA	AA	AA	AA	AA	AA	AA	AA	AA	AA	AA	AA	AA	AA	AA	AA	AA	AA	AA	AA	AA	AA	AA	AA	AA	AA	AA	AA	AA	AA	AA	AA	AA	AA	AA	AA	AA	AA	AA	AA	AA	AA	AA
Bj-B1-p40062507	BB	AA	AA	AB	AB	AA	AB	AA	AA	AA	AB	AA	AA	AB	AB	AB	AA	AB	AB	AA	AB	AB	AB	AB	AB	AB	AA	AA	AB	AB	AA	AA	AB	AA	AA	AB	AA	AB	AB	AB	AA	AA	AB	AA	AA	AB	AA	AB	AB
Bj-B1-p40247850	BB	AA	AA	AB	AB	AA	AB	AA	AA	AA	AB	AA	AA	AB	AB	AB	AA	AB	AB	AA	AB	AB	AB	AB	AB	AB	AA	AA	AB	AB	AA	AA	AB	AA	AA	AB	AA	AB	AB	AB	AA	AA	AB	AA	AA	AB	AA	AB	AB
Bj-B1-p406796	AB	BB	AB	BB	AB	AB	AB	AB	AB	AB	BB	AB	AB	BB	AB	BB	AB	AB	BB	BB	AB	BB	BB	BB	BB	AB	AB	AB	AB	BB	BB	AB	AB	BB	BB	AB	AB	AB	AB	BB	AB	AB	AB	AB	BB	AB	AB	BB	BB
Bj-B1-p40817349	AA	BB	BB	AB	AB	BB	AB	BB	BB	BB	AB	BB	BB	AB	AB	AB	BB	AB	BB	BB	AB	AB	AB	AB	AB	AB	BB	BB	AB	AB	BB	BB	AB	BB	BB	AB	BB	AB	AB	AB	BB	BB	AB	BB	BB	AB	BB	AB	AB
Bj-B1-p40930313	AA	BB	BB	AB	AB	BB	AB	BB	BB	BB	AB	BB	BB	AB	AB	AB	BB	AB	BB	BB	AB	AB	AB	AB	AB	AB	BB	BB	AB	AB	BB	BB	AB	BB	BB	AB	BB	AB	AB	AB	BB	BB	AB	BB	BB	AB	BB	AB	AB
Bj-B1-p40931825	AA	BB	BB	AB	AB	BB	AB	BB	BB	BB	AB	BB	BB	AB	AB	AB	BB	AB	BB	BB	AB	AB	AB	AB	AB	AB	BB	BB	AB	AB	BB	BB	AB	BB	BB	AB	BB	AB	AB	AB	BB	BB	AB	BB	BB	AB	BB	AB	AB
Bj-B1-p40984643	--	AA	AA	AB	AB	AA	AB	AA	AA	AA	AB	AA	AA	AB	AB	AB	AA	AB	AA	AA	AB	AB	AB	AB	AB	AB	AA	AA	AB	AB	AA	AA	AB	AA	AA	AB	AA	AB	AB	AB	AA	AA	AB	AA	AA	AB	AA	AB	AB
Bj-B1-p41051252	AA	BB	BB	AB	AB	BB	AB	BB	BB	BB	AB	BB	BB	AB	AB	AB	BB	AB	BB	BB	AB	AB	AB	AB	AB	AB	BB	BB	AB	AB	BB	BB	AB	BB	BB	AB	BB	AB	AB	AB	BB	BB	AB	BB	BB	AB	BB	AB	AB
Bj-B1-p41054081	AA	BB	BB	AB	AB	BB	AB	BB	BB	BB	AB	BB	BB	AB	AB	AB	BB	AB	BB	BB	AB	AB	AB	AB	AB	AB	BB	BB	AB	AB	BB	BB	AB	BB	BB	AB	BB	AB	AB	AB	BB	BB	AB	BB	BB	AB	BB	AB	AB
Bj-B1-p41060162	BB	AA	AA	AB	AB	AA	AB	AA	AA	AA	AB	AA	AA	AB	AB	AB	AA	AB	AA	AA	AB	AB	AB	AB	AB	AB	AA	AA	AB	AB	AA	AA	AB	AA	AA	AB	AA	AB	AB	AB	AA	AA	AB	AA	AA	AB	AA	AB	AB
Bj-B1-p41139697	BB	AA	AA	AB	AB	AA	AB	AA	AA	AA	AB	AA	AA	AB	AB	AB	AA	AB	AA	AA	AB	AB	AB	AB	AB	AB	AA	AA	AB	AB	AA	AA	AB	AA	AA	AB	AA	AB	AB	AB	AA	AA	AB	AA	AA	AB	AA	AB	AB
Bj-B1-p41157918	--	AA	AA	AB	AB	AA	AB	AA	AA	AA	AB	AA	AA	AB	AB	AB	AA	AB	AA	AA	AB	AB	AB	AB	AB	AB	AA	AA	AB	AB	AA	AA	AB	AA	AA	AB	AA	AB	AB	AB	AA	AA	AB	AA	AA	AB	AA	AB	AB
Bj-B1-p41188048	BB	AA	AA	AB	AB	AA	AB	AA	AA	AA	AB	AA	AA	AB	AB	AB	AA	AB	AA	AA	AB	AB	AB	AB	AB	AB	AA	AA	AB	AB	AA	AA	AB	AA	AA	AB	AA	AB	AB	AB	AA	AA	AB	AA	AA	AB	AA	AB	AB
Bj-B1-p41192784	BB	AB	AB	BB	BB	AB	BB	AB	AB	AB	BB	AB	AB	BB	BB	BB	AB	BB	AB	AB	BB	BB	BB	BB	BB	BB	AB	AB	BB	BB	AB	AB	BB	--	AB	BB	AB	BB	BB	BB	AB	AB	BB	AB	AB	BB	AB	BB	BB
Bj-B1-p41197337	AA	BB	BB	AB	AB	BB	AB	BB	BB	BB	AB	BB	BB	AB	AB	AB	BB	AB	BB	BB	AB	AB	AB	AB	AB	AB	BB	BB	AB	AB	BB	BB	AB	BB	BB	AB	BB	AB	AB	AB	BB	BB	AB	BB	BB	AB	BB	AB	AB
Bj-B1-p41202655	AA	BB	BB	AB	AB	BB	AB	BB	BB	BB	AB	BB	BB	AB	AB	AB	BB	AB	BB	BB	AB	AB	AB	AB	AB	AB	BB	BB	AB	AB	BB	BB	AB	BB	BB	AB	BB	AB	AB	AB	BB	BB	AB	BB	BB	AB	BB	AB	AB
Bj-B1-p41211190	BB	AA	AA	AB	AB	AA	AB	AA	AA	AA	AB	AA	AA	AB	AB	AB	AA	AB	AA	AA	AB	AB	AB	AB	AB	AB	AA	AA	AB	AB	AA	AA	AB	AA	AA	AB	AA	AB	AB	AB	AA	AA	AB	AA	AA	AB	AA	AB	AB
Bj-B1-p41233233	AB	BB	BB	AB	AB	BB	AB	BB	BB	BB	AB	BB	BB	AB	AB	AB	BB	AB	BB	BB	AB	AB	AB	AB	AB	AB	BB	BB	AB	AB	BB	BB	AB	BB	BB	AB	BB	AB	AB	AB	BB	BB	AB	BB	BB	AB	BB	AB	AB
Bj-B1-p41235469	BB	BB	--	BB	BB	BB	BB	BB	BB	BB	BB	BB	BB	BB	BB	BB	BB	BB	BB	BB	BB	BB	BB	BB	BB	BB	BB	BB	BB	BB	BB	BB	BB	BB	BB	BB	BB	BB	BB	BB	BB	BB	BB	BB	BB	BB	BB	BB	BB
Bj-B1-p41260647	AA	BB	BB	AB	AB	BB	AB	BB	BB	BB	AB	BB	BB	AB	AB	AB	BB	AB	BB	BB	AB	AB	AB	AB	AB	AB	BB	BB	AB	AB	BB	BB	AB	BB	BB	AB	BB	AB	AB	AB	BB	BB	AB	BB	BB	AB	BB	AB	AB
Bj-B1-p41274600	AA	BB	BB	AB	AB	BB	AB	BB	BB	BB	AB	BB	BB	AB	AB	AB	BB	AB	BB	BB	AB	AB	AB	AB	AB	AB	BB	BB	AB	AB	BB	BB	AB	BB	BB	AB	BB	AB	AB	AB	BB	BB	AB	BB	BB	AB	BB	AB	AB
Bj-B1-p41284741	--	BB	BB	AB	AB	BB	AB	BB	BB	BB	AB	BB	BB	AB	AB	AB	BB	AB	BB	BB	AB	AB	AB	AB	AB	AB	BB	BB	AB	AB	BB	BB	AB	BB	BB	AB	BB	AB	AB	AB	BB	BB	AB	BB	BB	AB	BB	AB	AB
Bj-B1-p41315586	BB	AA	AA	AB	AB	AA	AB	AA	AA	AA	AB	AA	AA	AB	AB	AB	AA	AB	AA	AA	AB	AB	AB	AB	AB	AB	AA	AA	AB	AB	AA	AA	AB	AA	AA	AB	AA	AB	AB	AB	AA	AA	AB	AA	AA	AB	AA	AB	AB
Bj-B1-p4419514	BB	AA	BB	AA	AA	AB	AA	AB	AA	AB	AB	AB	AA	AB	AA	AB	AA	AA	AB	AA	AA	AA	AA	AA	AB	AA	AB	AA	AB	AA	AA	AA	AB	AA	AB	AB	AA	AA	AB	AB	AA	AA	AB	AA	AB	AB	AA	AA	AB
Bj-B1-p4425360	AA	AB	AA	AB	AB	AB	AB	AB	AB	AB	AB	AB	AB	AB	AB	AB	AB	AB	AB	AB	AB	AB	AB	AB	AB	AB	AB	AB	AB	AB	AB	AB	AB	AB	AB	AB	AB	AB	AB	AB	AB	AB	AB	AB	AB	AB	AB	AB	AB
Bj-B1-p4428452	AA	BB	AA	BB	BB	AB	BB	AB	BB	AB	AB	AB	BB	AB	BB	AB	BB	BB	AB	BB	BB	BB	BB	BB	AB	BB	AB	BB	AB	BB	BB	BB	AB	BB	AB	AB	BB	BB	AB	AB	BB	BB	AB	BB	AB	AB	BB	BB	AB
Bj-B1-p4452190	BB	AA	BB	AA	AA	AB	AA	AB	AA	AB	AB	AB	AA	AB	AA	AB	AA	AA	AB	AA	AA	AA	AA	AA	AB	AA	AB	AA	AB	AA	AA	AA	AB	--	AB	AB	AA	AA	AB	AB	AA	AA	AB	AA	AB	AB	AA	AA	AB
Bj-B1-p4461241	BB	AB	BB	AB	AB	AB	AB	AB	AB	AB	AB	AB	AB	AB	AB	AB	AB	AB	AB	AB	AB	AB	AB	AB	AB	AB	AB	AB	AB	AB	AB	AB	AB	AB	AB	AB	AB	AB	AB	AB	AB	AB	AB	AB	AB	AB	AB	AB	AB
Bj-B1-p4488000	AA	BB	AA	BB	BB	AB	BB	AB	BB	AB	AB	AB	BB	AB	BB	AB	BB	BB	AB	BB	BB	BB	BB	BB	AB	BB	AB	BB	AB	BB	BB	BB	AB	BB	AB	AB	BB	BB	AB	AB	BB	BB	AB	BB	AB	AB	BB	BB	AB
Bj-B1-p4523283	AA	BB	AA	BB	BB	AB	BB	AB	BB	AB	AB	AB	BB	AB	BB	AB	BB	BB	AB	BB	BB	BB	BB	BB	AB	BB	AB	BB	AB	BB	BB	BB	AB	BB	AB	AB	BB	BB	AB	AB	BB	BB	AB	BB	AB	AB	BB	BB	AB
Bj-B1-p4525172	BB	AA	AA	AA	AA	AB	AA	AB	AA	AB	AB	AB	AA	AB	AA	AB	AA	AA	AB	AA	AA	AA	AA	AA	AB	AA	AB	AA	AB	AA	AA	AA	AB	AA	AB	AB	AA	AA	AB	AB	AA	AA	AB	AA	AB	AB	AA	AA	AB
Bj-B1-p4536367	BB	AA	AB	AA	AA	AB	AA	AB	AA	AB	AB	AB	AA	AB	AA	AB	AA	AA	AB	AA	AA	AA	AA	AA	AB	AA	AB	AA	AB	AA	AA	AA	AB	AA	AB	AB	AA	AA	AB	AB	AA	AA	AB	AA	AB	AB	AA	AA	AB
Bj-B1-p4644147	BB	AA	BB	AA	AA	AB	AA	AB	AA	AB	AB	AB	AA	AB	AA	AB	AA	AA	AB	AA	AA	AA	AA	AA	AB	AA	AB	AA	AB	AA	AA	AA	AA	AA	AB	AB	AA	AA	AB	AB	AA	AA	AB	AA	AB	AB	AA	AA	AB
Bj-B1-p4689378	BB	AA	AA	AA	AA	AB	AA	AB	AA	AB	AB	AB	AA	AB	AA	AB	AA	AA	AB	AA	AA	AA	AA	AA	AB	AA	AB	AA	AB	AA	AA	AA	AA	AA	AB	AB	AA	AA	AB	AB	AA	AA	AB	AA	AB	AB	AA	AA	AB
Bj-B1-p4692834	BB	--	AA	AA	AA	BB	--	BB	AA	BB	BB	BB	AA	BB	AA	BB	AA	AA	BB	AA	AA	AA	--	--	BB	AA	BB	AA	BB	AA	AA	--	AA	AA	BB	BB	--	--	BB	BB	AB	AA	BB	AA	BB	BB	--	AA	BB
Bj-B1-p4714058	AA	AA	AA	AA	AA	AA	AA	AA	AA	AA	AA	AA	AB	AA	--	AA	AA	AA	AA	AA	AA	AA	AA	AA	AA	AA	AA	--	AA	AA	AB	AA	--	AA	AA	AA	AA	--	AA	AA	AA	AA	AA	AB	AA	AA	AA	AA	AA
Bj-B1-p4721366	AA	BB	BB	BB	BB	AB	BB	AB	BB	AB	AB	AB	BB	AB	BB	AB	BB	BB	AB	BB	BB	BB	BB	BB	AB	BB	AB	BB	AB	BB	BB	BB	BB	BB	AB	AB	BB	BB	AB	AB	BB	BB	AB	BB	AB	AB	BB	BB	AB
Bj-B1-p4743718	BB	AA	AA	AA	AA	AB	AA	AB	AA	AB	AB	AB	AA	AB	AA	AB	AA	AA	AB	AA	AA	AA	AA	AA	AB	AA	AB	AA	AB	AA	AA	AA	AA	AA	AB	AB	AA	AA	AB	AB	AA	AA	AB	AA	AB	AB	AA	AA	AB
Bj-B1-p4748205	BB	AA	AA	AA	AA	AB	AA	AB	AA	AB	AB	AB	AA	AB	AA	AB	AA	AA	AB	AA	AA	AA	AA	AA	AB	AA	AB	AA	AB	AA	AA	AA	AA	AA	AB	AB	AA	AA	AB	AB	AA	AA	AB	AA	AB	AB	AA	AA	AB
Bj-B1-p4767775	BB	AA	AA	AA	AA	AB	AA	AB	AA	AB	AB	AB	AA	AB	AA	AB	AA	AA	AB	AA	AA	AA	AA	AA	AB	AA	AB	AA	AB	AA	AA	AA	AA	AA	AB	AB	AA	AA	AB	AB	AA	AA	AB	AA	AB	AB	AA	AA	AB
Bj-B1-p4772927	AA	BB	BB	BB	BB	AB	BB	AB	BB	AB	AB	AB	BB	AB	BB	AB	BB	BB	AB	BB	BB	BB	BB	BB	AB	BB	AB	BB	AB	BB	BB	BB	BB	BB	AB	AB	BB	BB	AB	AB	BB	BB	AB	BB	AB	AB	BB	BB	AB
Bj-B1-p4805735	AA	BB	BB	BB	BB	AB	BB	AB	BB	AB	AB	AB	BB	AB	BB	AB	BB	BB	AB	BB	BB	BB	BB	BB	AB	BB	AB	BB	AB	BB	BB	BB	BB	BB	AB	AB	BB	BB	AB	AB	BB	BB	AB	BB	AB	AB	BB	BB	AB
Bj-B1-p4806507	AA	BB	BB	BB	BB	AB	BB	AB	BB	AB	AB	AB	BB	AB	BB	AB	BB	BB	AB	BB	BB	BB	BB	BB	AB	BB	AB	BB	AB	BB	BB	BB	BB	BB	AB	AB	BB	BB	AB	AB	BB	BB	AB	BB	AB	AB	BB	BB	AB
Bj-B1-p4862109	AA	BB	BB	BB	BB	AB	BB	AB	BB	AB	AB	AB	BB	AB	BB	AB	BB	BB	AB	BB	BB	BB	BB	BB	AB	BB	AB	BB	AB	BB	BB	BB	BB	BB	AB	AB	BB	BB	AB	AB	BB	BB	AB	BB	AB	AB	BB	BB	AB
Bj-B1-p4873741	--	BB	BB	BB	BB	AB	BB	AB	BB	AB	AB	AB	BB	AB	BB	AB	BB	BB	AB	BB	BB	BB	BB	BB	AB	BB	AB	BB	AB	BB	BB	BB	BB	BB	AB	AB	BB	BB	AB	AB	BB	BB	AB	BB	AB	AB	BB	BB	AB
Bj-B1-p4899949	AA	BB	BB	BB	BB	AB	BB	AB	BB	AB	AB	AB	BB	AB	BB	AB	BB	BB	AB	BB	BB	BB	BB	BB	AB	BB	AB	BB	AB	BB	BB	BB	BB	--	AB	AB	BB	BB	AB	AB	BB	BB	AB	BB	AB	AB	BB	BB	AB
Bj-B1-p4901049	--	AA	AA	AA	AA	AB	AA	AB	AA	AB	AB	AB	AA	AB	AA	AB	AA	AA	AB	AA	AA	AA	AA	AA	AB	AA	AB	AA	AB	AA	AA	AA	AA	AA	AB	AB	AA	AA	AB	AB	AA	AA	AB	AA	AB	AB	AA	AA	AB
Bj-B1-p4909273	AB	BB	BB	BB	BB	AB	BB	AB	BB	AB	AB	AB	BB	AB	BB	AB	BB	BB	AB	BB	BB	BB	BB	BB	AB	BB	AB	BB	AB	BB	BB	BB	BB	BB	AB	AB	BB	BB	AB	AB	BB	BB	AB	BB	AB	AB	BB	BB	AB
Bj-B1-p4913221	AA	BB	BB	BB	BB	AB	BB	AB	BB	AB	AB	AB	BB	AB	BB	AB	BB	BB	AB	BB	BB	BB	BB	BB	AB	BB	AB	BB	AB	BB	BB	BB	BB	BB	AB	AB	BB	BB	AB	AB	BB	BB	AB	BB	AB	AB	BB	BB	AB
Bj-B1-p4925923	--	BB	BB	BB	BB	AB	BB	AB	BB	AB	AB	AB	BB	AB	BB	AB	BB	BB	AB	BB	BB	BB	BB	BB	AB	BB	AB	BB	AB	BB	BB	BB	BB	BB	AB	AB	BB	BB	AB	AB	BB	BB	AB	BB	AB	AB	BB	BB	AB
Bj-B1-p4943875	AA	BB	BB	BB	BB	AB	BB	AB	BB	AB	AB	AB	BB	AB	BB	AB	BB	BB	AB	BB	BB	BB	BB	BB	AB	BB	AB	BB	AB	BB	BB	BB	BB	BB	AB	AB	BB	BB	AB	AB	BB	BB	AB	BB	AB	AB	BB	BB	AB
Bj-B1-p5123802	BB	AA	AA	AA	AA	AB	AA	AB	AA	AB	AB	AB	AA	AB	AA	AB	AA	AA	AB	AA	AA	AA	AA	AA	AB	AA	AB	AA	AB	AA	AA	AA	AA	AA	AB	AB	AA	AA	AB	AB	AA	AA	AB	AA	AB	AB	AA	AA	AB
Bj-B1-p5134050	--	BB	BB	BB	BB	AB	BB	AB	BB	AB	AB	AB	BB	AB	BB	AB	BB	BB	AB	BB	BB	BB	BB	BB	AB	BB	AB	BB	AB	BB	BB	BB	BB	BB	AB	AB	BB	BB	AB	AB	BB	BB	AB	BB	AB	AB	BB	BB	AB
Bj-B1-p5140988	BB	AA	AA	AA	AA	AB	AA	AB	AA	AB	AB	AB	AA	AB	AA	AB	AA	AA	AB	AA	AA	AA	AA	AA	AB	AA	AB	AA	AB	AA	AA	AA	AA	AA	AB	AB	AA	AA	AB	AB	AA	AA	AB	AA	AB	AB	AA	AA	AB
Bj-B1-p5184458	AA	BB	BB	BB	BB	AB	BB	AB	BB	AB	AB	AB	BB	AB	BB	AB	BB	BB	AB	BB	BB	BB	BB	BB	AB	BB	AB	BB	AB	BB	BB	BB	BB	BB	AB	AB	BB	BB	AB	AB	BB	BB	AB	BB	AB	AB	BB	BB	AB
Bj-B1-p5297565	--	AA	AA	AA	AA	AB	AA	AB	AA	AB	AB	AB	AA	AB	AA	AB	AA	AA	AB	AA	AA	AA	AA	AA	AB	AA	AB	AA	AB	AA	AA	AA	AA	AA	AB	AB	AA	AA	AB	AB	AA	AA	AB	AA	AB	AB	AA	AA	AB
Bj-B1-p5305659	BB	--	AB	AB	--	BB	AB	BB	--	BB	BB	BB	AB	BB	AB	BB	AB	AB	--	--	AB	AB	AB	AB	BB	AB	BB	--	BB	--	AB	AB	--	--	BB	BB	AB	AB	BB	BB	--	--	BB	--	BB	BB	AB	AB	BB
Bj-B1-p5397943	AA	AB	AB	AB	AB	AA	AB	AA	AB	AA	AA	AA	AB	AA	AB	AA	AB	AB	AA	AB	AB	AB	AB	AB	AA	AB	AA	AB	AA	AB	AB	AB	AB	--	AA	AA	AB	AB	AA	AA	AB	AB	AA	AB	AA	AA	AB	AB	AA
Bj-B1-p5402307	AA	BB	BB	BB	BB	AB	BB	AB	BB	AB	AB	AB	BB	AB	BB	AB	BB	BB	AB	BB	BB	BB	BB	BB	AB	BB	AB	BB	AB	BB	BB	BB	BB	BB	AB	AB	BB	BB	AB	AB	BB	BB	AB	BB	AB	AB	BB	BB	AB
Bj-B1-p5415960	BB	AA	AA	AA	AA	AB	AA	AB	AA	AB	AB	AB	AA	AB	AA	AB	AA	AA	AB	AA	AA	AA	AA	AA	AB	AA	AB	AA	AB	AA	AA	AA	AA	AA	AB	AB	AA	AA	AB	AB	AA	AA	AB	AA	AB	AB	AA	AA	AB
Bj-B1-p5479453	--	BB	BB	BB	BB	AB	BB	AB	BB	AB	AB	AB	BB	AB	BB	AB	BB	BB	AB	BB	BB	BB	BB	BB	AB	BB	BB	BB	AB	BB	BB	BB	BB	BB	AB	AB	BB	BB	AB	AB	BB	BB	AB	BB	AB	AB	BB	BB	AB
Bj-B1-p5512926	AA	BB	BB	BB	BB	AB	BB	AB	BB	AB	AB	AB	BB	AB	BB	AB	BB	BB	AB	BB	BB	BB	BB	BB	AB	BB	BB	BB	AB	BB	BB	BB	BB	BB	AB	AB	BB	BB	AB	AB	BB	BB	AB	BB	AB	AB	BB	BB	AB
Bj-B1-p5538556	AA	BB	BB	BB	BB	AB	BB	AB	BB	AB	AB	AB	BB	AB	BB	AB	BB	BB	AB	BB	BB	BB	BB	BB	AB	BB	BB	BB	AB	BB	BB	BB	BB	BB	AB	AB	BB	BB	AB	AB	BB	BB	AB	BB	AB	AB	BB	BB	AB
Bj-B1-p5569226	AA	BB	BB	BB	BB	AB	BB	AB	BB	AB	AB	AB	BB	AB	BB	AB	BB	BB	AB	BB	BB	BB	BB	BB	AB	BB	BB	BB	AB	BB	BB	BB	BB	BB	AB	AB	BB	BB	AB	AB	BB	BB	AB	BB	AB	AB	BB	BB	AB
Bj-B1-p5573392	BB	AB	BB	--	BB	BB	BB	BB	BB	BB	BB	BB	BB	BB	BB	BB	AB	--	BB	AB	BB	AB	AB	BB	BB	BB	BB	BB	BB	AB	BB	BB	AB	BB	BB	BB	AB	BB	BB	BB	BB	BB	BB	BB	BB	BB	AB	--	BB
Bj-B1-p5825057	--	AA	AA	AA	AA	AB	AA	AB	AA	AB	AB	AB	AA	AB	AA	AB	AA	AA	AB	AA	AA	AA	AA	AA	AB	AA	AA	AA	AB	AA	AA	AA	AA	AA	AB	AB	AA	AA	AB	AB	AA	AA	AB	AA	AB	AB	AA	AA	AB
Bj-B1-p5830364	BB	AA	AA	AA	AA	AB	AA	AB	AA	AB	AB	AB	AA	AB	AA	AB	AA	AA	AB	AA	AA	AA	AA	AA	AB	AA	AA	AA	AB	AA	AA	AA	AA	AA	AB	AB	AA	AA	AB	AB	AA	AA	AB	AA	AB	AB	AA	AA	AB
Bj-B1-p5905378	AB	AB	AA	AB	AB	AB	AB	AB	AB	AB	AB	AB	AB	AB	AB	AB	AB	AB	AB	AB	AB	AB	AB	AB	AB	AB	AB	AB	AB	AB	AB	AB	AB	AB	AB	AB	AB	AB	AB	AB	AB	AB	AB	AB	AB	AB	AB	AB	AB
Bj-B1-p6115085	BB	AA	AA	AA	AA	AB	AA	AB	AA	AB	AB	AB	AA	AB	AA	AB	AA	AA	AB	AA	AA	AA	AA	AA	AB	AA	AA	AA	AB	AA	AA	AA	AA	AA	AB	AB	AA	AA	AB	AB	AA	AA	AB	AA	AB	AB	AA	AA	AB
Bj-B1-p6219632	--	AA	AA	AA	AA	AB	AA	AB	AA	AB	AB	AB	AA	AB	AA	AB	AA	AA	AB	AA	AA	AA	AA	AA	AB	AA	AA	AA	AB	AA	AA	AA	AA	AA	AB	AB	AA	AA	AB	AB	AA	AA	AB	AA	AB	AB	AA	AA	AB
Bj-B1-p6246027	BB	AA	AA	AA	AA	AB	AA	AB	AA	AB	AB	AB	AA	AB	AA	AB	AA	AA	AB	AA	AA	AA	AA	AA	AB	AA	AA	AA	AB	AA	AA	AA	AA	AA	AB	AB	AA	AA	AB	AB	AA	AA	AB	AA	AB	AB	AA	AA	AB
Bj-B1-p6248642	--	BB	BB	BB	BB	AB	BB	AB	BB	AB	AB	AB	BB	AB	BB	AB	BB	BB	AB	BB	BB	BB	BB	BB	AB	BB	BB	BB	AB	BB	BB	BB	BB	BB	AB	AB	BB	BB	AB	AB	BB	BB	AB	BB	AB	AB	BB	BB	AB
Bj-B1-p6344484	BB	BB	AA	BB	BB	BB	BB	BB	BB	BB	BB	BB	BB	BB	BB	BB	BB	BB	BB	BB	BB	BB	BB	BB	BB	BB	BB	BB	BB	BB	BB	BB	BB	BB	BB	BB	BB	BB	BB	BB	BB	BB	BB	BB	BB	BB	BB	BB	BB
Bj-B1-p6361849	BB	AA	BB	AA	AA	AB	AA	AB	AA	AB	AB	AB	AA	AB	AA	AB	AA	AA	AB	AA	AA	AA	AA	AA	AB	AA	AA	AA	AB	AA	AA	AA	AA	AA	AB	AB	AA	AA	AB	AB	AA	AA	AB	AA	AB	AB	AA	AA	AB
Bj-B1-p6366032	AA	BB	BB	BB	BB	AB	BB	AB	BB	AB	AB	AB	BB	AB	BB	AB	BB	BB	AB	BB	BB	BB	BB	BB	AB	BB	BB	BB	AB	BB	BB	BB	BB	BB	AB	AB	BB	BB	AB	AB	BB	BB	AB	BB	AB	AB	BB	BB	AB
Bj-B1-p6378621	--	BB	BB	BB	BB	AB	BB	AB	BB	AB	AB	AB	BB	AB	BB	AB	BB	BB	AB	BB	BB	BB	BB	BB	AB	BB	BB	BB	AB	BB	BB	BB	BB	BB	AB	AB	BB	BB	AB	AB	BB	BB	AB	BB	AB	AB	BB	BB	AB
Bj-B1-p6410136	--	BB	BB	BB	BB	AB	BB	AB	BB	AB	AB	AB	BB	AB	BB	AB	BB	BB	AB	BB	BB	BB	BB	BB	AB	BB	BB	BB	AB	BB	BB	BB	BB	BB	AB	AB	BB	BB	AB	AB	BB	BB	AB	BB	AB	AB	BB	BB	AB
Bj-B1-p6426911	BB	AA	AA	AA	AA	AB	AA	AB	AA	AB	AB	AB	AA	AB	AA	AB	AA	AA	AB	AA	AA	AA	AA	AA	AB	AA	AA	AA	AB	AA	AA	AA	AA	AA	AB	AB	AA	AA	AB	AB	AA	AA	AB	AA	AB	AB	AA	AA	AB
Bj-B1-p6462025	BB	BB	AA	BB	BB	BB	BB	BB	BB	BB	BB	BB	BB	BB	BB	BB	BB	BB	BB	BB	BB	BB	BB	BB	BB	BB	BB	BB	BB	BB	BB	BB	BB	BB	BB	BB	BB	BB	BB	BB	BB	BB	BB	BB	BB	BB	BB	BB	BB
Bj-B1-p6466488	AA	BB	BB	BB	BB	AB	BB	AB	BB	AB	AB	AB	BB	AB	BB	AB	BB	BB	AB	BB	BB	BB	BB	BB	AB	BB	BB	BB	AB	BB	BB	BB	BB	BB	AB	AB	BB	BB	AB	AB	BB	BB	AB	BB	AB	AB	BB	BB	AB
Bj-B1-p6468969	--	BB	BB	BB	BB	AB	BB	AB	BB	AB	AB	AB	BB	AB	BB	AB	BB	BB	AB	BB	BB	BB	BB	BB	AB	BB	BB	BB	AB	BB	BB	BB	BB	BB	AB	AB	BB	BB	AB	AB	BB	BB	AB	BB	AB	AB	BB	BB	AB
Bj-B1-p6496018	BB	AB	BB	AB	AB	AB	AB	AB	AB	AB	AB	AB	AB	AB	AB	AB	AB	AB	AB	AB	AB	AB	AB	AB	AB	AB	AB	AB	AB	AB	AB	AB	AB	AB	AB	AB	AB	AB	AB	AB	AB	AB	AB	AB	AB	AB	AB	AB	AB
Bj-B1-p6501408	AA	BB	AA	BB	BB	AB	BB	AB	BB	AB	AB	AB	BB	AB	BB	AB	BB	BB	AB	BB	BB	BB	BB	BB	AB	BB	BB	BB	AB	BB	BB	BB	BB	BB	AB	AB	BB	BB	AB	AB	BB	BB	AB	BB	AB	AB	BB	BB	AB
Bj-B1-p6547968	AB	BB	BB	BB	BB	AB	BB	AB	BB	AB	AB	AB	BB	AB	BB	AB	BB	BB	AB	BB	BB	BB	BB	BB	AB	BB	BB	BB	AB	BB	BB	BB	BB	BB	AB	AB	BB	BB	AB	AB	BB	BB	AB	BB	AB	AB	BB	BB	AB
Bj-B1-p6652359	AA	BB	BB	BB	BB	AB	BB	AB	BB	AB	AB	AB	BB	AB	BB	AB	BB	BB	AB	BB	BB	BB	BB	BB	AB	BB	BB	BB	AB	BB	BB	BB	BB	BB	AB	AB	BB	BB	AB	AB	BB	BB	AB	BB	AB	AB	BB	BB	AB
Bj-B1-p6664359	AA	AB	AB	AB	AB	AA	AB	AA	AB	AA	AA	AA	AB	AA	AB	AA	AB	--	AA	--	AB	AB	--	--	AA	AB	AB	AB	AA	AB	AB	AB	--	AB	--	AA	--	AB	AA	AA	AB	AB	AA	AB	AA	AA	AB	AB	AA
Bj-B1-p6670062	--	BB	BB	BB	BB	AB	BB	AB	BB	AB	AB	AB	BB	AB	BB	AB	BB	BB	AB	BB	BB	BB	BB	BB	AB	BB	BB	BB	AB	BB	BB	BB	BB	BB	AB	AB	BB	BB	AB	AB	BB	BB	AB	BB	AB	AB	BB	BB	AB
Bj-B1-p6684746	AA	BB	BB	BB	BB	AB	BB	AB	BB	AB	AB	AB	BB	AB	BB	AB	BB	BB	AB	BB	BB	BB	BB	AB	AB	BB	BB	BB	AB	BB	BB	BB	BB	BB	AB	AB	BB	BB	AB	AB	BB	BB	AB	BB	AB	AB	BB	BB	AB
Bj-B1-p6715555	AA	BB	BB	BB	BB	AB	BB	AB	BB	AB	AB	AB	BB	AB	BB	AB	BB	BB	AB	BB	BB	BB	BB	AB	AB	BB	BB	BB	AB	BB	BB	BB	BB	BB	AB	AB	BB	BB	AB	AB	BB	BB	AB	BB	AB	AB	BB	BB	AB
Bj-B1-p6754075	AA	BB	BB	BB	BB	AB	BB	AB	BB	AB	AB	AB	BB	AB	BB	AB	BB	BB	AB	BB	BB	BB	BB	AB	AB	BB	BB	BB	AB	AB	BB	BB	BB	BB	AB	AB	BB	BB	AB	AB	BB	BB	AB	BB	AB	AB	BB	BB	AB
Bj-B1-p6795656	AA	BB	BB	BB	BB	AB	BB	AB	BB	AB	AB	AB	BB	AB	BB	AB	BB	BB	AB	BB	BB	BB	BB	AB	AB	BB	BB	BB	AB	AB	BB	BB	BB	BB	AB	AB	BB	BB	AB	AB	BB	BB	AB	BB	AB	AB	BB	BB	AB
Bj-B1-p693045	AA	AA	AA	AA	AB	AA	AB	AA	AB	AA	AA	AA	AB	AA	AB	AA	AB	AB	AA	AA	AB	AA	AA	AA	AA	AB	AA	AB	AA	AA	AA	AA	AA	AA	AA	AA	AB	AB	AA	AA	AB	AB	AA	AB	AA	AA	AB	AA	AA
Bj-B1-p6933253	BB	AA	AA	AA	AA	BB	AA	BB	AA	BB	BB	BB	AA	BB	AA	BB	AA	AA	BB	AA	AA	AA	AA	BB	BB	AA	AA	AA	BB	BB	AA	AA	AA	AA	BB	BB	AA	AA	BB	BB	AB	AA	BB	AA	BB	BB	AA	AA	BB
Bj-B1-p6966732	--	AA	AA	AA	AA	AB	AA	AB	AA	AB	AB	AB	AA	AB	AA	AB	AA	AA	AB	AA	AA	AA	AA	AB	AB	AA	AA	AA	AB	AB	AA	AA	AA	AA	AB	AB	AA	AA	AB	AB	AA	AA	AB	AA	AB	AB	AA	AA	AB
Bj-B1-p7417822	AA	BB	BB	BB	BB	AB	BB	AB	BB	AB	AB	AB	BB	AB	BB	AB	BB	BB	AB	BB	BB	BB	BB	AB	AB	BB	BB	BB	AB	AB	BB	BB	BB	BB	AB	AB	BB	BB	AB	AB	BB	BB	AB	BB	AB	AB	BB	BB	AB
Bj-B1-p7539412	BB	AA	AA	AA	AA	AB	AA	AB	AA	AB	AB	AB	AA	AB	AA	AB	AA	AA	AB	AA	AA	AA	AA	AB	AB	AA	AA	AA	AB	AB	AA	AA	AA	AA	AB	AB	AA	AA	AB	AB	AA	AA	AB	AA	AB	AB	AA	AA	AB
Bj-B1-p7555470	BB	AA	AA	AA	AA	AB	AA	AB	AA	AB	AB	AB	AA	AB	AA	AB	AA	AA	AB	AA	AA	AA	AA	AB	AB	AA	AA	AA	AB	AB	AA	AA	AA	AA	AB	AB	AA	AA	AB	AB	AA	AA	AB	--	AB	AB	AA	AA	AB
Bj-B1-p7599940	AA	BB	BB	BB	BB	AB	BB	AB	BB	AB	AB	AB	BB	AB	BB	AB	BB	BB	AB	BB	BB	BB	BB	AB	AB	BB	BB	BB	AB	AB	BB	BB	BB	BB	AB	AB	BB	BB	AB	AB	BB	BB	AB	BB	AB	AB	BB	BB	AB
Bj-B1-p7633723	AA	BB	BB	BB	BB	AB	BB	AB	BB	AB	AB	AB	BB	AB	BB	AB	BB	BB	AB	BB	BB	BB	BB	AB	AB	BB	BB	BB	AB	AB	BB	BB	BB	BB	AB	AB	BB	BB	AB	AB	BB	BB	AB	BB	AB	AB	BB	BB	AB
Bj-B1-p7691304	AA	BB	BB	BB	BB	AB	BB	AB	BB	AB	AB	AB	BB	AB	BB	AB	BB	BB	AB	BB	BB	BB	BB	AB	AB	BB	BB	BB	AB	AB	BB	BB	BB	BB	AB	AB	BB	BB	AB	AB	BB	BB	AB	BB	AB	AB	BB	BB	AB
Bj-B1-p7794887	BB	AA	AA	AA	AA	AB	AA	AB	AA	AB	AB	AB	AA	AB	AA	AB	AA	AA	AB	AA	AA	AA	AA	AB	AB	AA	AA	AA	AB	AB	AA	AA	AA	AA	AB	AB	AA	AA	AB	AB	AA	AA	AB	AA	AB	AB	AA	AA	AB
Bj-B1-p7909011	BB	AA	AA	AA	AA	AB	AA	AB	AA	AB	AB	AB	AA	AB	AA	AB	AA	AA	AB	AA	AA	AA	AA	AB	AB	AA	AA	AA	AB	AB	AA	AA	AA	AA	AB	AB	AA	AA	AB	AB	AA	AA	AB	AA	AB	AB	AA	AA	AB
Bj-B1-p7913140	BB	AA	AA	AA	AA	AB	AA	AB	AA	AB	AB	AB	AA	AB	AA	AB	AA	AA	AB	AA	AA	AA	AA	AB	AB	AA	AA	AA	AB	AB	AA	AA	AA	AA	AB	AB	AA	AA	AB	AB	AA	AA	AB	AA	AB	AB	AA	AA	AB
Bj-B1-p7920871	BB	AA	AA	AA	AA	AB	AA	AB	AA	AB	AB	AB	AA	AB	AA	AB	AA	AA	AB	AA	AA	AA	AA	AB	AB	AA	AA	AA	AB	AB	AA	AA	AA	AA	AB	AB	AA	AA	AB	AB	AA	AA	AB	AA	AB	AB	AA	AA	AB
Bj-B1-p7926484	BB	AA	AA	AA	AA	AB	AA	AB	AA	AB	AB	AB	AA	AB	AA	AB	AA	AA	AB	AA	AA	AA	AA	AB	AB	AA	AA	AA	AB	AB	AA	AA	AA	AA	AB	AB	AA	AA	AB	AB	AA	AA	AB	AA	AB	AB	AA	AA	AB
Bj-B1-p7993309	BB	BB	AA	BB	BB	BB	BB	BB	BB	BB	BB	BB	BB	BB	BB	BB	BB	BB	BB	BB	BB	BB	BB	BB	BB	BB	BB	BB	BB	BB	BB	BB	BB	BB	BB	BB	BB	BB	BB	BB	BB	BB	BB	BB	BB	BB	BB	BB	BB
Bj-B1-p8008084	AA	AA	BB	AA	AA	AA	AA	AA	AA	AA	AA	AA	AA	AA	AA	AA	AA	AA	AA	AA	AA	AA	AA	AA	AA	AA	AA	AA	AA	AA	AA	AA	AA	AA	AA	AA	AA	AA	AA	AA	AA	AA	AA	AA	AA	AA	AA	AA	AA
Bj-B1-p8027662	AA	AB	AB	AB	AB	AA	AB	AA	AB	AA	AA	AA	AB	AA	AB	AA	AB	AB	AA	AB	AB	AB	AB	AA	AA	AB	AB	AB	AA	AA	AB	AB	AB	AB	AA	AA	AA	AB	AA	AA	AB	AB	AB	AB	AA	AA	AB	AB	AA
Bj-B1-p8042292	AA	BB	AA	BB	BB	AB	BB	AB	BB	AB	AB	AB	BB	AB	BB	AB	BB	BB	AB	BB	BB	BB	BB	AB	AB	BB	BB	BB	AB	AB	BB	BB	BB	BB	AB	AB	BB	BB	AB	AB	BB	BB	AB	BB	AB	AB	BB	BB	AB
Bj-B1-p8048185	BB	AA	BB	AA	AA	AB	AA	AB	AA	AB	AB	AB	AA	AB	AA	AB	AA	AA	AB	AA	AA	AA	AA	AB	AB	AA	AA	AA	AB	AB	AA	AA	AA	AA	AB	AB	AA	AA	AB	AB	AA	AA	AB	AA	AB	AB	AA	AA	AB
Bj-B1-p8050020	BB	AA	BB	AA	AA	AB	AA	AB	AA	AB	AB	AB	AA	AB	AA	AB	AA	AA	AB	AA	AA	AA	AA	AB	AB	AA	AA	AA	AB	AB	AA	AA	AA	AA	AB	AB	AA	AA	AB	AB	AA	AA	AB	AA	AB	AB	AA	AA	AB
Bj-B1-p8062689	AA	BB	AA	BB	BB	AB	BB	AB	BB	AB	AB	AB	BB	AB	BB	AB	BB	BB	AB	BB	BB	BB	BB	AB	AB	BB	BB	BB	AB	AB	BB	BB	BB	BB	AB	AB	BB	BB	AB	AB	BB	BB	AB	BB	AB	AB	BB	BB	AB
Bj-B1-p8073918	BB	AB	BB	AB	AB	AB	AB	AB	AB	AB	AB	AB	AB	AB	AB	AB	AB	AB	AB	AB	AB	AB	AB	AB	AB	AB	AB	AB	AB	AB	AB	AB	AB	AB	AB	AB	AB	AB	AB	AB	AB	AB	AB	AB	AB	AB	AB	AB	AB
Bj-B1-p8113686	AA	BB	AA	BB	BB	AB	BB	AB	BB	AB	AB	AB	BB	AB	BB	AB	BB	BB	AB	BB	BB	BB	BB	AB	AB	BB	BB	BB	AB	AB	BB	BB	BB	BB	AB	AB	BB	BB	AB	AB	BB	BB	AB	BB	AB	AB	BB	BB	AB
Bj-B1-p8266203	BB	BB	AA	BB	BB	BB	BB	BB	BB	BB	BB	BB	BB	BB	BB	BB	BB	BB	BB	BB	BB	BB	BB	BB	BB	BB	BB	BB	BB	BB	BB	BB	BB	BB	BB	BB	BB	BB	BB	BB	BB	BB	BB	BB	BB	BB	BB	BB	BB
Bj-B1-p8284808	BB	BB	AA	BB	BB	BB	BB	BB	BB	BB	BB	BB	BB	BB	BB	BB	BB	BB	BB	BB	BB	BB	BB	BB	BB	BB	BB	BB	BB	BB	BB	BB	BB	BB	BB	BB	BB	BB	BB	BB	BB	BB	BB	BB	BB	BB	BB	BB	BB
Bj-B1-p8289829	AA	AA	BB	AA	AA	AA	AA	AA	AA	AA	AA	AA	AA	AA	AA	AA	AA	AA	AA	AA	AA	AA	AA	AA	AA	AA	AA	AA	AA	AA	AA	AA	AA	AA	AA	AA	AA	AA	AA	AA	AA	AA	AA	AA	AA	AA	AA	AA	AA
Bj-B1-p8294211	AA	AA	BB	AA	AA	AA	AA	AA	AA	AA	AA	AA	AA	AA	AA	AA	AA	AA	AA	AA	AA	AA	AA	AA	AA	AA	AA	AA	AA	AA	AA	AA	AA	AA	AA	AA	AA	AA	AA	AA	AA	AA	AA	AA	AA	AA	AA	AA	AA
Bj-B1-p8310982	AA	BB	AA	BB	BB	AB	BB	AB	BB	AB	AB	AB	BB	AB	BB	AB	BB	BB	AB	BB	BB	BB	BB	AB	AB	BB	BB	BB	AB	AB	BB	BB	BB	BB	AB	AB	AB	BB	AB	AB	BB	BB	AB	BB	AB	AB	BB	BB	AB
Bj-B1-p8391812	BB	BB	AB	BB	BB	BB	BB	BB	BB	BB	BB	BB	BB	BB	BB	BB	BB	BB	BB	BB	BB	BB	BB	BB	BB	BB	BB	BB	BB	BB	BB	BB	BB	BB	BB	BB	BB	BB	BB	BB	BB	BB	BB	BB	BB	BB	BB	BB	BB
Bj-B1-p8447985	BB	AA	AA	AA	AA	AB	AA	AB	AA	AB	AB	AB	AA	AB	AA	AB	AA	AA	AB	AA	AA	AA	AA	AB	AB	AA	AA	AA	AB	AB	AA	AA	AA	AA	AB	AB	AB	AA	AB	AB	AA	AA	AB	AA	AB	AB	AA	AA	AB
Bj-B1-p8482206	AA	BB	BB	BB	BB	AB	BB	AB	BB	AB	AB	AB	BB	AB	BB	AB	BB	BB	AB	BB	BB	BB	BB	AB	AB	BB	BB	BB	AB	AB	BB	BB	BB	BB	AB	AB	AB	BB	AB	AB	BB	BB	AB	BB	AB	AB	BB	BB	AB
Bj-B1-p8552679	BB	AA	AA	AA	AA	AB	AA	AB	AA	AB	AB	AB	AA	AB	AA	AB	AA	AA	AB	AA	AA	AA	AA	AB	AB	AA	AA	AA	AB	AB	AA	AA	AA	AA	AB	AB	AB	AA	AB	AB	AA	AA	AB	AA	AB	AB	AA	AA	AB
Bj-B1-p8564179	BB	AA	AA	AA	AA	AB	AA	AB	AA	AB	AB	AB	AA	AB	AA	AB	AA	AA	AB	AA	AA	AA	AA	AB	AB	AA	AA	AA	AB	AB	AA	AA	AA	AA	AB	AB	AB	AA	AB	AB	AA	AA	AB	AA	AB	AB	AA	AA	AB
Bj-B1-p8577545	--	AA	AA	AA	AA	AB	AA	AB	AA	AB	AB	AB	AA	AB	AA	AB	AA	AA	AB	AA	AA	AA	AA	AB	AB	AA	AA	AA	AB	AB	AA	AA	AA	AA	AB	AB	AB	AA	AB	AB	AA	AA	AB	AA	AB	AB	AA	AA	AB
Bj-B1-p8581675	AA	BB	BB	BB	BB	AB	BB	AB	BB	AB	AB	AB	BB	AB	BB	AB	BB	BB	AB	BB	BB	BB	BB	AB	AB	BB	BB	BB	AB	AB	BB	BB	BB	BB	AB	AB	AB	BB	AB	AB	BB	BB	AB	BB	AB	AB	BB	BB	AB
Bj-B1-p8600342	BB	AA	AA	AA	AA	AB	AA	AB	AA	AB	AB	AB	AA	AB	AA	AB	AA	AA	AB	AA	AA	AA	AA	AB	AB	AA	AA	AA	AB	AB	AA	AA	AA	AA	AB	AB	AB	AA	AB	AB	AA	AA	AB	AA	AB	AB	AA	AA	AB
Bj-B1-p8603645	BB	AA	AA	AA	AA	AB	AA	AB	AA	AB	AB	AB	AA	AB	AA	AB	AA	AA	AB	AA	AA	AA	AA	AB	AB	AA	AA	AA	AB	AB	AA	AA	AA	AA	AB	AB	AB	AA	AB	AB	AA	AA	AB	AA	AB	AB	AA	AA	AB
Bj-B1-p8619827	AA	BB	BB	BB	BB	AB	BB	AB	BB	AB	AB	AB	BB	AB	BB	AB	BB	BB	AB	BB	BB	BB	BB	AB	AB	BB	BB	BB	AB	AB	BB	BB	BB	BB	AB	AB	AB	BB	AB	AB	BB	BB	AB	BB	AB	AB	BB	BB	AB
Bj-B1-p863869	BB	BB	BB	BB	--	BB	--	BB	--	BB	BB	BB	--	BB	--	BB	--	--	BB	BB	--	BB	BB	BB	BB	--	BB	--	BB	BB	BB	BB	BB	BB	BB	BB	--	AB	BB	BB	--	--	BB	AB	BB	BB	--	BB	BB
Bj-B1-p8645217	BB	AA	AA	AA	AA	AB	AA	AB	AA	AB	AB	AB	AA	AB	AA	AB	AA	AA	AB	AA	AA	AA	AA	AB	AB	AA	AA	AA	AB	AB	AA	AA	AA	AA	AB	AB	AB	AA	AB	AB	AA	AA	AB	AA	AB	AB	AA	AA	AB
Bj-B1-p8677655	BB	BB	AA	BB	BB	BB	BB	BB	BB	BB	BB	BB	BB	BB	BB	BB	BB	BB	BB	BB	BB	BB	BB	BB	BB	BB	BB	BB	BB	BB	BB	BB	BB	BB	BB	BB	BB	BB	BB	BB	BB	BB	BB	BB	BB	BB	BB	BB	BB
Bj-B1-p8791165	AA	--	BB	--	--	AA	--	AA	--	AA	AA	AA	--	AA	BB	AA	--	--	AA	--	--	--	--	AA	AA	--	--	--	AA	AA	--	--	--	--	AA	AA	AA	--	AA	AA	--	--	AA	--	AA	AA	--	--	AA
Bj-B1-p8795609	BB	AA	AA	AA	AA	AB	AA	AB	AA	AB	AB	AB	AA	AB	AA	AB	AA	AA	AB	AA	AA	AA	AA	AB	AB	AA	AA	AA	AB	AB	AA	AA	AA	AA	AB	AB	AB	AA	AB	AB	AA	AA	AB	AA	AB	AB	AA	AA	AB
Bj-B1-p9284712	AB	AA	AA	AA	AA	AB	AA	AB	AA	AB	AB	AB	AA	AB	AA	AB	AA	AA	AB	AA	AA	AA	AA	AB	AB	AA	AA	AA	AB	AB	AA	AA	AA	AA	AB	AB	AB	AA	AB	AB	AA	AA	AB	AA	AB	AB	AA	AA	AB
Bj-B1-p9299445	BB	AA	AA	AA	AA	AB	AA	AB	AA	AB	AB	AB	AA	AB	AA	AB	AA	AA	AB	AA	AA	AA	AA	AB	AB	AA	AA	AA	AB	AB	AA	AA	AA	AA	AB	AB	AB	AA	AB	AB	AA	AA	AB	AA	AB	AB	AA	AA	AB
Bj-B1-p9321740	AB	AB	BB	AB	AB	AB	AB	AB	AB	AB	AB	AB	AB	AB	AB	AB	AB	AB	AB	AB	AB	AB	AB	AB	AB	AB	AB	AB	AB	AB	AB	AB	AB	AB	AB	AB	AB	AB	AB	AB	AB	AB	AB	AB	AB	AB	AB	AB	AB
Bj-B1-p944177	--	BB	BB	BB	AB	AB	AB	AB	AB	AB	BB	AB	AB	BB	AB	BB	AB	AB	BB	BB	AB	BB	BB	BB	BB	AB	AB	AB	AB	BB	BB	AB	AB	BB	BB	AB	AB	AB	AB	BB	AB	AB	AB	AB	BB	AB	AB	BB	BB
Bj-B1-p9443506	AA	BB	AA	BB	BB	AB	BB	AB	BB	AB	AB	AB	BB	AB	BB	AB	BB	BB	AB	BB	BB	BB	BB	AB	AB	BB	BB	BB	AB	AB	BB	BB	BB	BB	AB	AB	AB	BB	AB	AB	BB	BB	BB	BB	AB	AB	BB	BB	AB
Bj-B1-p9465115	AA	BB	AA	BB	BB	AB	BB	AB	BB	AB	AB	AB	BB	AB	BB	AB	BB	BB	AB	BB	BB	BB	BB	AB	AB	BB	BB	BB	AB	AB	BB	BB	BB	BB	AB	AB	AB	BB	AB	AB	BB	BB	BB	BB	AB	AB	BB	BB	AB
Bj-B1-p964270	BB	BB	BB	BB	BB	BB	BB	BB	BB	BB	BB	BB	BB	BB	BB	BB	BB	BB	BB	BB	BB	BB	BB	BB	BB	BB	BB	--	BB	BB	BB	BB	BB	BB	BB	BB	BB	BB	BB	BB	BB	BB	BB	AB	BB	BB	BB	BB	BB
Bj-B1-p9682804	BB	AA	BB	AA	AA	AB	AA	AB	AA	AB	AB	AB	AA	AB	AA	AB	AA	AA	AB	AA	AA	AA	AA	AB	AB	AA	AA	AA	AB	AB	AA	AA	AA	AA	AB	AB	AB	AA	AB	AB	AA	AA	AA	AA	AB	AB	AA	AA	AB
Bj-B1-p9714612	AA	BB	AA	BB	BB	AB	BB	AB	BB	AB	AB	AB	BB	AB	BB	AB	BB	BB	AB	BB	BB	BB	BB	AB	AB	BB	BB	BB	AB	AB	BB	BB	BB	BB	AB	AB	AB	BB	AB	AB	BB	BB	BB	BB	AB	AB	BB	BB	AB
Bj-B1-p9726790	AA	BB	AA	BB	BB	AB	BB	AB	BB	AB	AB	AB	BB	AB	BB	AB	BB	BB	AB	BB	BB	BB	BB	AB	AB	BB	BB	BB	AB	AB	BB	BB	BB	BB	AB	AB	AB	BB	AB	AB	BB	BB	BB	BB	AB	AB	BB	BB	AB
Bj-B1-p9777042	BB	AA	BB	AA	AA	AB	AA	AB	AA	AB	AB	AB	AA	AB	AA	AB	AA	AA	AB	AA	AA	AA	AA	AB	AB	AA	AA	AA	AB	AB	AA	AA	AA	AA	AB	AB	AB	AA	AB	AB	AA	AA	AA	AA	AB	AB	AA	AA	AB
Bj-B1-p9803930	BB	AA	AA	AA	AA	AB	AA	AB	AA	AB	AB	AB	AA	AB	AA	AB	AA	AA	AB	AA	AA	AA	AA	AB	AB	AA	AA	AA	AB	AB	AA	AA	AA	AA	AB	AB	AB	AA	AB	AB	AA	AA	AA	AA	AB	AB	AA	AA	AB
Bj-B1-p9815205	AA	BB	BB	BB	BB	AB	BB	AB	BB	AB	AB	AB	BB	AB	BB	AB	BB	BB	AB	BB	BB	BB	BB	AB	AB	BB	BB	BB	AB	AB	BB	BB	BB	BB	AB	AB	AB	BB	AB	AB	BB	BB	BB	BB	AB	AB	BB	BB	AB
Bj-B1-p9823314	AA	BB	BB	BB	BB	AB	BB	AB	BB	AB	AB	AB	BB	AB	BB	AB	BB	BB	AB	BB	BB	BB	BB	AB	AB	BB	BB	BB	AB	AB	BB	BB	BB	BB	AB	AB	AB	BB	AB	AB	BB	BB	BB	--	AB	AB	BB	BB	AB
Bj-B1-p9832677	BB	AA	AA	AA	AA	AB	AA	AB	AA	AB	AB	AB	AA	AB	AA	AB	AA	AA	AB	AA	AA	AA	AA	AB	AB	AA	AA	AA	AB	AB	AA	AA	AA	AA	AB	AB	AB	AA	AB	AB	AA	AA	AA	AA	AB	AB	AA	AA	AB
Bj-B1-p9842299	AA	BB	BB	BB	BB	AB	BB	AB	BB	AB	AB	AB	BB	AB	BB	AB	BB	BB	AB	BB	BB	BB	BB	AB	AB	BB	BB	BB	AB	AB	BB	BB	BB	BB	AB	AB	AB	BB	AB	AB	BB	BB	BB	BB	AB	AB	BB	BB	AB
Bj-B1-p9878793	BB	AA	AA	AA	AA	AB	AA	AB	AA	AB	AB	AB	AA	AB	AA	AB	AA	AA	AB	AA	AA	AA	AA	AB	AB	AA	AA	AA	AB	AB	AA	AA	AA	AA	AB	AB	AB	AA	AB	AB	AA	AA	AA	AA	AB	AB	AA	AA	AB
Bj-B1-p9889978	--	AA	AA	AA	AA	AB	AA	AB	AA	AB	AB	AB	AA	AB	AA	AB	AA	AA	AB	AA	AA	AA	AA	AB	AB	AA	AA	AA	AB	AB	AA	AA	AA	AA	AB	AB	AB	AA	AB	AB	AA	AA	AA	AA	AB	AB	AA	AA	AB
Bj-B1-p9890232	--	BB	BB	BB	BB	AB	BB	AB	BB	AB	AB	AB	BB	AB	BB	AB	BB	BB	AB	BB	BB	BB	BB	AB	AB	BB	BB	BB	AB	AB	BB	BB	BB	BB	AB	AB	AB	BB	AB	AB	BB	BB	BB	BB	AB	AB	BB	BB	AB
Bj-B1-p9900424	BB	AA	AA	AA	AA	AB	AA	AB	AA	AB	AB	AB	AA	AB	AA	AB	AA	AA	AB	AA	AA	AA	AA	AB	AB	AA	AA	AA	AB	AB	AA	AA	AA	AA	AB	AB	AB	AA	AB	AB	AA	AA	AA	AA	AB	AB	AA	AA	AB
Bj-B1-p9984440	BB	AA	AA	AA	AA	AB	AA	AB	AA	AB	AB	AB	AA	AB	AA	AB	AA	AA	AB	AA	AA	AA	AA	AB	AB	AA	AA	AA	AB	AB	AA	AA	AA	AA	AB	AB	AB	AA	AB	AB	AA	AA	AA	AA	AB	AB	AA	AA	AB
Bj-B2-p10090735	--	BB	BB	AB	BB	BB	AB	BB	BB	AB	BB	BB	BB	AB	BB	AB	AB	BB	BB	BB	AB	AB	AB	AB	AB	AB	AB	AB	AB	AB	AB	AB	AB	BB	AB	AB	BB	AB	AB	AB	AB	AB	AB	BB	AB	AB	BB	AB	AB
Bj-B2-p10107402	AA	BB	BB	AB	BB	BB	AB	BB	BB	AB	BB	BB	BB	AB	BB	AB	AB	BB	BB	BB	AB	AB	AB	AB	AB	AB	AB	AB	AB	AB	AB	AB	AB	BB	AB	AB	BB	AB	AB	AB	AB	AB	AB	BB	AB	AB	BB	AB	AB
Bj-B2-p10115790	BB	AA	AA	AB	AA	AA	AB	AA	AA	AB	AA	AA	AA	AB	AA	AB	AB	AA	AA	AA	AB	AB	AB	AB	AB	AB	AB	AB	AB	AB	AB	AB	AB	AA	AB	AB	AA	AB	AB	AB	AB	AB	AB	AA	AB	AB	AA	AB	AB
Bj-B2-p10119227	AA	BB	BB	AB	BB	BB	AB	BB	BB	AB	BB	BB	BB	AB	BB	AB	AB	BB	BB	BB	AB	AB	AB	AB	AB	AB	AB	AB	AB	AB	AB	AB	AB	BB	AB	AB	BB	AB	AB	AB	AB	AB	AB	BB	AB	AB	BB	AB	AB
Bj-B2-p10130692	BB	AA	AA	AB	AA	AA	AB	AA	AA	AB	AA	AA	AA	AB	AA	AB	AB	AA	AA	AA	AB	AB	AB	AB	AB	AB	AB	AB	AB	AB	AB	AB	AB	AA	AB	AB	AA	AB	AB	AB	AB	AB	AB	AA	AB	AB	AA	AB	AB
Bj-B2-p10130932	AA	BB	BB	AB	BB	BB	AB	BB	BB	AB	BB	BB	BB	AB	BB	AB	AB	BB	BB	BB	AB	AB	AB	AB	AB	AB	AB	AB	AB	AB	AB	AB	AB	BB	AB	AB	BB	AB	AB	AB	AB	AB	AB	BB	AB	AB	BB	AB	AB
Bj-B2-p10135775	AB	BB	BB	AB	BB	BB	AB	BB	BB	AB	BB	BB	BB	AB	BB	AB	AB	BB	BB	BB	AB	AB	AB	AB	AB	AB	AB	AB	AB	AB	AB	AB	AB	BB	AB	AB	BB	AB	AB	AB	AB	AB	AB	BB	AB	AB	BB	AB	AB
Bj-B2-p10142537	BB	AA	AA	AB	AA	AA	AB	AA	AA	AB	AA	AA	AA	AB	AA	AB	AB	AA	AA	AA	AB	AB	AB	AB	AB	AB	AB	AB	AB	AB	AB	AB	AB	AA	AB	AB	AA	AB	AB	AB	AB	AB	AB	AA	AB	AB	AA	AB	AB
Bj-B2-p10144566	BB	AA	AA	AB	AA	AA	AB	AA	AA	AB	AA	AA	AA	AB	AA	AB	AB	AA	AA	AA	AB	AB	AB	AB	AB	AB	AB	AB	AB	AB	AB	AB	AB	AA	AB	AB	AA	AB	AB	AB	AB	AB	AB	AA	AB	AB	AA	AB	AB
Bj-B2-p10174569	BB	AA	AA	AB	AA	AA	AB	AA	AA	AB	AA	AA	AA	AB	AA	AB	AB	AA	AA	AA	AB	AB	AB	AB	AB	AB	AB	AB	AB	AB	AB	AB	AB	AA	AB	AB	AA	AB	AB	AB	AB	AB	AB	AA	AB	AB	AA	AB	AB
Bj-B2-p10368382	AA	BB	BB	AB	BB	BB	AB	BB	BB	AB	BB	BB	BB	AB	BB	AB	AB	BB	BB	BB	AB	AB	AB	AB	AB	AB	AB	AB	AB	AB	AB	AB	AB	BB	AB	AB	BB	AB	AB	AB	AB	AB	AB	BB	AB	AB	BB	AB	AB
Bj-B2-p10372984	AA	BB	BB	AB	BB	BB	AB	BB	BB	AB	BB	BB	BB	AB	BB	AB	AB	BB	BB	BB	AB	AB	AB	AB	AB	AB	AB	AB	AB	AB	AB	AB	AB	BB	AB	AB	BB	AB	AB	AB	AB	AB	AB	BB	AB	AB	BB	AB	AB
Bj-B2-p10382505	AA	BB	BB	AB	BB	BB	AB	BB	BB	AB	BB	BB	BB	AB	BB	AB	AB	BB	BB	BB	AB	AB	AB	AB	AB	AB	AB	AB	AB	AB	AB	AB	AB	BB	AB	AB	BB	AB	AB	AB	AB	AB	AB	BB	AB	AB	BB	AB	AB
Bj-B2-p10385400	AA	BB	BB	AB	BB	BB	AB	BB	BB	AB	BB	BB	BB	AB	BB	AB	AB	BB	BB	BB	AB	AB	AB	AB	AB	AB	AB	AB	AB	AB	AB	AB	AB	BB	AB	AB	BB	AB	AB	AB	AB	AB	AB	BB	AB	AB	BB	AB	AB
Bj-B2-p10395122	BB	AA	AA	AB	AA	AA	AB	AA	AA	AB	AA	AA	AA	AB	AA	AB	AB	AA	AA	AA	AB	AB	AB	AB	AB	AB	AB	AB	AB	AB	AB	AB	AB	AA	AB	AB	AA	AB	AB	AB	AB	AB	AB	AA	AB	AB	AA	AB	AB
Bj-B2-p10400697	AA	BB	BB	AB	BB	BB	AB	BB	BB	AB	BB	BB	BB	AB	BB	AB	AB	BB	BB	BB	AB	AB	AB	AB	AB	AB	AB	AB	AB	AB	AB	AB	AB	BB	AB	AB	BB	AB	AB	AB	AB	AB	AB	BB	AB	AB	BB	AB	AB
Bj-B2-p10404777	AA	BB	BB	AB	BB	BB	AB	BB	BB	AB	BB	BB	BB	AB	BB	AB	AB	BB	BB	BB	AB	AB	AB	AB	AB	AB	AB	AB	AB	AB	AB	AB	AB	BB	AB	AB	BB	AB	AB	AB	AB	AB	AB	BB	AB	AB	BB	AB	AB
Bj-B2-p10427525	--	BB	BB	AB	BB	BB	AB	BB	BB	AB	BB	BB	BB	AB	BB	AB	AB	BB	BB	BB	AB	AB	AB	AB	AB	AB	AB	AB	AB	AB	AB	AB	AB	BB	AB	AB	BB	AB	AB	AB	AB	AB	AB	BB	AB	AB	BB	AB	AB
Bj-B2-p10433845	--	BB	BB	AB	BB	BB	AB	BB	BB	AB	BB	BB	BB	AB	BB	AB	AB	BB	BB	BB	AB	AB	AB	AB	AB	AB	AB	AB	AB	AB	AB	AB	AB	BB	AB	AB	BB	AB	AB	AB	AB	AB	AB	BB	AB	AB	BB	AB	AB
Bj-B2-p1063252	AB	AA	AA	AB	AB	AA	AA	AB	AB	AA	AA	AA	AB	AA	AA	AB	AA	AB	AA	AB	AA	AA	AA	AB	AA	AB	AA	AB	AA	AB	AA	AB	AA	AB	AA	AB	AB	AB	AA	AA	AA	AB	AA	AA	AB	AB	AB	AB	AA
Bj-B2-p1142829	AA	AB	BB	AB	AB	AB	AB	AB	AB	AB	AB	AB	AB	AB	AB	AB	AB	AB	AB	AB	AB	AB	AB	--	AB	AB	AB	AB	AB	AB	AB	AB	AB	AB	AB	AB	AB	AB	AB	AB	AB	AB	AB	AB	AB	AB	AB	AB	AB
Bj-B2-p11442234	AA	AA	AB	AA	AA	AA	AA	AA	AA	AA	AA	AA	AA	AA	AA	AA	AA	AA	AA	AA	AA	AA	AA	AA	AA	AA	AA	AA	AA	AA	AA	AA	AA	AA	AA	AA	AA	AA	AA	AA	AA	AA	AA	AA	AA	AA	AA	AA	AA
Bj-B2-p11588852	BB	AB	AB	BB	AB	AB	BB	AB	AB	BB	AB	AB	AB	BB	AB	BB	BB	AB	AB	AB	BB	BB	BB	BB	BB	BB	BB	BB	BB	BB	BB	BB	BB	AB	BB	BB	AB	BB	BB	BB	BB	BB	BB	AB	BB	BB	AB	BB	BB
Bj-B2-p1162503	AA	BB	BB	AB	BB	BB	BB	BB	BB	AB	BB	BB	BB	AB	BB	BB	AB	AB	BB	BB	AB	AB	AB	AB	AB	AB	BB	AB	AB	AB	AB	AB	BB	BB	AB	AB	BB	BB	AB	AB	BB	AB	AB	BB	BB	AB	BB	BB	AB
Bj-B2-p11643309	AA	BB	BB	AB	BB	BB	AB	BB	BB	AB	BB	BB	BB	AB	BB	AB	AB	BB	BB	BB	AB	AB	AB	AB	AB	AB	AB	AB	AB	AB	AB	AB	AB	BB	AB	AB	BB	AB	AB	AB	AB	AB	AB	BB	AB	AB	BB	AB	AB
Bj-B2-p11651678	BB	AA	AA	AB	AA	AA	AB	AA	AA	AB	AA	AA	AA	AB	AA	AB	AB	AA	AA	AA	AB	AB	AB	AB	AB	AB	AB	AB	AB	AB	AB	AB	AB	AA	AB	AB	AA	AB	AB	AB	AB	AB	AB	AA	AB	AB	AA	AB	AB
Bj-B2-p11692176	BB	AA	AA	AB	AA	AA	AB	AA	AA	AB	AA	AA	AA	AB	AA	AB	AB	AA	AA	AA	AB	AB	AB	AB	AB	AB	AB	AB	AB	AB	AB	AB	AB	AA	AB	AB	AA	AB	AB	AB	AB	AB	AB	AA	AB	AB	AA	AB	AB
Bj-B2-p11695425	AA	BB	BB	AB	BB	BB	AB	BB	BB	AB	BB	BB	BB	AB	BB	AB	AB	BB	BB	BB	AB	AB	AB	AB	AB	AB	AB	AB	AB	AB	AB	AB	AB	BB	AB	AB	BB	AB	AB	AB	AB	AB	AB	BB	AB	AB	BB	AB	AB
Bj-B2-p11699406	BB	AA	AA	AB	AA	AA	AB	AA	AA	AB	AA	AA	AA	AB	AA	AB	AB	AA	AA	AA	AB	AB	AB	AB	AB	AB	AB	AB	AB	AB	AB	AB	AB	AA	AB	AB	AA	AB	AB	AB	AB	AB	AB	AA	AB	AB	AA	AB	AB
Bj-B2-p11756693	AA	BB	BB	AB	BB	BB	AB	BB	BB	AB	BB	BB	BB	AB	BB	AB	AB	BB	BB	BB	AB	AB	AB	AB	AB	AB	AB	AB	AB	AB	AB	AB	AB	BB	AB	AB	BB	AB	AB	AB	AB	AB	AB	BB	AB	AB	BB	AB	AB
Bj-B2-p11759279	--	AA	AA	AB	AA	AA	AB	AA	AA	AB	AA	AA	AA	AB	AA	AB	AB	AA	AA	AA	AB	AB	AB	AB	AB	AB	AB	AB	AB	AB	AB	AB	AB	AA	AB	AB	AA	AB	AB	AB	AB	AB	AB	AA	AB	AB	AA	AB	AB
Bj-B2-p11809599	BB	AA	AA	AB	AA	AA	AB	AA	AA	AB	AA	AA	AA	AB	AA	AB	AB	AA	AA	AA	AB	AB	AB	AB	AB	AB	AB	AB	AB	AB	AB	AB	AB	AA	AB	AB	AA	AB	AB	AB	AB	AB	AB	AA	AB	AB	AA	AB	AB
Bj-B2-p11819449	--	AA	AA	AB	AA	AA	AB	AA	AA	AB	AA	AA	AA	AB	AA	AB	AB	AA	AA	AA	AB	AB	AB	AB	AB	AB	AB	AB	AB	AB	AB	AB	AB	AA	AB	AB	AA	AB	AB	AB	AB	AB	AB	AA	AB	AB	AA	AB	AB
Bj-B2-p11845211	AA	BB	BB	AB	BB	BB	AB	BB	BB	AB	BB	BB	BB	AB	BB	AB	AB	BB	BB	BB	AB	AB	AB	AB	AB	AB	AB	AB	AB	AB	AB	AB	AB	BB	AB	AB	BB	AB	AB	AB	AB	AB	AB	BB	AB	AB	BB	AB	AB
Bj-B2-p11851758	AA	BB	BB	AB	BB	BB	AB	BB	BB	AB	BB	BB	BB	AB	--	AB	AB	BB	BB	BB	AB	AB	AB	AB	AB	AB	AB	AB	AB	AB	AB	AB	AB	BB	AB	AB	BB	AB	AB	AB	AB	AB	AB	BB	AB	AB	BB	AB	AB
Bj-B2-p11853699	BB	AA	AA	AB	AA	AA	AB	AA	AA	AB	AA	AA	AA	AB	AA	AB	AB	AA	AA	AA	AB	AB	AB	AB	AB	AB	AB	AB	AB	AB	AB	AB	AB	AA	AB	AB	AA	AB	AB	AB	AB	AB	AB	AA	AB	AB	AA	AB	AB
Bj-B2-p11866744	BB	AA	AA	AB	AA	AA	AB	AA	AA	AB	AA	AA	AA	AB	AA	AB	AB	AA	AA	AA	AB	AB	AB	AB	AB	AB	AB	AB	AB	AB	AB	AB	AB	AA	AB	AB	AA	AB	AB	AB	AB	AB	AB	AA	AB	AB	AA	AB	AB
Bj-B2-p1192300	AA	BB	BB	AB	BB	BB	BB	BB	BB	AB	BB	BB	BB	AB	BB	BB	AB	AB	BB	BB	AB	AB	AB	AB	AB	AB	BB	AB	AB	AB	AB	AB	BB	BB	AB	AB	BB	BB	AB	AB	BB	AB	AB	BB	BB	AB	BB	BB	AB
Bj-B2-p1199509	--	AA	AA	AB	AA	AA	AA	AA	AA	AB	AA	AA	AA	AB	AA	AA	AB	AB	AA	AA	AB	AB	AB	AB	AB	AB	AA	AB	AB	AB	AB	AB	AA	AA	AB	AB	AA	AA	AB	AB	AA	AB	AB	AA	AB	AB	AA	AA	AB
Bj-B2-p1199695	BB	AA	AA	AB	AA	AA	AA	AA	AA	AB	AA	AA	AA	AB	AA	AA	AB	AB	AA	AA	AB	AB	AB	AB	AB	AB	AA	AB	AB	AB	AB	AB	AA	AA	AB	AB	AA	AA	AB	AB	AA	AB	AB	AA	AB	AB	AA	AA	AB
Bj-B2-p12033048	AA	BB	BB	AB	BB	BB	AB	BB	BB	AB	BB	BB	BB	AB	BB	AB	AB	BB	BB	BB	AB	AB	AB	AB	AB	AB	AB	AB	AB	AB	AB	AB	AB	BB	AB	AB	BB	AB	AB	AB	AB	AB	AB	BB	AB	AB	BB	AB	AB
Bj-B2-p12133916	AA	BB	BB	AB	BB	BB	AB	BB	BB	AB	BB	BB	BB	AB	BB	AB	AB	BB	BB	BB	AB	AB	AB	AB	AB	AB	AB	AB	AB	AB	AB	AB	AB	BB	AB	AB	BB	AB	AB	AB	AB	AB	AB	BB	AB	AB	BB	AB	AB
Bj-B2-p12342922	BB	AA	AA	AB	AA	AA	AB	AA	AA	AB	AA	AA	AA	AB	AA	AB	AB	AA	AA	AA	AB	AB	AB	AB	AB	AB	AB	AB	AB	AB	AB	AB	AB	AA	AB	AB	AA	AB	AB	AB	AB	AB	AB	AA	AB	AB	AA	AB	AB
Bj-B2-p1237752	AA	BB	BB	AB	AB	BB	BB	AB	AB	AB	BB	BB	AB	AB	BB	AB	AB	AB	BB	AB	AB	AB	AB	AB	AB	AB	BB	AB	AB	AB	AB	AB	BB	AB	AB	AB	AB	AB	AB	AB	BB	AB	AB	BB	AB	AB	AB	AB	AB
Bj-B2-p12461344	BB	AA	AA	AB	AA	AA	AB	AA	AA	AB	AA	AA	AA	AB	AA	AB	AB	AA	AA	AA	AB	AB	AB	AB	AB	AB	AB	AB	AB	AB	AB	AB	AB	AA	AB	AB	AA	AB	AB	AB	AB	AB	AB	AA	AB	AB	AA	AB	AB
Bj-B2-p1247161	AA	BB	BB	AB	BB	BB	BB	BB	BB	AB	BB	BB	BB	AB	BB	BB	AB	AB	BB	BB	AB	AB	AB	AB	AB	AB	BB	AB	AB	AB	AB	AB	BB	BB	AB	AB	BB	BB	AB	AB	BB	AB	AB	BB	AB	AB	BB	BB	AB
Bj-B2-p12475332	AA	BB	BB	AB	BB	BB	AB	BB	BB	AB	BB	BB	BB	AB	BB	AB	AB	BB	BB	BB	AB	AB	AB	AB	AB	AB	AB	AB	AB	AB	AB	AB	AB	BB	AB	AB	BB	AB	AB	AB	AB	AB	AB	BB	AB	AB	BB	AB	AB
Bj-B2-p12478136	BB	AA	AA	AB	AA	AA	AB	AA	AA	AB	AA	AA	AA	AB	AA	AB	AB	AA	AA	AA	AB	AB	AB	AB	AB	AB	AB	AB	AB	AB	AB	AB	AB	AA	AB	AB	AA	AB	AB	AB	AB	AB	AB	--	AB	AB	AA	AB	AB
Bj-B2-p12493220	BB	AA	AA	AB	AA	AA	AB	AA	AA	AB	AA	AA	AA	AB	AA	AB	AB	AA	AA	AA	AB	AB	AB	AB	AB	AB	AB	AB	AB	AB	AB	AB	AB	AA	AB	AB	AA	AB	AB	AB	AB	AB	AB	AA	AB	AB	AA	AB	AB
Bj-B2-p1251317	AA	BB	BB	AB	BB	BB	BB	BB	BB	AB	BB	BB	BB	AB	BB	BB	AB	AB	BB	BB	AB	AB	AB	AB	AB	AB	BB	AB	AB	AB	AB	AB	BB	BB	AB	AB	BB	BB	AB	AB	BB	AB	AB	BB	AB	AB	BB	BB	AB
Bj-B2-p12516057	AA	BB	BB	AB	BB	BB	AB	BB	BB	AB	BB	BB	BB	AB	BB	AB	AB	BB	BB	BB	AB	AB	AB	AB	AB	AB	AB	AB	AB	AB	AB	AB	AB	BB	AB	AB	BB	AB	AB	AB	AB	AB	AB	BB	AB	AB	BB	AB	AB
Bj-B2-p1252992	AA	BB	BB	AB	BB	BB	BB	BB	BB	AB	BB	BB	BB	AB	BB	BB	AB	AB	BB	BB	AB	AB	AB	AB	AB	AB	BB	AB	AB	AB	AB	AB	BB	BB	AB	AB	BB	BB	AB	AB	BB	AB	AB	BB	AB	AB	BB	BB	AB
Bj-B2-p12570717	AA	BB	BB	AB	BB	BB	AB	BB	BB	AB	BB	BB	BB	AB	BB	AB	AB	BB	BB	BB	AB	AB	AB	AB	AB	AB	AB	AB	AB	AB	AB	AB	AB	BB	AB	AB	BB	AB	AB	AB	AB	AB	AB	BB	AB	AB	BB	AB	AB
Bj-B2-p1257283	--	BB	BB	AB	BB	BB	BB	BB	BB	AB	BB	BB	BB	AB	BB	BB	AB	AB	BB	BB	AB	AB	AB	AB	AB	AB	BB	AB	AB	AB	AB	AB	BB	BB	AB	AB	BB	BB	AB	AB	BB	AB	AB	BB	AB	AB	BB	BB	AB
Bj-B2-p12587788	AA	BB	BB	AB	BB	BB	AB	BB	BB	AB	BB	BB	BB	AB	BB	AB	AB	BB	BB	BB	AB	AB	AB	AB	AB	AB	AB	AB	AB	AB	AB	AB	AB	BB	AB	AB	BB	AB	AB	AB	AB	AB	AB	BB	AB	AB	BB	AB	AB
Bj-B2-p12628767	BB	AA	AA	AB	AA	AA	AB	AA	AA	AB	AA	AA	AA	AB	AA	AB	AB	AA	AA	AA	AB	AB	AB	AB	AB	AB	AB	AB	AB	AB	AB	AB	AB	AA	AB	AB	AA	AB	AB	AB	AB	AB	AB	--	AB	AB	AA	AB	AB
Bj-B2-p12633201	BB	AA	AA	AB	AA	AA	AB	AA	AA	AB	AA	AA	AA	AB	AA	AB	AB	AA	AA	AA	AB	AB	AB	AB	AB	AB	AB	AB	AB	AB	AB	AB	AB	AA	AB	AB	AA	AB	AB	AB	AB	AB	AB	AA	AB	AB	AA	AB	AB
Bj-B2-p12637655	AA	BB	BB	AB	BB	BB	AB	BB	BB	AB	BB	BB	BB	AB	BB	AB	AB	BB	BB	BB	AB	AB	AB	AB	AB	AB	AB	AB	AB	AB	AB	AB	AB	BB	AB	AB	BB	AB	AB	AB	AB	AB	AB	BB	AB	AB	BB	AB	AB
Bj-B2-p12670665	AA	BB	BB	AB	BB	BB	AB	BB	BB	AB	BB	BB	BB	AB	BB	AB	AB	BB	BB	BB	AB	AB	AB	AB	AB	AB	AB	AB	AB	AB	AB	AB	AB	BB	AB	AB	BB	AB	AB	AB	AB	AB	AB	BB	AB	AB	BB	AB	AB
Bj-B2-p12681176	AA	BB	BB	AB	BB	BB	AB	BB	BB	AB	BB	BB	BB	AB	BB	AB	AB	BB	BB	BB	AB	AB	AB	AB	AB	AB	AB	AB	AB	AB	AB	AB	AB	BB	AB	AB	BB	AB	AB	AB	AB	AB	AB	BB	AB	AB	BB	AB	AB
Bj-B2-p12687721	BB	AA	AA	AB	AA	AA	AB	AA	AA	AB	AA	AA	AA	AB	AA	AB	AB	AA	AA	AA	AB	AB	AB	AB	AB	AB	AB	AB	AB	AB	AB	AB	AB	AA	AB	AB	AA	AB	AB	AB	AB	AB	AB	AA	AB	AB	AA	AB	AB
Bj-B2-p12697648	BB	AA	AA	AB	AA	AA	AB	AA	AA	AB	AA	AA	AA	AB	AA	AB	AB	AA	AA	AA	AB	AB	AB	AB	AB	AB	AB	AB	AB	AB	AB	AB	AB	AA	AB	AB	AA	AB	AB	AB	AB	AB	AB	AA	AB	AB	AA	AB	AB
Bj-B2-p12724809	AA	BB	BB	AB	BB	BB	AB	BB	BB	AB	BB	BB	BB	AB	BB	AB	AB	BB	BB	BB	AB	AB	AB	AB	AB	AB	AB	AB	AB	AB	AB	AB	AB	BB	AB	AB	BB	AB	AB	AB	AB	AB	AB	BB	AB	AB	BB	AB	AB
Bj-B2-p1272695	AA	BB	BB	AB	BB	BB	BB	BB	BB	AB	BB	BB	BB	AB	BB	BB	AB	AB	BB	BB	AB	AB	AB	AB	AB	AB	BB	AB	AB	AB	AB	AB	BB	BB	AB	AB	BB	BB	AB	AB	BB	AB	AB	BB	AB	AB	BB	BB	AB
Bj-B2-p12738469	AA	BB	BB	AB	BB	BB	AB	BB	BB	AB	BB	BB	BB	AB	BB	AB	AB	BB	BB	BB	AB	AB	AB	AB	AB	AB	AB	AB	AB	AB	AB	AB	AB	BB	AB	AB	BB	AB	AB	AB	AB	AB	AB	BB	AB	AB	BB	AB	AB
Bj-B2-p12744087	BB	AA	AA	AB	AA	AA	AB	AA	AA	AB	AA	AA	AA	AB	AA	AB	AB	AA	AA	AA	AB	AB	AB	AB	AB	AB	AB	AB	AB	AB	AB	AB	AB	AA	AB	AB	AA	AB	AB	AB	AB	AB	AB	AA	AB	AB	AA	AB	AB
Bj-B2-p12780029	AA	BB	BB	AB	BB	BB	AB	BB	BB	AB	BB	BB	BB	AB	BB	AB	AB	BB	BB	BB	AB	AB	AB	AB	AB	AB	AB	AB	AB	AB	AB	AB	AB	BB	AB	AB	BB	AB	AB	AB	AB	AB	AB	BB	AB	AB	BB	AB	AB
Bj-B2-p12784986	AA	BB	BB	AB	BB	BB	AB	BB	BB	AB	BB	BB	--	AB	BB	--	AB	BB	BB	BB	AB	AB	AB	AB	AB	AB	AB	--	AB	AB	AB	AB	AB	BB	AB	AB	BB	--	AB	AB	AB	AB	AB	--	AB	AB	BB	AB	AB
Bj-B2-p12809667	BB	AA	AA	AB	AA	AA	AB	AA	AA	AB	AA	AA	AA	AB	AA	AB	AB	AA	AA	AA	AB	AB	AB	AB	AB	AB	AB	AB	AB	AB	AB	AB	AB	AA	AB	AB	AA	AB	AB	AB	AB	AB	AB	AA	AB	AB	AA	AB	AB
Bj-B2-p12813637	AA	BB	BB	AB	BB	BB	AB	BB	BB	AB	BB	BB	BB	AB	BB	AB	AB	BB	BB	BB	AB	AB	AB	AB	AB	AB	AB	AB	AB	AB	AB	AB	AB	BB	AB	AB	BB	AB	AB	AB	AB	AB	AB	BB	AB	AB	BB	AB	AB
Bj-B2-p12830968	--	BB	BB	AB	BB	BB	AB	BB	BB	AB	BB	BB	BB	AB	BB	AB	AB	BB	BB	BB	AB	AB	AB	AB	AB	AB	AB	AB	AB	AB	AB	AB	AB	BB	AB	AB	BB	AB	AB	AB	AB	AB	AB	BB	AB	AB	BB	AB	AB
Bj-B2-p12847373	--	BB	BB	AB	BB	BB	AB	BB	BB	AB	BB	BB	BB	AB	BB	AB	AB	BB	BB	BB	AB	AB	AB	AB	AB	AB	AB	AB	AB	AB	AB	AB	AB	BB	AB	AB	BB	AB	AB	AB	AB	AB	AB	BB	AB	AB	BB	AB	AB
Bj-B2-p12852947	AA	BB	BB	AB	BB	BB	AB	BB	BB	AB	BB	BB	BB	AB	BB	AB	AB	BB	BB	BB	AB	AB	AB	AB	AB	AB	AB	AB	AB	AB	AB	AB	AB	BB	AB	AB	BB	AB	AB	AB	AB	AB	AB	BB	AB	AB	BB	AB	AB
Bj-B2-p12859529	--	BB	BB	AB	BB	BB	AB	BB	BB	AB	BB	BB	BB	AB	BB	AB	AB	BB	BB	BB	AB	AB	AB	AB	AB	AB	AB	AB	AB	AB	AB	AB	AB	BB	AB	AB	BB	AB	AB	AB	AB	AB	AB	BB	AB	AB	BB	AB	AB
Bj-B2-p12860999	--	BB	BB	AB	BB	BB	AB	BB	BB	AB	BB	BB	BB	AB	BB	AB	AB	BB	BB	BB	AB	AB	AB	AB	AB	AB	AB	AB	AB	AB	AB	AB	AB	BB	AB	AB	BB	AB	AB	AB	AB	AB	AB	BB	AB	AB	BB	AB	AB
Bj-B2-p12864740	--	AA	AA	AB	AA	AA	AB	AA	AA	AB	AA	AA	AA	AB	AA	AB	AB	AA	AA	AA	AB	AB	AB	AB	AB	AB	AB	AB	AB	AB	AB	AB	AB	AA	AB	AB	AA	AB	AB	AB	AB	AB	AB	AA	AB	AB	AA	AB	AB
Bj-B2-p12871683	AA	BB	BB	AB	BB	BB	AB	BB	BB	AB	BB	BB	BB	AB	BB	AB	AB	BB	BB	BB	AB	AB	AB	AB	AB	AB	AB	AB	AB	AB	AB	AB	AB	BB	AB	AB	BB	AB	AB	AB	AB	AB	AB	BB	AB	AB	BB	AB	AB
Bj-B2-p12886255	AA	BB	BB	AB	BB	BB	AB	BB	BB	AB	BB	BB	BB	AB	BB	AB	AB	BB	BB	BB	AB	AB	AB	AB	AB	AB	AB	AB	AB	AB	AB	AB	AB	BB	AB	AB	BB	AB	AB	AB	AB	AB	AB	BB	AB	AB	BB	AB	AB
Bj-B2-p12917121	--	BB	BB	AB	BB	BB	AB	BB	BB	AB	BB	BB	BB	AB	BB	AB	AB	BB	BB	BB	AB	AB	AB	AB	AB	AB	AB	AB	AB	AB	AB	AB	AB	BB	AB	AB	BB	AB	AB	AB	AB	AB	AB	BB	AB	AB	BB	AB	AB
Bj-B2-p12922728	AA	BB	BB	AB	BB	BB	AB	BB	BB	AB	BB	BB	BB	AB	BB	AB	AB	BB	BB	BB	AB	AB	AB	AB	AB	AB	AB	AB	AB	AB	AB	AB	AB	BB	AB	AB	BB	AB	AB	AB	AB	AB	AB	BB	AB	AB	BB	AB	AB
Bj-B2-p12944797	BB	AB	AB	BB	AB	AB	BB	AB	AB	BB	AB	AB	AB	BB	AB	BB	BB	AB	AB	AB	BB	BB	BB	BB	BB	BB	BB	BB	BB	BB	BB	BB	BB	AB	BB	BB	AB	BB	BB	BB	BB	BB	BB	AB	BB	BB	AB	BB	BB
Bj-B2-p12984876	AA	BB	BB	AB	BB	BB	AB	BB	BB	AB	BB	BB	BB	AB	BB	AB	AB	BB	BB	BB	AB	AB	AB	AB	AB	AB	AB	AB	AB	AB	AB	AB	AB	BB	AB	AB	BB	AB	AB	AB	AB	AB	AB	BB	AB	AB	BB	AB	AB
Bj-B2-p12991413	BB	AA	AA	AB	AA	AA	AB	AA	AA	AB	AA	AA	AA	AB	AA	AB	AB	AA	AA	AA	AB	AB	AB	AB	AB	AB	AB	AB	AB	AB	AB	AB	AB	AA	AB	AB	AA	AB	AB	AB	AB	AB	AB	AA	AB	AB	AA	AB	AB
Bj-B2-p12996183	BB	AA	AA	AB	AA	AA	AB	AA	AA	AB	AA	AA	AA	AB	AA	AB	AB	AA	AA	AA	AB	AB	AB	AB	AB	AB	AB	AB	AB	AB	AB	AB	AB	AA	AB	AB	AA	AB	AB	AB	AB	AB	AB	AA	AB	AB	AA	AB	AB
Bj-B2-p13004670	BB	AA	AA	AB	AA	AA	AB	AA	AA	AB	AA	AA	AA	AB	AA	AB	AB	AA	AA	AA	AB	AB	AB	AB	AB	AB	AB	AB	AB	AB	AB	AB	AB	AA	AB	AB	AA	AB	AB	AB	AB	AB	AB	AA	AB	AB	AA	AB	AB
Bj-B2-p13026160	--	BB	BB	AB	BB	BB	AB	BB	BB	AB	BB	BB	BB	AB	BB	AB	AB	BB	BB	BB	AB	AB	AB	AB	AB	AB	AB	AB	AB	AB	AB	AB	AB	BB	AB	AB	BB	AB	AB	AB	AB	AB	AB	BB	AB	AB	BB	AB	AB
Bj-B2-p13078109	BB	AA	AA	AB	AA	AA	AB	AA	AA	AB	AA	AA	AA	AB	AA	AB	AB	AA	AA	AA	AB	AB	AB	AB	AB	AB	AB	AB	AB	AB	AB	AB	AB	AA	AB	AB	AA	AB	AB	AB	AB	AB	AB	AA	AB	AB	AA	AB	AB
Bj-B2-p13113000	AA	BB	BB	AB	BB	BB	AB	BB	BB	AB	BB	BB	BB	AB	BB	AB	AB	BB	BB	BB	AB	AB	AB	AB	AB	AB	AB	AB	AB	AB	AB	AB	AB	BB	AB	AB	BB	AB	AB	AB	AB	AB	AB	--	AB	AB	BB	AB	AB
Bj-B2-p13142676	BB	AA	AA	AB	AA	AA	AB	AA	AA	AB	AA	AA	AA	AB	AA	AB	AB	AA	AA	AA	AB	AB	AB	AB	AB	AB	AB	AB	AB	AB	AB	AB	AB	AA	AB	AB	AA	AB	AB	AB	AB	AB	AB	AA	AB	AB	AA	AB	AB
Bj-B2-p13218226	AB	BB	BB	AB	BB	BB	AB	BB	BB	AB	BB	BB	BB	AB	BB	AB	AB	BB	BB	BB	AB	AB	AB	AB	AB	AB	AB	AB	AB	AB	AB	AB	AB	BB	AB	AB	BB	AB	AB	AB	AB	AB	AB	BB	AB	AB	BB	AB	AB
Bj-B2-p13338302	AA	BB	BB	AB	BB	BB	AB	BB	BB	AB	BB	BB	BB	AB	BB	AB	AB	BB	BB	BB	AB	AB	AB	AB	AB	AB	AB	AB	AB	AB	AB	AB	AB	BB	AB	AB	BB	AB	AB	AB	AB	AB	AB	BB	AB	AB	BB	AB	AB
Bj-B2-p13379373	BB	AA	AA	AB	AA	AA	AB	AA	AA	AB	AA	AA	AA	AB	AA	AB	AB	AA	AA	AA	AB	AB	AB	AB	AB	AB	AB	AB	AB	AB	AB	AB	AB	AA	AB	AB	AA	AB	AB	AB	AB	AB	AB	AA	AB	AB	AA	AB	AB
Bj-B2-p13389878	BB	AB	AB	BB	BB	BB	BB	BB	BB	BB	BB	--	BB	BB	BB	BB	BB	BB	BB	--	BB	BB	BB	BB	BB	BB	BB	BB	BB	BB	BB	BB	BB	BB	BB	BB	BB	BB	BB	BB	BB	BB	BB	BB	BB	BB	BB	BB	BB
Bj-B2-p13398200	BB	AA	AA	AB	AA	AA	AB	AA	AA	AB	AA	AA	AA	AB	AA	AB	AB	AA	AA	AA	AB	AB	AB	AB	AB	AB	AB	AB	AB	AB	AB	AB	AB	AA	AB	AB	AA	AB	AB	AB	AB	AB	AB	AA	AB	AB	AA	AB	AB
Bj-B2-p13499390	BB	AA	AA	AB	AA	AA	AB	AA	AA	AB	AA	AA	AA	AB	AA	AB	AB	AA	AA	AA	AB	AB	AB	AB	AB	AB	AB	AB	AB	AB	AB	AB	AB	AA	AB	AB	AA	AB	AB	AB	AB	AB	AB	AA	AB	AB	AA	AB	AB
Bj-B2-p13508230	BB	AA	AA	AB	AA	--	AB	AA	AA	AB	AA	AA	--	AB	AA	AB	AB	AA	AA	AA	AB	AB	AB	AB	AB	AB	AB	AB	AB	AB	--	AB	AB	AA	AB	AB	AA	AB	AB	AB	AB	AB	AB	--	AB	AB	AA	AB	AB
Bj-B2-p13511412	AB	AA	AA	AB	AA	AA	AB	AA	AA	AB	AA	AA	AA	AB	AA	AB	AB	AA	AA	AA	AB	AB	AB	AB	AB	AB	AB	AB	AB	AB	AB	AB	AB	AA	AB	AB	AA	AB	AB	AB	AB	AB	AB	AA	AB	AB	AA	AB	AB
Bj-B2-p13577993	--	BB	BB	AB	BB	BB	AB	BB	BB	AB	BB	BB	BB	AB	BB	AB	AB	BB	BB	BB	AB	AB	AB	AB	AB	AB	AB	AB	AB	AB	AB	AB	AB	BB	AB	AB	BB	AB	AB	AB	AB	AB	AB	BB	AB	AB	BB	AB	AB
Bj-B2-p13587499	BB	AA	AA	AB	AA	AA	AB	AA	AA	AB	AA	AA	AA	AB	AA	AB	AB	AA	AA	AA	AB	AB	AB	AB	AB	AB	AB	AB	AB	AB	AB	AB	AB	AA	AB	AB	AA	AB	AB	AB	AB	AB	AB	AA	AB	AB	AA	AB	AB
Bj-B2-p13595034	AA	BB	BB	AB	BB	BB	AB	BB	BB	AB	BB	BB	BB	AB	BB	AB	AB	BB	BB	BB	AB	AB	AB	AB	AB	AB	AB	AB	AB	AB	AB	AB	AB	BB	AB	AB	BB	AB	AB	AB	AB	AB	AB	BB	AB	AB	BB	AB	AB
Bj-B2-p13604370	--	BB	BB	AB	BB	BB	AB	BB	BB	AB	BB	BB	BB	AB	BB	AB	AB	BB	BB	BB	AB	AB	AB	AB	AB	AB	AB	AB	AB	AB	AB	AB	AB	BB	AB	AB	BB	AB	AB	AB	AB	AB	AB	BB	AB	AB	BB	AB	AB
Bj-B2-p13790565	AB	BB	BB	AB	BB	BB	AB	BB	BB	AB	BB	BB	BB	AB	BB	AB	AB	BB	BB	BB	AB	AB	AB	AB	AB	AB	AB	AB	AB	AB	AB	AB	AB	BB	AB	AB	BB	AB	AB	AB	AB	AB	AB	BB	AB	AB	BB	AB	AB
Bj-B2-p13963558	AA	BB	BB	AB	BB	BB	AB	BB	BB	AB	BB	BB	BB	AB	BB	AB	AB	BB	BB	BB	AB	AB	AB	AB	AB	AB	AB	AB	AB	AB	AB	AB	AB	BB	AB	AB	BB	AB	AB	AB	AB	AB	AB	BB	AB	AB	BB	AB	AB
Bj-B2-p13972299	--	AA	AA	AB	AA	AA	AB	AA	AA	AB	AA	AA	AA	AB	AA	AB	AB	AA	AA	AA	AB	AB	AB	AB	AB	AB	AB	AB	AB	AB	AB	AB	AB	AA	AB	AB	AA	AB	AB	AB	AB	AB	AB	AA	AB	AB	AA	AB	AB
Bj-B2-p13975757	AA	BB	BB	AB	BB	BB	AB	BB	BB	AB	BB	BB	BB	AB	BB	AB	AB	BB	BB	BB	AB	AB	AB	AB	AB	AB	AB	AB	AB	AB	AB	AB	AB	BB	AB	AB	BB	AB	AB	AB	AB	AB	AB	BB	AB	AB	BB	AB	AB
Bj-B2-p13994264	AA	BB	BB	AB	BB	BB	AB	BB	BB	AB	BB	BB	BB	AB	BB	AB	AB	BB	BB	BB	AB	AB	AB	AB	AB	AB	AB	AB	AB	AB	AB	AB	AB	BB	AB	AB	BB	AB	AB	AB	AB	AB	AB	BB	AB	AB	BB	AB	AB
Bj-B2-p14001323	AA	BB	BB	AB	BB	BB	AB	BB	BB	AB	BB	BB	BB	AB	BB	AB	AB	BB	BB	BB	AB	AB	AB	AB	AB	AB	AB	AB	AB	AB	AB	AB	AB	BB	AB	AB	BB	AB	AB	AB	AB	AB	AB	BB	AB	AB	BB	AB	AB
Bj-B2-p14018700	BB	AA	AA	AB	AA	AA	AB	AA	AA	AB	AA	AA	AA	AB	AA	AB	AB	AA	AA	AA	AB	AB	AB	AB	AB	AB	AB	AB	AB	AB	AB	AB	AB	AA	AB	AB	AA	AB	AB	AB	AB	AB	AB	AA	AB	AB	AA	AB	AB
Bj-B2-p14021644	AA	BB	BB	AB	BB	BB	AB	BB	BB	AB	BB	BB	BB	AB	BB	AB	AB	BB	BB	BB	AB	AB	AB	AB	AB	AB	AB	AB	AB	AB	AB	AB	AB	BB	AB	AB	BB	AB	AB	AB	AB	AB	AB	BB	AB	AB	BB	AB	AB
Bj-B2-p14030714	BB	AA	AA	AB	AA	AA	AB	AA	AA	AB	AA	AA	AA	AB	AA	AB	AB	AA	AA	AA	AB	AB	AB	AB	AB	AB	AB	AB	AB	AB	AB	AB	AB	AA	AB	AB	AA	AB	AB	AB	AB	AB	AB	AA	AB	AB	AA	AB	AB
Bj-B2-p14033505	BB	AA	AA	AB	AA	AA	AB	AA	AA	AB	AA	AA	AA	AB	AA	AB	AB	AA	AA	AA	AB	AB	AB	AB	AB	AB	AB	AB	AB	AB	AB	AB	AB	AA	AB	AB	AA	AB	AB	AB	AB	AB	AB	AA	AB	AB	AA	AB	AB
Bj-B2-p14045293	BB	AB	AB	BB	AB	AB	BB	AB	AB	BB	AB	AB	AB	BB	AB	BB	BB	AB	AB	AB	BB	BB	BB	BB	BB	BB	BB	BB	BB	BB	BB	BB	BB	AB	BB	BB	AB	BB	BB	BB	BB	BB	BB	AB	BB	BB	AB	BB	BB
Bj-B2-p14055925	AA	BB	BB	AB	BB	BB	AB	BB	BB	AB	BB	BB	BB	AB	BB	AB	AB	BB	BB	BB	AB	AB	AB	AB	AB	AB	AB	AB	AB	AB	AB	AB	AB	BB	AB	AB	BB	AB	AB	AB	AB	AB	AB	BB	AB	AB	BB	AB	AB
Bj-B2-p14077976	AB	BB	BB	AB	BB	BB	AB	BB	BB	AB	BB	BB	BB	AB	BB	AB	AB	BB	BB	BB	AB	AB	AB	AB	AB	AB	AB	AB	AB	AB	AB	AB	AB	BB	AB	AB	BB	AB	AB	AB	AB	AB	AB	BB	AB	AB	BB	AB	AB
Bj-B2-p14099531	AA	BB	BB	AB	BB	BB	AB	BB	BB	AB	BB	BB	BB	AB	BB	AB	AB	BB	BB	BB	AB	AB	AB	AB	AB	AB	AB	AB	AB	AB	AB	AB	AB	BB	AB	AB	BB	AB	AB	AB	AB	AB	AB	BB	AB	AB	BB	AB	AB
Bj-B2-p14132360	BB	AA	AA	AB	AA	AA	AB	AA	AA	AB	AA	AA	--	AB	AA	AB	AB	AA	AA	AA	AB	AB	AB	AB	AB	AB	AB	AB	AB	AB	AB	AB	AB	AA	AB	AB	AA	AB	AB	AB	AB	AB	AB	--	AB	AB	AA	AB	AB
Bj-B2-p14136064	AA	BB	BB	AB	BB	BB	AB	BB	BB	AB	BB	BB	BB	AB	BB	AB	AB	BB	BB	BB	AB	AB	AB	AB	AB	AB	AB	AB	AB	AB	AB	AB	AB	BB	AB	AB	BB	AB	AB	AB	AB	AB	AB	BB	AB	AB	BB	AB	AB
Bj-B2-p14136121	AA	BB	BB	AB	BB	BB	AB	BB	BB	AB	BB	BB	BB	AB	BB	AB	AB	BB	BB	BB	AB	AB	AB	AB	AB	AB	AB	AB	AB	AB	AB	AB	AB	BB	AB	AB	BB	AB	AB	AB	AB	AB	AB	BB	AB	AB	BB	AB	AB
Bj-B2-p14164502	AA	BB	BB	AB	BB	BB	AB	BB	BB	AB	BB	BB	BB	AB	BB	AB	AB	BB	BB	BB	AB	AB	AB	AB	AB	AB	AB	AB	AB	AB	AB	AB	AB	BB	AB	AB	BB	AB	AB	AB	AB	AB	AB	BB	AB	AB	BB	AB	AB
Bj-B2-p14194241	--	BB	BB	AB	BB	BB	AB	BB	BB	AB	BB	BB	BB	AB	BB	AB	AB	BB	BB	BB	AB	AB	AB	AB	AB	AB	AB	AB	AB	AB	AB	AB	AB	BB	AB	AB	BB	AB	AB	AB	AB	AB	AB	BB	AB	AB	BB	AB	AB
Bj-B2-p14200025	--	BB	BB	AB	BB	BB	AB	BB	BB	AB	BB	BB	BB	AB	BB	AB	AB	BB	BB	BB	AB	AB	AB	AB	AB	AB	AB	AB	AB	AB	AB	AB	AB	BB	AB	AB	BB	AB	AB	AB	AB	AB	AB	BB	AB	AB	BB	AB	AB
Bj-B2-p14245445	AB	AA	AA	AB	AA	AA	AB	AA	AA	AB	AA	AA	AA	AB	AA	AB	AB	AA	AA	AA	AB	AB	AB	AB	AB	AB	AB	AB	AB	AB	AB	AB	AB	AA	AB	AB	AA	AB	AB	AB	AB	AB	AB	AA	AB	AB	AA	AB	AB
Bj-B2-p14301333	AA	BB	BB	AB	BB	BB	AB	BB	BB	AB	BB	BB	BB	AB	BB	AB	AB	BB	BB	BB	AB	AB	AB	AB	AB	AB	AB	AB	AB	AB	AB	AB	AB	BB	AB	AB	BB	AB	AB	AB	AB	AB	AB	BB	AB	AB	BB	AB	AB
Bj-B2-p14305199	--	BB	BB	AB	BB	BB	AB	BB	BB	AB	BB	BB	BB	AB	BB	AB	AB	BB	BB	BB	AB	AB	AB	AB	AB	AB	AB	AB	AB	AB	AB	AB	AB	BB	AB	AB	BB	AB	AB	AB	AB	AB	AB	BB	AB	AB	BB	AB	AB
Bj-B2-p14320107	AA	BB	BB	AB	BB	BB	AB	BB	BB	AB	BB	BB	BB	AB	BB	AB	AB	BB	BB	BB	AB	AB	AB	AB	AB	AB	AB	AB	AB	AB	AB	AB	AB	BB	AB	AB	BB	AB	AB	AB	AB	AB	AB	BB	AB	AB	BB	AB	AB
Bj-B2-p14332538	AA	BB	BB	AB	BB	BB	AB	BB	BB	AB	BB	BB	BB	AB	BB	AB	AB	BB	BB	BB	AB	AB	AB	AB	AB	AB	AB	AB	AB	AB	AB	AB	AB	BB	AB	AB	BB	AB	AB	AB	AB	AB	AB	BB	AB	AB	BB	AB	AB
Bj-B2-p14333932	AA	BB	BB	AB	BB	BB	AB	BB	BB	AB	BB	BB	BB	AB	BB	AB	AB	BB	BB	BB	AB	AB	AB	AB	AB	AB	AB	AB	AB	AB	AB	AB	AB	BB	AB	AB	BB	AB	AB	AB	AB	AB	AB	BB	AB	AB	BB	AB	AB
Bj-B2-p14361538	BB	AA	AA	AB	AA	AA	AB	AA	AA	AB	AA	AA	AA	AB	AA	AB	AB	AA	AA	AA	AB	AB	AB	AB	AB	AB	AB	AB	AB	AB	AB	AB	AB	AA	AB	AB	AA	AB	AB	AB	AB	AB	AB	AA	AB	AB	AA	AB	AB
Bj-B2-p14374651	BB	AA	AA	AB	AA	AA	AB	AA	AA	AB	AA	AA	AA	AB	AA	AB	AB	AA	AA	AA	AB	AB	AB	AB	AB	AB	AB	AB	AB	AB	--	AB	AB	AA	AB	AB	AA	AB	AB	AB	AB	AB	AB	AA	AB	AB	AA	AB	AB
Bj-B2-p14445338	AB	BB	BB	AB	BB	BB	AB	BB	BB	AB	BB	BB	BB	AB	BB	AB	AB	BB	BB	BB	AB	AB	AB	AB	AB	AB	AB	AB	AB	AB	AB	AB	AB	BB	AB	AB	BB	AB	AB	AB	AB	AB	AB	BB	AB	AB	BB	AB	AB
Bj-B2-p14455442	AA	BB	BB	AB	BB	BB	AB	BB	BB	AB	BB	BB	BB	AB	BB	AB	AB	BB	BB	BB	AB	AB	AB	AB	AB	AB	AB	AB	AB	AB	AB	AB	AB	BB	AB	AB	BB	AB	AB	AB	AB	AB	AB	BB	AB	AB	BB	AB	AB
Bj-B2-p14456747	--	AA	AA	AB	AA	AA	AB	AA	AA	AB	AA	AA	AA	AB	AA	AB	AB	AA	AA	AA	AB	AB	AB	AB	AB	AB	AB	AB	AB	AB	AB	AB	AB	AA	AB	AB	AA	AB	AB	AB	AB	AB	AB	AA	AB	AB	AA	AB	AB
Bj-B2-p14461860	AA	BB	BB	AB	BB	BB	AB	BB	BB	AB	BB	BB	BB	AB	BB	AB	AB	BB	BB	BB	AB	AB	AB	AB	AB	AB	AB	AB	AB	AB	AB	AB	AB	BB	AB	AB	BB	AB	AB	AB	AB	AB	AB	BB	AB	AB	BB	AB	AB
Bj-B2-p14465628	--	BB	BB	AB	BB	BB	AB	BB	BB	AB	BB	BB	BB	AB	BB	AB	AB	BB	BB	BB	AB	AB	AB	AB	AB	AB	AB	AB	AB	AB	AB	AB	AB	BB	AB	AB	BB	AB	AB	AB	AB	AB	AB	BB	AB	AB	BB	AB	AB
Bj-B2-p14517239	AA	BB	BB	AB	BB	BB	AB	BB	BB	AB	BB	BB	BB	AB	BB	AB	AB	BB	BB	BB	AB	AB	AB	AB	AB	AB	AB	AB	AB	AB	AB	AB	AB	BB	AB	AB	BB	AB	AB	AB	AB	AB	AB	BB	AB	AB	BB	AB	AB
Bj-B2-p14533075	BB	AA	AA	AB	AA	AA	AB	AA	AA	AB	AA	AA	AA	AB	AA	AB	AB	AA	AA	AA	AB	AB	AB	AB	AB	AB	AB	AB	AB	AB	AB	AB	AB	AA	AB	AB	AA	AB	AB	AB	AB	AB	AB	AA	AB	AB	AA	AB	AB
Bj-B2-p14533400	BB	AA	AA	AB	AA	AA	AB	AA	AA	AB	AA	AA	AA	AB	AA	AB	AB	AA	AA	AA	AB	AB	AB	AB	AB	AB	AB	AB	AB	AB	AB	AB	AB	AA	AB	AB	AA	AB	AB	AB	AB	AB	AB	AA	AB	AB	AA	AB	AB
Bj-B2-p14541855	AA	BB	BB	AB	BB	BB	AB	BB	BB	AB	BB	BB	BB	AB	BB	AB	AB	BB	BB	BB	AB	AB	AB	AB	AB	AB	AB	AB	AB	AB	AB	AB	AB	BB	AB	AB	BB	AB	AB	AB	AB	AB	AB	BB	AB	AB	BB	AB	AB
Bj-B2-p14549494	AA	BB	BB	AB	BB	BB	AB	BB	BB	AB	BB	BB	BB	AB	BB	AB	AB	BB	BB	BB	AB	AB	AB	AB	AB	AB	AB	AB	AB	AB	AB	AB	AB	BB	AB	AB	BB	AB	AB	AB	AB	AB	AB	BB	AB	AB	BB	AB	AB
Bj-B2-p14554244	AA	BB	BB	AB	BB	BB	AB	BB	BB	AB	BB	BB	BB	AB	BB	AB	AB	BB	BB	BB	AB	AB	AB	AB	AB	AB	AB	AB	AB	AB	AB	AB	AB	BB	AB	AB	BB	AB	AB	AB	AB	AB	AB	BB	AB	AB	BB	AB	AB
Bj-B2-p14577601	BB	AA	AA	AB	AA	AA	AB	AA	AA	AB	AA	AA	AA	AB	AA	AB	AB	AA	AA	AA	AB	AB	AB	AB	AB	AB	AB	AB	AB	AB	AB	AB	AB	AA	AB	AB	AA	AB	AB	AB	AB	AB	AB	AA	AB	AB	AA	AB	AB
Bj-B2-p14665325	BB	AA	AA	AB	AA	AA	AB	AA	AA	AB	AA	AA	AA	AB	AA	AB	AB	AA	AA	AA	AB	AB	AB	AB	AB	AB	AB	AB	AB	AB	AB	AB	AB	AA	AB	AB	AA	AB	AB	AB	AB	AB	AB	AA	AB	AB	AA	AB	AB
Bj-B2-p14694517	BB	AA	AA	AB	AA	AA	AB	AA	AA	AB	AA	AA	AA	AB	AA	AB	AB	AA	AA	AA	AB	AB	AB	AB	AB	AB	AB	AB	AB	AB	AB	AB	AB	AA	AB	AB	AA	AB	AB	AB	AB	AB	AB	AA	AB	AB	AA	AB	AB
Bj-B2-p14698933	--	AA	AA	AB	AA	AA	AB	AA	AA	AB	AA	AA	AA	AB	AA	AB	AB	AA	AA	AA	AB	AB	AB	AB	AB	AB	AB	AB	AB	AB	AB	AB	AB	AA	AB	AB	AA	AB	AB	AB	AB	AB	AB	AA	AB	AB	AA	AB	AB
Bj-B2-p14704064	--	AA	AA	AB	AA	AA	AB	AA	AA	AB	AA	AA	AA	AB	AA	AB	AB	AA	AA	AA	AB	AB	AB	AB	AB	AB	AB	AB	AB	AB	AB	AB	AB	AA	AB	AB	AA	AB	AB	AB	AB	AB	AB	AA	AB	AB	AA	AB	AB
Bj-B2-p14871644	AA	BB	BB	AB	BB	BB	AB	BB	BB	AB	BB	BB	BB	AB	BB	AB	AB	BB	BB	BB	AB	AB	AB	AB	AB	AB	AB	AB	AB	AB	AB	AB	AB	BB	AB	AB	BB	AB	AB	AB	AB	AB	AB	BB	AB	AB	BB	AB	AB
Bj-B2-p14879515	AA	BB	BB	AB	BB	BB	AB	BB	BB	AB	BB	BB	BB	AB	BB	AB	AB	BB	BB	BB	AB	AB	AB	AB	AB	AB	AB	AB	AB	AB	AB	AB	AB	BB	AB	AB	BB	AB	AB	AB	AB	AB	AB	BB	AB	AB	BB	AB	AB
Bj-B2-p14892941	--	AA	AA	AB	AA	AA	AB	AA	AA	AB	AA	AA	AA	AB	AA	AB	AB	AA	AA	AA	AB	AB	AB	AB	AB	AB	AB	AB	AB	AB	AB	AB	AB	AA	AB	AB	AA	AB	AB	AB	AB	AB	AB	AA	AB	AB	AA	AB	AB
Bj-B2-p14901002	BB	AA	AA	AB	AA	AA	AB	AA	AA	AB	AA	AA	--	AB	AA	AB	AB	AA	AA	AA	AB	AB	AB	AB	AB	AB	AB	AB	AB	AB	AB	AB	AB	AA	AB	AB	AA	AB	AB	AB	AB	AB	AB	--	AB	AB	AA	AB	AB
Bj-B2-p14904546	AA	BB	BB	AB	BB	BB	AB	BB	BB	AB	BB	BB	BB	AB	BB	AB	AB	BB	BB	BB	AB	AB	AB	AB	AB	AB	AB	AB	AB	AB	AB	AB	AB	BB	AB	AB	BB	AB	AB	AB	AB	AB	AB	BB	AB	AB	BB	AB	AB
Bj-B2-p14916105	AA	BB	BB	AB	BB	BB	AB	BB	BB	AB	BB	BB	BB	AB	BB	AB	AB	BB	BB	BB	AB	AB	AB	AB	AB	AB	AB	AB	AB	AB	AB	AB	AB	BB	AB	AB	BB	AB	AB	AB	AB	AB	AB	BB	AB	AB	BB	AB	AB
Bj-B2-p14942366	BB	AA	AA	AB	AA	AA	AB	AA	AA	AB	AA	AA	AA	AB	AA	AB	AB	AA	AA	AA	AB	AB	AB	AB	AB	AB	AB	AB	AB	AB	AB	AB	AB	AA	AB	AB	AA	AB	AB	AB	AB	AB	AB	AA	AB	AB	AA	AB	AB
Bj-B2-p14949182	BB	AA	AA	AB	AA	AA	AB	AA	AA	AB	AA	AA	AA	AB	AA	AB	AB	AA	AA	AA	AB	AB	AB	AB	AB	AB	AB	AB	AB	AB	AB	AB	AB	AA	AB	AB	AA	AB	AB	AB	AB	AB	AB	AA	AB	AB	AA	AB	AB
Bj-B2-p14950194	AA	BB	BB	AA	AB	AB	AA	AB	AB	AA	AB	AB	BB	AA	BB	AA	AA	AB	AB	BB	AA	AA	AA	AA	AA	AA	AA	AA	AA	AA	AA	AA	AA	AB	AA	AA	BB	AA	AA	AA	AA	AA	AA	AB	AA	AA	AB	AA	AA
Bj-B2-p14954148	BB	AA	AA	AB	AA	AA	AB	AA	AA	AB	AA	AA	AA	AB	AA	AB	AB	AA	AA	AA	AB	AB	AB	AB	AB	AB	AB	AB	AB	AB	AB	AB	AB	AA	AB	AB	AA	AB	AB	AB	AB	AB	AB	AA	AB	AB	AA	AB	AB
Bj-B2-p14976521	--	BB	BB	AB	BB	BB	AB	BB	BB	AB	BB	BB	BB	AB	BB	AB	AB	BB	BB	BB	AB	AB	AB	AB	AB	AB	AB	AB	AB	AB	AB	AB	AB	BB	AB	AB	BB	AB	AB	AB	AB	AB	AB	BB	AB	AB	BB	AB	AB
Bj-B2-p14979405	BB	AA	AA	AB	AA	AA	AB	AA	AA	AB	AA	AA	AA	AB	AA	AB	AB	AA	AA	AA	AB	AB	AB	AB	AB	AB	AB	AB	AB	AB	AB	AB	AB	AA	AB	AB	AA	AB	AB	AB	AB	AB	AB	AA	AB	AB	AA	AB	AB
Bj-B2-p14991683	AA	AB	AB	AA	AB	AB	AA	AB	AB	AA	AB	AB	AB	AA	AB	AA	AA	AB	AB	AB	AA	AA	AA	AA	AA	AA	AA	AA	AA	AA	AA	AA	AA	AB	AA	AA	AA	AA	AA	AA	AA	AA	AA	--	AA	AA	AB	AA	AA
Bj-B2-p15071699	BB	AA	AA	AB	AA	AA	AB	AA	AA	AB	AA	AA	AA	AB	AA	AB	AB	AA	AA	AA	AB	AB	AB	AB	AB	AB	AB	AB	AB	AB	AB	AB	AB	AA	AB	AB	AA	AB	AB	AB	AB	AB	AB	AA	AB	AB	AA	AB	AB
Bj-B2-p15083576	--	BB	BB	AB	BB	BB	AB	BB	BB	AB	BB	BB	BB	AB	BB	AB	AB	BB	BB	BB	AB	AB	AB	AB	AB	AB	AB	AB	AB	AB	AB	AB	AB	BB	AB	AB	BB	AB	AB	AB	AB	AB	AB	BB	AB	AB	BB	AB	AB
Bj-B2-p15084571	--	AA	AA	AB	AA	AA	AB	AA	AA	AB	AA	AA	AA	AB	AA	AB	AB	AA	AA	AA	AB	AB	AB	AB	AB	AB	AB	AB	AB	AB	AB	AB	AB	AA	AB	AB	AA	AB	AB	AB	AB	AB	AB	AA	AB	AB	AA	AB	AB
Bj-B2-p15144861	AA	BB	BB	AB	BB	BB	AB	BB	BB	AB	BB	BB	BB	AB	BB	AB	AB	BB	BB	BB	AB	AB	AB	AB	AB	AB	AB	AB	AB	AB	AB	AB	AB	BB	AB	AB	BB	AB	AB	AB	AB	AB	AB	BB	AB	AB	BB	AB	AB
Bj-B2-p15153103	AA	BB	BB	AB	BB	BB	AB	BB	BB	AB	BB	BB	BB	AB	BB	AB	AB	BB	BB	BB	AB	AB	AB	AB	AB	AB	AB	AB	AB	AB	AB	AB	AB	BB	AB	AB	BB	AB	AB	AB	AB	AB	AB	BB	AB	AB	BB	AB	AB
Bj-B2-p15163410	BB	AA	AA	AB	AA	AA	AB	AA	AA	AB	AA	AA	AA	AB	AA	AB	AB	AA	AA	AA	AB	AB	AB	AB	AB	AB	AB	AB	AB	AB	AB	AB	AB	AA	AB	AB	AA	AB	AB	AB	AB	AB	AB	AA	AB	AB	AA	AB	AB
Bj-B2-p15217112	AB	BB	BB	AB	BB	BB	AB	BB	BB	AB	BB	BB	BB	AB	BB	AB	AB	BB	BB	BB	AB	AB	AB	AB	AB	AB	AB	AB	AB	AB	AB	AB	AB	BB	AB	AB	BB	AB	AB	AB	AB	AB	AB	BB	AB	AB	BB	AB	AB
Bj-B2-p15220608	AA	AB	AB	AA	--	AA	AA	AA	AA	AA	AA	AA	--	AA	AA	AA	AA	AA	AA	AA	AA	AA	AA	AA	AA	AA	AA	AA	AA	AA	AA	AA	AA	AA	AA	AA	AB	AA	AA	AA	AA	AA	AA	AA	AA	AA	AA	AA	AA
Bj-B2-p15238880	BB	AA	AA	AB	AA	AA	AB	AA	AA	AB	AA	AA	AA	AB	AA	AB	AB	AA	AA	AA	AB	AB	AB	AB	AB	AB	AB	AB	AB	AB	AB	AB	AB	AA	AB	AB	AA	AB	AB	AB	AB	AB	AB	AA	AB	AB	AA	AB	AB
Bj-B2-p15239577	AA	BB	BB	AB	BB	BB	AB	BB	BB	AB	BB	BB	BB	AB	BB	AB	AB	BB	BB	BB	AB	AB	AB	AB	AB	AB	AB	AB	AB	AB	AB	AB	AB	BB	AB	AB	BB	AB	AB	AB	AB	AB	AB	BB	AB	AB	BB	AB	AB
Bj-B2-p15309382	--	AA	AA	AB	AA	AA	AB	AA	AA	AB	AA	AA	AA	AB	AA	AB	AB	AA	AA	AA	AB	AB	AB	AB	AB	AB	AB	AB	AB	AB	AB	AB	AB	AA	AB	AB	AA	AB	AB	AB	AB	AB	AB	AA	AB	AB	AA	AB	AB
Bj-B2-p15881963	BB	AA	AA	AB	AA	AA	AB	AA	AA	AB	AA	AA	AA	AB	AA	AB	AB	AA	AA	AA	AB	AB	AB	AB	AB	AB	AB	AB	AB	AB	AB	AB	AB	AA	AB	AB	AA	AB	AB	AB	AB	AB	AB	AA	AB	AB	AA	AB	AB
Bj-B2-p15916022	AA	BB	BB	AB	BB	BB	AB	BB	BB	AB	BB	BB	BB	AB	BB	AB	AB	BB	BB	BB	AB	AB	AB	AB	AB	AB	AB	AB	AB	AB	AB	AB	AB	BB	AB	AB	BB	AB	AB	AB	AB	AB	AB	BB	AB	AB	BB	AB	AB
Bj-B2-p16185983	AB	AB	AA	AB	AB	AB	AB	AB	AB	AB	AB	AB	AB	AB	AB	AB	AB	AB	AB	AB	AB	AB	AB	AB	AB	AB	AB	AB	AB	AB	AB	AB	AB	AB	AB	AB	AB	AB	AB	AB	AB	AB	AB	AB	AB	AB	AB	AB	AB
Bj-B2-p16572898	AB	AA	AA	AA	AB	AA	AB	AB	AA	AA	AB	AB	AA	AB	AB	AA	AA	AA	AB	AB	AB	AA	AB	AB	AB	AB	AB	AA	AB	AB	AB	AA	AB	AB	AA	AA	AA	AB	AA	AA	AB	AA	AB	AA	AB	AA	AB	AB	AB
Bj-B2-p17089575	BB	BB	AB	BB	BB	BB	BB	BB	BB	BB	BB	BB	BB	BB	BB	BB	BB	BB	BB	BB	BB	BB	BB	BB	BB	BB	BB	BB	BB	BB	BB	BB	BB	BB	BB	BB	BB	BB	BB	BB	BB	BB	BB	BB	BB	BB	BB	BB	BB
Bj-B2-p18929428	AB	BB	BB	BB	BB	AB	BB	AB	BB	BB	AB	BB	BB	AB	BB	BB	BB	BB	BB	AB	BB	BB	AB	AB	BB	BB	BB	AB	AB	BB	BB	AB	AB	BB	AB	BB	BB	BB	BB	BB	AB	AB	BB	AB	BB	AB	BB	AB	AB
Bj-B2-p19052010	BB	BB	AB	BB	BB	BB	BB	BB	BB	BB	BB	BB	BB	BB	BB	BB	BB	BB	BB	BB	BB	BB	BB	BB	BB	BB	BB	BB	BB	BB	BB	BB	BB	BB	BB	BB	BB	BB	BB	BB	BB	BB	BB	BB	BB	BB	BB	BB	BB
Bj-B2-p19875797	AB	AA	AA	AA	AB	AA	AB	AB	AA	AA	AB	AB	AA	AB	AB	AA	AA	AA	AB	AB	AB	AA	AB	AB	AB	AB	AB	AA	AB	AB	AB	AA	AB	AB	AA	AA	AA	AB	AA	AA	AB	AA	AB	AA	AB	AA	AB	AB	AB
Bj-B2-p20090321	BB	BB	BB	BB	BB	BB	AB	AB	AB	BB	BB	BB	BB	BB	BB	BB	BB	AB	AB	AB	BB	BB	BB	BB	BB	BB	BB	BB	BB	AB	AB	AB	BB	BB	BB	BB	BB	BB	BB	BB	BB	AB	AB	AB	BB	BB	BB	BB	BB
Bj-B2-p20400212	AB	AB	AB	BB	BB	AB	BB	AB	BB	AB	AB	AB	BB	AB	BB	AB	BB	BB	AB	BB	BB	BB	BB	AB	AB	BB	BB	BB	AB	AB	BB	BB	BB	BB	AB	AB	AB	BB	AB	AB	BB	BB	BB	BB	AB	AB	BB	BB	AB
Bj-B2-p20640108	AA	AA	AA	AA	AA	AA	AA	AA	AA	AA	AA	AA	--	AA	AA	--	AA	AA	AA	AA	AA	AA	AA	AA	AA	AA	AA	AA	AA	AA	AA	AA	AA	AA	AA	AA	AA	--	AA	AA	AA	AA	AA	--	AA	AA	AA	AA	AA
Bj-B2-p20946924	AB	BB	BB	BB	BB	AB	BB	AB	AB	BB	BB	AB	AB	BB	BB	AB	BB	BB	AB	AB	AB	BB	AB	BB	AB	AB	BB	AB	BB	BB	AB	BB	BB	AB	AB	AB	AB	BB	AB	AB	AB	AB	AB	AB	AB	AB	BB	AB	BB
Bj-B2-p21737457	--	AA	AA	AA	AA	AB	AA	AB	AB	AA	AA	AB	AB	AA	AA	AB	AA	AA	AB	AB	AB	AA	AB	AA	AB	AB	AA	AB	AA	AA	AB	AA	AA	AB	AB	AB	AB	AA	AB	AB	AB	AB	AB	AB	AB	AB	AA	AB	AA
Bj-B2-p21907183	AA	AA	AA	AA	AA	--	AA	AA	AA	AA	AA	AA	--	AA	AA	AA	AA	AA	AA	AA	AA	AA	AA	AA	AA	AA	AA	--	AA	AA	AA	AA	AA	AA	AA	AA	AA	--	AA	AA	AA	AA	AA	AB	AA	AA	AA	AA	AA
Bj-B2-p22086160	AA	BB	BB	AB	BB	BB	AB	BB	BB	AB	BB	BB	BB	AB	BB	AB	AB	BB	BB	BB	AB	AB	AB	AB	AB	AB	AB	AB	AB	AB	AB	AB	AB	BB	AB	AB	BB	AB	AB	AB	AB	AB	AB	BB	AB	AB	BB	AB	AB
Bj-B2-p22091430	--	BB	BB	AB	BB	BB	AB	BB	BB	AB	BB	BB	BB	AB	BB	AB	AB	BB	BB	BB	AB	AB	AB	AB	AB	AB	AB	AB	AB	AB	AB	AB	AB	BB	AB	AB	BB	AB	AB	AB	AB	AB	AB	BB	AB	AB	BB	AB	AB
Bj-B2-p22117280	AA	BB	BB	AB	BB	BB	AB	BB	BB	AB	BB	BB	BB	AB	BB	AB	AB	BB	BB	BB	AB	AB	AB	AB	AB	AB	AB	AB	AB	AB	AB	AB	AB	BB	AB	AB	BB	AB	AB	AB	AB	AB	AB	BB	AB	AB	BB	AB	AB
Bj-B2-p22123002	AB	BB	BB	AB	BB	BB	AB	BB	BB	AB	BB	BB	BB	AB	BB	AB	AB	BB	BB	BB	AB	AB	AB	AB	AB	AB	AB	AB	AB	AB	AB	AB	AB	BB	AB	AB	BB	AB	AB	AB	AB	AB	AB	BB	AB	AB	BB	AB	AB
Bj-B2-p22157897	AA	BB	BB	AB	BB	BB	AB	BB	BB	AB	BB	BB	BB	AB	BB	AB	AB	BB	BB	BB	AB	AB	AB	AB	AB	AB	AB	AB	AB	AB	AB	AB	AB	BB	AB	AB	BB	AB	AB	AB	AB	AB	AB	BB	AB	AB	BB	AB	AB
Bj-B2-p22201400	BB	AA	AA	AB	AA	AA	AB	AA	AA	AB	AA	AA	AA	AB	AA	AB	AB	AA	AA	AA	AB	AB	AB	AB	AB	AB	AB	AB	AB	AB	AB	AB	AB	AA	AB	AB	AA	AB	AB	AB	AB	AB	AB	AA	AB	AB	AA	AB	AB
Bj-B2-p22226092	BB	AA	AA	AB	AA	AA	AB	AA	AB	AB	AA	AA	AA	AB	AA	AB	AB	AA	AA	AA	AB	AB	AB	AB	AB	AB	AB	AB	AB	AB	AB	AB	AB	AA	AB	AB	AA	AB	AB	AB	AB	AB	AB	AA	AB	AB	AA	AB	AB
Bj-B2-p22228264	--	AA	AA	AB	AA	AA	AB	AA	AA	AB	AA	AA	AA	AB	AA	AB	AB	AA	AA	AA	AB	AB	AB	AB	AB	AB	AB	AB	AB	AB	AB	AB	AB	AA	AB	AB	AA	AB	AB	AB	AB	AB	AB	AA	AB	AB	AA	AB	AB
Bj-B2-p22245694	AA	BB	BB	AB	BB	BB	AB	BB	BB	AB	BB	BB	BB	AB	BB	AB	AB	BB	BB	BB	AB	AB	AB	AB	AB	AB	AB	AB	AB	AB	AB	AB	AB	BB	AB	AB	BB	AB	AB	AB	AB	AB	AB	BB	AB	AB	BB	AB	AB
Bj-B2-p22258728	BB	AA	AA	AB	AA	AA	AB	AA	AA	AB	AA	AA	AA	AB	AA	AB	AB	AA	AA	AA	AB	AB	AB	AB	AB	AB	AB	AB	AB	AB	AB	AB	AB	AA	AB	AB	AA	AB	AB	AB	AB	AB	AB	AA	AB	AB	AA	AB	AB
Bj-B2-p22262298	BB	AA	AA	AB	AA	AA	AB	AA	AA	AB	AA	AA	AA	AB	AA	AB	AB	AA	AA	AA	AB	AB	AB	AB	AB	AB	AB	AB	AB	AB	AB	AB	AB	AA	AB	AB	AA	AB	AB	AB	AB	AB	AB	AA	AB	AB	AA	AB	AB
Bj-B2-p22282773	BB	AA	AA	AB	AA	AA	AB	AA	AA	AB	AA	AA	AA	AB	AA	AB	AB	AA	AA	AA	AB	AB	AB	AB	AB	AB	AB	AB	AB	AB	AB	AB	AB	AA	AB	AB	AA	AB	AB	AB	AB	AB	AB	AA	AB	AB	AA	AB	AB
Bj-B2-p22288645	AA	BB	BB	AB	BB	BB	AB	BB	BB	AB	BB	BB	BB	AB	BB	AB	AB	BB	BB	BB	AB	AB	AB	AB	AB	AB	AB	AB	AB	AB	AB	AB	AB	BB	AB	AB	BB	AB	AB	AB	AB	AB	AB	BB	AB	AB	BB	AB	AB
Bj-B2-p22299355	AA	BB	BB	AB	BB	BB	AB	BB	BB	AB	BB	BB	BB	AB	BB	AB	AB	BB	BB	BB	AB	AB	AB	AB	AB	AB	AB	AB	AB	AB	AB	AB	AB	BB	AB	AB	BB	AB	AB	AB	AB	AB	AB	BB	AB	AB	BB	AB	AB
Bj-B2-p22301853	AA	BB	BB	AB	BB	BB	AB	BB	BB	AB	BB	BB	BB	AB	BB	AB	AB	BB	BB	BB	AB	AB	AB	AB	AB	AB	AB	AB	AB	AB	AB	AB	AB	BB	AB	AB	BB	AB	AB	AB	AB	AB	AB	BB	AB	AB	BB	AB	AB
Bj-B2-p22314156	BB	AB	AB	BB	AB	BB	BB	AB	AB	BB	AB	AB	BB	BB	--	BB	BB	AB	AB	AB	BB	BB	BB	BB	BB	BB	BB	BB	BB	BB	BB	BB	BB	AB	BB	BB	AB	BB	BB	BB	BB	BB	BB	BB	BB	BB	AB	BB	BB
Bj-B2-p22339233	BB	AA	AA	AB	AA	AA	AB	AA	AA	AB	AA	AA	AA	AB	AA	AB	AB	AA	AA	AA	AB	AB	AB	AB	AB	AB	AB	AB	AB	AB	AB	AB	AB	AA	AB	AB	AA	AB	AB	AB	AB	AB	AB	AA	AB	AB	AA	AB	AB
Bj-B2-p22367364	BB	AA	AA	AB	AA	AA	AB	AA	AA	AB	AA	AA	AA	AB	AA	AB	AB	AA	AA	AA	AB	AB	AB	AB	AB	AB	AB	AB	AB	AB	AB	AB	AB	AA	AB	AB	AA	AB	AB	AB	AB	AB	AB	AA	AB	AB	AA	AB	AB
Bj-B2-p22373609	AA	BB	BB	AB	BB	BB	AB	BB	BB	AB	BB	BB	BB	AB	BB	AB	AB	BB	BB	BB	AB	AB	AB	AB	AB	AB	AB	AB	AB	AB	AB	AB	AB	BB	AB	AB	BB	AB	AB	AB	AB	AB	AB	BB	AB	AB	BB	AB	AB
Bj-B2-p22404093	AA	BB	BB	AB	BB	BB	AB	BB	BB	AB	BB	BB	BB	AB	BB	AB	AB	BB	BB	BB	AB	AB	AB	AB	AB	AB	AB	AB	AB	AB	AB	AB	AB	BB	AB	AB	BB	AB	AB	AB	AB	AB	AB	BB	AB	AB	BB	AB	AB
Bj-B2-p22408673	--	AA	AA	AB	AA	AA	AB	AA	AA	AB	AA	AA	AA	AB	AA	AB	AB	AA	AA	AA	AB	AB	AB	AB	AB	AB	AB	AB	AB	AB	AB	AB	AB	AA	AB	AB	AA	AB	AB	AB	AB	AB	AB	AA	AB	AB	AA	AB	AB
Bj-B2-p22412423	BB	AA	AA	AB	AB	AA	AB	AB	AB	AB	AB	AA	AA	AB	AA	AB	AB	AA	AB	AA	AB	AB	AB	AB	AB	AB	AB	AB	AB	AB	AB	AB	AB	AB	AB	AB	AA	AB	AB	AB	AB	AB	AB	AB	AB	AB	AB	AB	AB
Bj-B2-p22418906	BB	AA	AA	AB	AA	AA	AB	AA	AA	AB	AA	AA	AA	AB	AA	AB	AB	AA	AA	AA	AB	AB	AB	AB	AB	AB	AB	AB	AB	AB	AB	AB	AB	AA	AB	AB	AA	AB	AB	AB	AB	AB	AB	AA	AB	AB	AA	AB	AB
Bj-B2-p22476170	AA	BB	BB	AB	BB	BB	AB	BB	BB	AB	BB	BB	BB	AB	BB	AB	AB	BB	BB	BB	AB	AB	AB	AB	AB	AB	AB	AB	AB	AB	AB	AB	AB	BB	AB	AB	BB	AB	AB	AB	AB	AB	AB	BB	AB	AB	BB	AB	AB
Bj-B2-p22479218	AA	BB	BB	AB	BB	BB	AB	BB	BB	AB	BB	BB	BB	AB	BB	AB	AB	BB	BB	BB	AB	AB	AB	AB	AB	AB	AB	AB	AB	AB	AB	AB	AB	BB	AB	AB	BB	AB	AB	AB	AB	AB	AB	BB	AB	AB	BB	AB	AB
Bj-B2-p22481450	AA	BB	BB	AB	BB	BB	AB	BB	BB	AB	BB	BB	BB	AB	BB	AB	AB	BB	BB	BB	AB	AB	AB	AB	AB	AB	AB	AB	AB	AB	AB	AB	AB	BB	AB	AB	BB	AB	AB	AB	AB	AB	AB	BB	AB	AB	BB	AB	AB
Bj-B2-p22492632	BB	AA	AA	AB	AA	AA	AB	AA	AA	AB	AA	AA	AA	AB	AA	AB	AB	AA	AA	AA	AB	AB	AB	AB	AB	AB	AB	AB	AB	AB	AB	AB	AB	AA	AB	AB	AA	AB	AB	AB	AB	AB	AB	AA	AB	AB	AA	AB	AB
Bj-B2-p22568741	BB	AA	AA	AB	AA	AA	AB	AA	AA	AB	AA	AA	AA	AB	AA	AB	AB	AA	AA	AA	AB	AB	AB	AB	AB	AB	AB	AB	AB	AB	AB	AB	AB	AA	AB	AB	AA	AB	AB	AB	AB	AB	AB	AA	AB	AB	AA	AB	AB
Bj-B2-p22591522	BB	AA	AA	AB	AA	AA	AB	AA	AA	AB	AA	AA	AA	AB	AA	AB	AB	AA	AA	AA	AB	AB	AB	AB	AB	AB	AB	AB	AB	AB	AB	AB	AB	AA	AB	AB	AA	AB	AB	AB	AB	AB	AB	AA	AB	AB	AA	AB	AB
Bj-B2-p22606068	BB	AA	AA	AB	AA	AA	AB	AA	AA	AB	AA	AA	AA	AB	AA	AB	AB	AA	AA	AA	AB	AB	AB	AB	AB	AB	AB	AB	AB	AB	AB	AB	AB	AA	AB	AB	AA	AB	AB	AB	AB	AB	AB	AA	AB	AB	AA	AB	AB
Bj-B2-p22612865	AA	BB	BB	AB	BB	BB	AB	BB	BB	AB	BB	BB	BB	AB	BB	AB	AB	BB	BB	BB	AB	AB	AB	AB	AB	AB	AB	AB	AB	AB	AB	AB	AB	BB	AB	AB	BB	AB	AB	AB	AB	AB	AB	BB	AB	AB	BB	AB	AB
Bj-B2-p22639770	BB	AA	AA	AB	AA	AA	AB	AA	AA	AB	AA	AA	AA	AB	AA	AB	AB	AA	AA	AA	AB	AB	AB	AB	AB	AB	AB	AB	AB	AB	AB	AB	AB	AA	AB	AB	AA	AB	AB	AB	AB	AB	AB	AA	AB	AB	AA	AB	AB
Bj-B2-p22642674	AA	BB	BB	AB	BB	BB	AB	BB	BB	AB	BB	BB	BB	AB	BB	AB	AB	BB	BB	BB	AB	AB	AB	AB	AB	AB	AB	AB	AB	AB	AB	AB	AB	BB	AB	AB	BB	AB	AB	AB	AB	AB	AB	BB	AB	AB	BB	AB	AB
Bj-B2-p22650577	BB	AA	AA	AB	AA	AA	AB	AA	AA	AB	AA	AA	AA	AB	AA	AB	AB	AA	AA	AA	AB	AB	AB	AB	AB	AB	AB	AB	AB	AB	AB	AB	AB	AA	AB	AB	AA	AB	AB	AB	AB	AB	AB	AA	AB	AB	AA	AB	AB
Bj-B2-p22656450	BB	AB	AB	BB	AB	AB	BB	AB	AB	BB	AB	AB	AB	BB	AB	BB	BB	AB	AB	AB	BB	BB	BB	BB	BB	BB	BB	BB	BB	BB	BB	BB	BB	AB	BB	BB	AB	BB	BB	BB	BB	BB	BB	--	BB	BB	AB	BB	BB
Bj-B2-p22660499	BB	AA	AA	AB	AA	AA	AB	AA	AA	AB	AA	AA	AA	AB	AA	AB	AB	AA	AA	AA	AB	AB	AB	AB	AB	AB	AB	AB	AB	AB	AB	AB	AB	AA	AB	AB	AA	AB	AB	AB	AB	AB	AB	AA	AB	AB	AA	AB	AB
Bj-B2-p22741244	BB	AA	AA	AB	AA	AA	AB	AA	AA	AB	AA	AA	AA	AB	AA	AB	AB	AA	AA	AA	AB	AB	AB	AB	AB	AB	AB	AB	AB	AB	AB	AB	AB	AA	AB	AB	AA	AB	AB	AB	AB	AB	AB	AA	AB	AB	AA	AB	AB
Bj-B2-p22746976	BB	AA	AA	AB	AA	AA	AB	AA	AA	AB	AA	AA	AA	AB	AA	AB	AB	AA	AA	AA	AB	AB	AB	AB	AB	AB	AB	AB	AB	AB	AB	AB	AB	AA	AB	AB	AA	AB	AB	AB	AB	AB	AB	AA	AB	AB	AA	AB	AB
Bj-B2-p22778413	BB	AA	AA	AB	AA	AA	AB	AA	AA	AB	AA	AA	AA	AB	AA	AB	AB	AA	AA	AA	AB	AB	AB	AB	AB	AB	AB	AB	AB	AB	AB	AB	AB	AA	AB	AB	AA	AB	AB	AB	AB	AB	AB	AA	AB	AB	AA	AB	AB
Bj-B2-p22780553	BB	AA	AA	AB	AA	AB	AB	AA	AA	AB	AA	AA	AB	AB	AA	--	AB	--	AB	AA	AB	AB	AB	AB	AB	AB	AB	AB	AB	AB	AB	AB	--	AA	AB	AB	AA	AB	AB	AB	AB	AB	AB	--	AB	AB	--	AB	AB
Bj-B2-p22929714	AA	BB	BB	AB	BB	BB	AB	BB	BB	AB	BB	BB	BB	AB	BB	AB	AB	BB	BB	BB	AB	AB	AB	AB	AB	AB	AB	AB	AB	AB	AB	AB	AB	BB	AB	AB	BB	AB	AB	AB	AB	AB	AB	BB	AB	AB	BB	AB	AB
Bj-B2-p22939893	BB	AA	AA	AB	AA	AA	AB	AA	AA	AB	AA	AA	AA	AB	AA	AB	AB	AA	AA	AA	AB	AB	AB	AB	AB	AB	AB	AB	AB	AB	AB	AB	AB	AA	AB	AB	AA	AB	AB	AB	AB	AB	AB	AA	AB	AB	AA	AB	AB
Bj-B2-p23044603	AA	BB	BB	AB	BB	BB	AB	BB	BB	AB	BB	BB	BB	AB	BB	AB	AB	BB	BB	BB	AB	AB	AB	AB	AB	AB	AB	AB	AB	AB	AB	AB	AB	BB	AB	AB	BB	AB	AB	AB	AB	AB	AB	BB	AB	AB	BB	AB	AB
Bj-B2-p23085260	AA	BB	BB	AB	BB	BB	AB	BB	BB	AB	BB	BB	BB	AB	BB	AB	AB	BB	BB	BB	AB	AB	AB	AB	AB	AB	AB	AB	AB	AB	AB	AB	AB	BB	AB	AB	BB	AB	AB	AB	AB	AB	AB	BB	AB	AB	BB	AB	AB
Bj-B2-p23117095	BB	AA	AA	AB	AA	AA	AB	AA	AA	AB	AA	AA	AA	AB	AA	AB	AB	AA	AA	AA	AB	AB	AB	AB	AB	AB	AB	AB	AB	AB	AB	AB	AB	AA	AB	AB	AA	AB	AB	AB	AB	AB	AB	AA	AB	AB	AA	AB	AB
Bj-B2-p23118719	AA	BB	BB	AB	BB	BB	AB	BB	BB	AB	BB	BB	BB	AB	BB	AB	AB	BB	BB	BB	AB	AB	AB	AB	AB	AB	AB	AB	AB	AB	AB	AB	AB	BB	AB	AB	BB	AB	AB	AB	AB	AB	AB	BB	AB	AB	BB	AB	AB
Bj-B2-p23134171	BB	AA	AA	AB	AA	AA	AB	AA	AA	AB	AA	AA	AA	AB	AA	AB	AB	AA	AA	AA	AB	AB	AB	AB	AB	AB	AB	AB	AB	AB	AB	AB	AB	AA	AB	AB	AA	AB	AB	AB	AB	AB	AB	AA	AB	AB	AA	AB	AB
Bj-B2-p23139059	BB	AA	AA	AB	AA	AA	AB	AA	AA	AB	AA	AA	AA	AB	AA	AB	AB	AA	AA	AA	AB	AB	AB	AB	AB	AB	AB	AB	AB	AB	AB	AB	AB	AA	AB	AB	AA	AB	AB	AB	AB	AB	AB	AA	AB	AB	AA	AB	AB
Bj-B2-p23157575	AA	BB	BB	AB	BB	--	AB	BB	BB	AB	BB	BB	--	AB	--	--	AB	BB	--	BB	AB	AB	AB	AB	AB	AB	AB	--	AB	AB	AB	AB	--	BB	AB	AB	BB	--	AB	--	AB	AB	AB	--	AB	AB	BB	AB	AB
Bj-B2-p23159441	AA	BB	BB	AB	BB	BB	AB	BB	BB	AB	BB	BB	BB	AB	BB	AB	AB	BB	BB	BB	AB	AB	AB	AB	AB	AB	AB	AB	AB	AB	AB	AB	AB	BB	AB	AB	BB	AB	AB	AB	AB	AB	AB	BB	AB	AB	BB	AB	AB
Bj-B2-p23165929	BB	AA	AA	AB	AA	AA	AB	AA	AA	AB	AA	AA	AA	AB	AA	AB	AB	AA	AA	AA	AB	AB	AB	AB	AB	AB	AB	AB	AB	AB	AB	AB	AB	AA	AB	AB	AA	AB	AB	AB	AB	AB	AB	AA	AB	AB	AA	AB	AB
Bj-B2-p23168979	BB	AA	AA	AB	AA	AA	AB	AA	AA	AB	AA	AA	AA	AB	AA	AB	AB	AA	AA	AA	AB	AB	AB	AB	AB	AB	AB	AB	AB	AB	AB	AB	AB	AA	AB	AB	AA	AB	AB	AB	AB	AB	AB	AA	AB	AB	AA	AB	AB
Bj-B2-p23171525	BB	AA	AA	AB	AA	AA	AB	AA	AA	AB	AA	AA	AA	AB	AA	AB	AB	AA	AA	AA	AB	AB	AB	AB	AB	AB	AB	AB	AB	AB	AB	AB	AB	AA	AB	AB	AA	AB	AB	AB	AB	AB	AB	AA	AB	AB	AA	AB	AB
Bj-B2-p23180971	BB	AA	AA	AB	AA	AA	AB	AA	AA	AB	AA	AA	AA	AB	AA	AB	AB	AA	AA	AA	AB	AB	AB	AB	AB	AB	AB	AB	AB	AB	AB	AB	AB	AA	AB	AB	AA	AB	AB	AB	AB	AB	AB	AA	AB	AB	AA	AB	AB
Bj-B2-p23190987	AB	BB	BB	AB	BB	BB	AB	BB	BB	AB	BB	BB	BB	AB	BB	AB	AB	BB	BB	BB	AB	AB	AB	AB	AB	AB	AB	AB	AB	AB	AB	AB	AB	BB	AB	AB	BB	AB	AB	AB	AB	AB	AB	BB	AB	AB	BB	AB	AB
Bj-B2-p23199584	AA	BB	BB	AB	BB	BB	AB	BB	BB	AB	BB	BB	BB	AB	BB	AB	AB	BB	BB	BB	AB	AB	AB	AB	AB	AB	AB	AB	AB	AB	AB	AB	AB	BB	AB	AB	BB	AB	AB	AB	AB	AB	AB	BB	AB	AB	BB	AB	AB
Bj-B2-p23216106	AA	BB	BB	AB	BB	--	AB	BB	BB	AB	BB	BB	--	AB	BB	--	AB	BB	BB	BB	AB	AB	AB	AB	AB	AB	AB	AB	AB	AB	AB	AB	AB	BB	AB	AB	BB	--	AB	AB	AB	AB	AB	--	AB	AB	BB	AB	AB
Bj-B2-p23221273	AA	AB	AB	AA	AB	AB	AA	AB	AB	AA	AB	AB	AB	AA	AB	AA	AA	AB	AB	AB	AA	AA	AA	AA	AA	AA	AA	AA	AA	AA	AA	AA	AA	AB	AA	AA	AB	AA	AA	AA	AA	AA	AA	AB	AA	AA	AB	AA	AA
Bj-B2-p23235281	AA	BB	BB	AB	BB	BB	AB	BB	BB	AB	BB	BB	BB	AB	BB	AB	AB	BB	BB	BB	AB	AB	AB	AB	AB	AB	AB	AB	AB	AB	AB	AB	AB	BB	AB	AB	BB	AB	AB	AB	AB	AB	AB	BB	AB	AB	BB	AB	AB
Bj-B2-p23242491	BB	AA	AA	AB	AA	--	AB	AA	AA	AB	AA	AA	--	AB	AA	AB	AB	AA	AA	AA	AB	AB	AB	AB	AB	AB	AB	AB	AB	AB	AB	AB	AB	AA	AB	AB	AA	AB	--	AB	AB	AB	AB	AB	AB	AB	AA	AB	AB
Bj-B2-p23245641	AA	AB	AB	AA	AB	AB	AA	AB	AB	AA	AB	AB	AB	AA	AB	AA	AA	AB	AB	AB	AA	AA	AA	AA	AA	AA	AA	AA	AA	AA	AA	AA	AA	AB	AA	AA	AB	AA	AA	AA	AA	AA	AA	--	AA	AA	AB	AA	AA
Bj-B2-p23258756	AA	BB	BB	AB	BB	BB	AB	BB	BB	AB	BB	BB	BB	AB	BB	AB	AB	BB	BB	BB	AB	AB	AB	AB	AB	AB	AB	AB	AB	AB	AB	AB	AB	BB	AB	AB	BB	AB	AB	AB	AB	AB	AB	BB	AB	AB	BB	AB	AB
Bj-B2-p23261833	BB	AA	AA	AB	AA	AA	AB	AA	AA	AB	AA	AA	AA	AB	AA	AB	AB	AA	AA	AA	AB	AB	AB	AB	AB	AB	AB	AB	AB	AB	AB	AB	AB	AA	AB	AB	AA	AB	AB	AB	AB	AB	AB	AA	AB	AB	AA	AB	AB
Bj-B2-p23266463	--	AA	AA	AB	AA	AA	AB	AA	AA	AB	AA	AA	AA	AB	AA	AB	AB	AA	AA	AA	AB	AB	AB	AB	AB	AB	AB	AB	AB	AB	AB	AB	AB	AA	AB	AB	AA	AB	AB	AB	AB	AB	AB	AA	AB	AB	AA	AB	AB
Bj-B2-p23308912	BB	AB	AB	BB	AB	AB	BB	AB	AB	BB	AB	AB	--	BB	AB	BB	BB	AB	AB	AB	BB	BB	BB	BB	BB	BB	BB	BB	BB	BB	BB	BB	BB	AB	BB	BB	AB	BB	BB	BB	BB	BB	BB	--	BB	BB	AB	BB	BB
Bj-B2-p23312567	AA	BB	BB	AB	BB	BB	AB	BB	BB	AB	BB	BB	BB	AB	BB	AB	AB	BB	BB	BB	AB	AB	AB	AB	AB	AB	AB	AB	AB	AB	AB	AB	AB	BB	AB	AB	BB	AB	AB	AB	AB	AB	AB	BB	AB	AB	BB	AB	AB
Bj-B2-p23314826	BB	AA	AA	AB	AA	AA	AB	AA	AA	AB	AA	AA	AA	AB	AA	AB	AB	AA	AA	AA	AB	AB	AB	AB	AB	AB	AB	AB	AB	AB	AB	AB	AB	AA	AB	AB	AA	AB	AB	AB	AB	AB	AB	AA	AB	AB	AA	AB	AB
Bj-B2-p23320390	--	BB	BB	AB	BB	BB	AB	BB	BB	AB	BB	BB	BB	AB	BB	AB	AB	BB	BB	BB	AB	AB	AB	AB	AB	AB	AB	AB	AB	AB	AB	AB	AB	BB	AB	AB	BB	AB	AB	AB	AB	AB	AB	BB	AB	AB	BB	AB	AB
Bj-B2-p23322481	AA	BB	BB	AB	BB	BB	AB	BB	BB	AB	BB	BB	BB	AB	BB	AB	AB	BB	BB	BB	AB	AB	AB	AB	AB	AB	AB	AB	AB	AB	AB	AB	AB	BB	AB	AB	BB	AB	AB	AB	AB	AB	AB	BB	AB	AB	BB	AB	AB
Bj-B2-p23338000	BB	AA	AA	AB	AA	AA	AB	AA	AA	AB	AA	AA	AA	AB	AA	AB	AB	AA	AA	AA	AB	AB	AB	AB	AB	AB	AB	AB	AB	AB	AB	AB	AB	AA	AB	AB	AA	AB	AB	AB	AB	AB	AB	AA	AB	AB	AA	AB	AB
Bj-B2-p23344183	BB	AA	AA	AB	AA	AA	AB	AA	AA	AB	AA	AA	AA	AB	AA	AB	AB	AA	AA	AA	AB	AB	AB	AB	AB	AB	AB	AB	AB	AB	AB	AB	AB	AA	AB	AB	AA	AB	AB	AB	AB	AB	AB	AA	AB	AB	AA	AB	AB
Bj-B2-p23360700	AB	BB	BB	AB	BB	BB	AB	BB	BB	AB	BB	BB	BB	AB	BB	AB	AB	BB	BB	BB	AB	AB	AB	AB	AB	AB	AB	AB	AB	AB	AB	AB	AB	BB	AB	AB	BB	AB	AB	AB	AB	AB	AB	BB	AB	AB	BB	AB	AB
Bj-B2-p23443500	BB	AA	AA	AB	AA	AA	AB	AA	AA	AB	AA	AA	AA	AB	AA	AB	AB	AA	AA	AA	AB	AB	AB	AB	AB	AB	AB	AB	AB	AB	AB	AB	AB	AA	AB	AB	AA	AB	AB	AB	AB	AB	AB	AA	AB	AB	AA	AB	AB
Bj-B2-p23445114	--	BB	BB	AB	BB	BB	AB	BB	BB	AB	BB	BB	BB	AB	BB	AB	AB	BB	BB	BB	AB	AB	AB	AB	AB	AB	AB	AB	AB	AB	AB	AB	AB	BB	AB	AB	BB	AB	AB	AB	AB	AB	AB	BB	AB	AB	BB	AB	AB
Bj-B2-p23456977	--	AA	AA	AB	AA	AA	AB	AA	AA	AB	AA	AA	AA	AB	AA	AB	AB	AA	AA	AA	AB	AB	AB	AB	AB	AB	AB	AB	AB	AB	AB	AB	AB	AA	AB	AB	AA	AB	AB	AB	AB	AB	AB	AA	AB	AB	AA	AB	AB
Bj-B2-p23464764	AA	BB	BB	AB	BB	BB	AB	BB	BB	AB	BB	BB	BB	AB	BB	AB	AB	BB	BB	BB	AB	AB	AB	AB	AB	AB	AB	AB	AB	AB	AB	AB	AB	BB	AB	AB	BB	AB	AB	AB	AB	AB	AB	BB	AB	AB	BB	AB	AB
Bj-B2-p23488124	AA	BB	BB	AB	BB	BB	AB	BB	BB	AB	BB	BB	BB	AB	BB	AB	AB	BB	BB	BB	AB	AB	AB	AB	AB	AB	AB	AB	AB	AB	AB	AB	AB	BB	AB	AB	BB	AB	AB	AB	AB	AB	AB	BB	AB	AB	BB	AB	AB
Bj-B2-p23539225	AA	BB	BB	AB	BB	BB	AB	BB	BB	AB	BB	BB	BB	AB	BB	AB	AB	BB	BB	BB	AB	AB	AB	AB	AB	AB	AB	AB	AB	AB	AB	AB	AB	BB	AB	AB	BB	AB	AB	AB	AB	AB	AB	BB	AB	AB	BB	AB	AB
Bj-B2-p23554088	BB	AA	AA	AB	AA	AA	AB	AA	AA	AB	AA	AA	AA	AB	AA	AB	AB	AA	AA	AA	AB	AB	AB	AB	AB	AB	AB	AB	AB	AB	AB	AB	AB	AA	AB	AB	AA	AB	AB	AB	AB	AB	AB	AA	AB	AB	AA	AB	AB
Bj-B2-p23559839	BB	AA	AA	AB	AA	AA	AB	AA	AA	AB	AA	AA	AA	AB	AA	AB	AB	AA	AA	AA	AB	AB	AB	AB	AB	AB	AB	AB	AB	AB	AB	AB	AB	AA	AB	AB	AA	AB	AB	AB	AB	AB	AB	AA	AB	AB	AA	AB	AB
Bj-B2-p23564741	--	AA	AA	AB	AA	AA	AB	AA	AA	AB	AA	AA	AA	AB	AA	AB	AB	AA	AA	AA	AB	AB	AB	AB	AB	AB	AB	AB	AB	AB	AB	AB	AB	AA	AB	AB	AA	AB	AB	AB	AB	AB	AB	AA	AB	AB	AA	AB	AB
Bj-B2-p23595673	BB	AA	AA	AB	AA	AA	AB	AA	AA	AB	AA	AA	AA	AB	AA	AB	AB	AA	AA	AA	AB	AB	AB	AB	AB	AB	AB	AB	AB	AB	AB	AB	AB	AA	AB	AB	AA	AB	AB	AB	AB	AB	AB	AA	AB	AB	AA	AB	AB
Bj-B2-p23604609	BB	AA	AA	AB	AA	AA	AB	AA	AA	AB	AA	AA	AA	AB	AA	AB	AB	AA	AA	AA	AB	AB	AB	AB	AB	AB	AB	AB	AB	AB	AB	AB	AB	AA	AB	AB	AA	AB	AB	AB	AB	AB	AB	AA	AB	AB	AA	AB	AB
Bj-B2-p23607808	AA	BB	BB	AB	BB	BB	AB	BB	BB	AB	BB	BB	BB	AB	BB	AB	AB	BB	BB	BB	AB	AB	AB	AB	AB	AB	AB	AB	AB	AB	AB	AB	AB	BB	AB	AB	BB	AB	AB	AB	AB	AB	AB	BB	AB	AB	BB	AB	AB
Bj-B2-p23631748	BB	AB	AB	BB	--	BB	BB	BB	BB	BB	BB	BB	--	BB	--	BB	BB	BB	BB	BB	BB	BB	BB	BB	BB	BB	BB	BB	BB	BB	BB	BB	BB	--	BB	BB	AB	BB	BB	BB	BB	BB	BB	BB	BB	BB	BB	BB	BB
Bj-B2-p23639281	BB	AA	AA	AB	AA	AA	AB	AA	AA	AB	AA	AA	AA	AB	AA	AB	AB	AA	AA	AA	AB	AB	AB	AB	AB	AB	AB	AB	AB	AB	AB	AB	AB	AA	AB	AB	AA	AB	AB	AB	AB	AB	AB	AA	AB	AB	AA	AB	AB
Bj-B2-p23640628	BB	AA	AA	AB	AA	AA	AB	AA	AA	AB	AA	AA	AA	AB	AA	AB	AB	AA	AA	AA	AB	AB	AB	AB	AB	AB	AB	AB	AB	AB	AB	AB	AB	AA	AB	AB	AA	AB	AB	AB	AB	AB	AB	AA	AB	AB	AA	AB	AB
Bj-B2-p23650618	BB	AA	AA	AB	AA	AA	AB	AA	AA	AB	AA	AA	AA	AB	AA	AB	AB	AA	AA	AA	AB	AB	AB	AB	AB	AB	AB	AB	AB	AB	AB	AB	AB	AA	AB	AB	AA	AB	AB	AB	AB	AB	AB	AA	AB	AB	AA	AB	AB
Bj-B2-p23652929	BB	AA	AA	AB	AA	AA	AB	AA	AA	AB	AA	AA	AA	AB	AA	AB	AB	AA	AA	AA	AB	AB	AB	AB	AB	AB	AB	AB	AB	AB	AB	AB	AB	AA	AB	AB	AA	AB	AB	AB	AB	AB	AB	AA	AB	AB	AA	AB	AB
Bj-B2-p23672457	BB	AA	AA	AB	AA	AA	AB	AA	AA	AB	AA	AA	AA	AB	AA	AB	AB	AA	AA	AA	AB	AB	AB	AB	AB	AB	AB	AB	AB	AB	AB	AB	AB	AA	AB	AB	AA	AB	AB	AB	AB	AB	AB	AA	AB	AB	AA	AB	AB
Bj-B2-p23676450	AA	BB	BB	AB	BB	BB	AB	BB	BB	AB	BB	BB	BB	AB	BB	AB	AB	BB	BB	BB	AB	AB	AB	AB	AB	AB	AB	AB	AB	AB	AB	AB	AB	BB	AB	AB	BB	AB	AB	AB	AB	AB	AB	BB	AB	AB	BB	AB	AB
Bj-B2-p23676733	--	BB	BB	AB	BB	BB	AB	BB	BB	AB	BB	BB	BB	AB	BB	AB	AB	BB	BB	BB	AB	AB	AB	AB	AB	AB	AB	AB	AB	AB	AB	AB	AB	BB	AB	AB	BB	AB	AB	AB	AB	AB	AB	BB	AB	AB	BB	AB	AB
Bj-B2-p23682334	BB	AA	AA	AB	AA	AA	AB	AA	AA	AB	AA	AA	AA	AB	AA	AB	AB	AA	AA	AA	AB	AB	AB	AB	AB	AB	AB	AB	AB	AB	AB	AB	AB	AA	AB	AB	AA	AB	AB	AB	AB	AB	AB	AA	AB	AB	AA	AB	AB
Bj-B2-p23684886	AA	BB	BB	AB	BB	BB	AB	BB	BB	AB	BB	BB	BB	AB	BB	AB	AB	BB	BB	BB	AB	AB	AB	AB	AB	AB	AB	AB	AB	AB	AB	AB	AB	BB	AB	AB	BB	AB	AB	AB	AB	AB	AB	BB	AB	AB	BB	AB	AB
Bj-B2-p23696629	--	BB	BB	AB	BB	BB	AB	BB	BB	AB	BB	BB	BB	AB	BB	AB	AB	BB	BB	BB	AB	AB	AB	AB	AB	AB	AB	AB	AB	AB	AB	AB	AB	BB	AB	AB	BB	AB	AB	AB	AB	AB	AB	BB	AB	AB	BB	AB	AB
Bj-B2-p23705507	AA	BB	BB	AB	BB	BB	AB	BB	BB	AB	BB	BB	BB	AB	BB	AB	AB	BB	BB	BB	AB	AB	AB	AB	AB	AB	AB	AB	AB	AB	AB	AB	AB	BB	AB	AB	BB	AB	AB	AB	AB	AB	AB	BB	AB	AB	BB	AB	AB
Bj-B2-p23720587	AA	BB	BB	AB	BB	BB	AB	BB	BB	AB	BB	BB	BB	AB	BB	AB	AB	BB	BB	BB	AB	AB	AB	AB	AB	AB	AB	AB	AB	AB	AB	AB	AB	BB	AB	AB	BB	AB	AB	AB	AB	AB	AB	BB	AB	AB	BB	AB	AB
Bj-B2-p23731533	--	BB	BB	AB	BB	BB	AB	BB	BB	AB	BB	BB	BB	AB	BB	AB	AB	BB	BB	BB	AB	AB	AB	AB	AB	AB	AB	AB	AB	AB	AB	AB	AB	BB	AB	AB	BB	AB	AB	AB	AB	AB	AB	BB	AB	AB	BB	AB	AB
Bj-B2-p23743602	BB	AA	AA	AB	AA	AA	AB	AA	AA	AB	AA	AA	AA	AB	AA	AB	AB	AA	AA	AA	AB	AB	AB	AB	AB	AB	AB	AB	AB	AB	AB	AB	AB	AA	AB	AB	AA	AB	AB	AB	AB	AB	AB	AA	AB	AB	AA	AB	AB
Bj-B2-p23759106	--	BB	BB	AB	BB	BB	AB	BB	BB	AB	BB	BB	BB	AB	BB	AB	AB	BB	BB	BB	AB	AB	AB	AB	AB	AB	AB	AB	AB	AB	AB	AB	AB	BB	AB	AB	BB	AB	AB	AB	AB	AB	AB	BB	AB	AB	BB	AB	AB
Bj-B2-p23763167	--	BB	BB	AB	BB	BB	AB	BB	BB	AB	BB	BB	BB	AB	BB	AB	AB	BB	BB	BB	AB	AB	AB	AB	AB	AB	AB	AB	AB	AB	AB	AB	AB	BB	AB	AB	BB	AB	AB	AB	AB	AB	AB	BB	AB	AB	BB	AB	AB
Bj-B2-p23768962	AA	BB	BB	AB	BB	BB	AB	BB	BB	AB	BB	BB	BB	AB	BB	AB	AB	BB	BB	BB	AB	AB	AB	AB	AB	AB	AB	AB	AB	AB	AB	AB	AB	BB	AB	AB	BB	AB	AB	AB	AB	AB	AB	BB	AB	AB	BB	AB	AB
Bj-B2-p23782461	AA	BB	BB	AB	BB	BB	AB	BB	BB	AB	BB	BB	BB	AB	BB	AB	AB	BB	BB	BB	AB	AB	AB	AB	AB	AB	AB	AB	AB	AB	AB	AB	AB	BB	AB	AB	BB	AB	AB	AB	AB	AB	AB	BB	AB	AB	BB	AB	AB
Bj-B2-p23796815	AA	BB	BB	AB	BB	BB	AB	BB	BB	AB	BB	BB	BB	AB	BB	AB	AB	BB	BB	BB	AB	AB	AB	AB	AB	AB	AB	AB	AB	AB	AB	AB	AB	BB	AB	AB	BB	AB	AB	AB	AB	AB	AB	BB	AB	AB	BB	AB	AB
Bj-B2-p23804604	AA	BB	BB	AB	BB	BB	AB	BB	BB	AB	BB	BB	BB	AB	BB	AB	AB	BB	BB	BB	AB	AB	AB	AB	AB	AB	AB	AB	AB	AB	AB	AB	AB	BB	AB	AB	BB	AB	AB	AB	AB	AB	AB	BB	AB	AB	BB	AB	AB
Bj-B2-p23988591	AA	BB	BB	AB	BB	BB	AB	BB	BB	AB	BB	BB	BB	AB	BB	AB	AB	BB	BB	BB	AB	AB	AB	AB	AB	AB	AB	AB	AB	AB	AB	AB	AB	BB	AB	AB	BB	AB	AB	AB	AB	AB	AB	BB	AB	AB	BB	AB	AB
Bj-B2-p24083503	--	BB	BB	AB	BB	BB	AB	BB	BB	AB	BB	BB	BB	AB	BB	AB	AB	BB	BB	BB	AB	AB	AB	AB	AB	AB	AB	AB	AB	AB	AB	AB	AB	BB	AB	AB	BB	AB	AB	AB	AB	AB	AB	BB	AB	AB	BB	AB	AB
Bj-B2-p24085086	AA	BB	BB	AB	BB	BB	AB	BB	BB	AB	BB	BB	BB	AB	BB	AB	AB	BB	BB	BB	AB	AB	AB	AB	AB	AB	AB	AB	AB	AB	AB	AB	AB	BB	AB	AB	BB	AB	AB	AB	AB	AB	AB	BB	AB	AB	BB	AB	AB
Bj-B2-p24090120	AB	BB	BB	AB	BB	BB	AB	BB	BB	AB	BB	BB	BB	AB	BB	AB	AB	BB	BB	BB	AB	AB	AB	AB	AB	AB	AB	AB	AB	AB	AB	AB	AB	BB	AB	AB	BB	AB	AB	AB	AB	AB	AB	BB	AB	AB	BB	AB	AB
Bj-B2-p24093024	AA	BB	BB	AB	BB	BB	AB	BB	BB	AB	BB	BB	BB	AB	BB	AB	AB	BB	BB	BB	AB	AB	AB	AB	AB	AB	AB	AB	AB	AB	--	AB	AB	BB	AB	AB	BB	AB	AB	AB	AB	AB	AB	BB	AB	AB	BB	AB	AB
Bj-B2-p24101695	AA	BB	BB	AB	BB	BB	AB	BB	BB	AB	BB	BB	BB	AB	BB	AB	AB	BB	BB	BB	AB	AB	AB	AB	AB	AB	AB	AB	AB	AB	AB	AB	AB	BB	AB	AB	BB	AB	AB	AB	AB	AB	AB	BB	AB	AB	BB	AB	AB
Bj-B2-p24117871	--	AA	AA	AB	AA	AA	AB	AA	AA	AB	AA	AA	AA	AB	AA	AB	AB	AA	AA	AA	AB	AB	AB	AB	AB	AB	AB	AB	AB	AB	AB	AB	AB	AA	AB	AB	AA	AB	AB	AB	AB	AB	AB	AA	AB	AB	AA	AB	AB
Bj-B2-p24150656	BB	AA	AA	AB	AA	AA	AB	AA	AA	AB	AA	AA	AA	AB	AA	AB	AB	AA	AA	AA	AB	AB	AB	AB	AB	AB	AB	AB	AB	AB	AB	AB	AB	AA	AB	AB	AA	AB	AB	AB	AB	AB	AB	AA	AB	AB	AA	AB	AB
Bj-B2-p24161344	AA	BB	BB	AB	BB	BB	AB	BB	BB	AB	BB	BB	BB	AB	BB	AB	AB	BB	BB	BB	AB	AB	AB	AB	AB	AB	AB	AB	AB	AB	AB	AB	AB	BB	AB	AB	BB	AB	AB	AB	AB	AB	AB	BB	AB	AB	BB	AB	AB
Bj-B2-p24163189	BB	AA	AA	AB	AA	AA	AB	AA	AA	AB	AA	AA	AA	AB	AA	AB	AB	AA	AA	AA	AB	AB	AB	AB	AB	AB	AB	AB	AB	AB	AB	AB	AB	AA	AB	AB	AA	AB	AB	AB	AB	AB	AB	AA	AB	AB	AA	AB	AB
Bj-B2-p26494503	AA	AA	AA	AA	AA	AB	AA	AA	AA	AA	AA	AA	AA	AA	--	AB	AA	AA	AA	AA	--	AA	--	AA	--	--	AA	--	--	AA	AA	AA	AB	--	--	--	AA	--	AB	AA	AA	--	AA	AB	AA	--	AA	AA	AA
Bj-B2-p26507810	BB	AA	AA	AB	AA	AA	AB	AA	AA	AB	AA	AA	AA	AB	AA	AB	AB	AA	AA	AA	AB	AB	AB	AB	AB	AB	AB	AB	AB	AB	AB	AB	AB	AA	AB	AB	AA	AB	AB	AB	AB	AB	AB	AA	AB	AB	AA	AB	AB
Bj-B2-p26552332	AA	AA	AA	AA	AA	AA	AB	AB	AB	AA	AA	AA	AA	AA	AA	AA	AA	AB	AB	AB	AA	AA	AA	AA	AA	AA	AA	AA	AA	AB	AB	AB	AA	AA	AA	AA	AA	AA	AA	AA	AA	AB	AB	AB	AA	AA	AA	AA	AA
Bj-B2-p26667780	AA	BB	BB	AB	BB	BB	AB	BB	BB	AB	BB	BB	BB	AB	BB	AB	AB	BB	BB	BB	AB	AB	AB	AB	AB	AB	AB	AB	AB	AB	AB	AB	AB	BB	AB	AB	BB	AB	AB	AB	AB	AB	AB	BB	AB	AB	BB	AB	AB
Bj-B2-p26753815	AB	BB	BB	BB	BB	AB	BB	AB	BB	BB	AB	BB	BB	AB	AB	BB	BB	BB	BB	AB	BB	BB	AB	BB	BB	BB	BB	AB	AB	BB	BB	AB	AB	BB	AB	BB	BB	BB	BB	BB	AB	AB	BB	AB	BB	AB	BB	AB	AB
Bj-B2-p26804416	AA	BB	BB	AB	BB	BB	AB	BB	BB	AB	BB	BB	BB	AB	BB	AB	AB	BB	BB	BB	AB	AB	AB	AB	AB	AB	AB	AB	AB	AB	AB	AB	AB	BB	AB	AB	BB	AB	AB	AB	AB	AB	AB	BB	AB	AB	BB	AB	AB
Bj-B2-p27224951	AA	AA	AB	AA	AA	AA	AA	AA	AA	AA	AA	AA	AA	AA	AA	AA	AA	AA	AA	AA	AA	AA	AA	AA	AA	AA	AA	AA	AA	AA	AA	AA	AA	AA	AA	AA	AA	AA	AA	AA	AA	AA	AA	AA	AA	AA	AA	AA	AA
Bj-B2-p27274006	BB	AA	AA	AB	AA	AA	AB	AA	AA	AB	AA	AA	AA	AB	AA	AB	AB	AA	AA	AA	AB	AB	AB	AB	AB	AB	AB	AB	AB	AB	AB	AB	AB	AA	AB	AB	AA	AB	AB	AB	AB	AB	AB	AA	AB	AB	AA	AB	AB
Bj-B2-p27279372	BB	AA	AA	AB	AA	AA	AB	AA	AA	AB	AA	AA	AA	AB	AA	AB	AB	AA	AA	AA	AB	AB	AB	AB	AB	AB	AB	AB	AB	AB	AB	AB	AB	AA	AB	AB	AA	AB	AB	AB	AB	AB	AB	AA	AB	AB	AA	AB	AB
Bj-B2-p27291115	BB	AA	AA	AB	AA	AA	AB	AA	AA	AB	AA	AA	AA	AB	AA	AB	AB	AA	AA	AA	AB	AB	AB	AB	AB	AB	AB	AB	AB	AB	AB	AB	AB	AA	AB	AB	AA	AB	AB	AB	AB	AB	AB	AA	AB	AB	AA	AB	AB
Bj-B2-p27293127	BB	AA	AA	AB	AA	AA	AB	AA	AA	AB	AA	AA	AA	AB	AA	AB	AB	AA	AA	AA	AB	AB	AB	AB	AB	AB	AB	AB	AB	AB	AB	AB	AB	AA	AB	AB	AA	AB	AB	AB	AB	AB	AB	AA	AB	AB	AA	AB	AB
Bj-B2-p27308053	AA	BB	BB	AB	BB	BB	AB	BB	BB	AB	BB	BB	BB	AB	BB	AB	AB	BB	BB	BB	AB	AB	AB	AB	AB	AB	AB	AB	AB	AB	AB	AB	AB	BB	AB	AB	BB	AB	AB	AB	AB	AB	AB	BB	AB	AB	BB	AB	AB
Bj-B2-p27361008	AA	BB	BB	BB	AB	BB	AB	AB	BB	BB	AB	AB	BB	AB	AB	BB	BB	BB	AB	AB	AB	BB	AB	AB	AB	AB	AB	BB	AB	AB	AB	BB	AB	AB	BB	BB	BB	AB	BB	BB	AB	BB	AB	BB	AB	BB	AB	AB	AB
Bj-B2-p27371324	AA	BB	BB	BB	AB	BB	AB	AB	BB	BB	AB	AB	BB	AB	AB	BB	BB	BB	AB	AB	AB	BB	AB	AB	AB	AB	AB	BB	AB	AB	AB	BB	AB	AB	BB	BB	BB	AB	BB	BB	AB	BB	AB	BB	AB	BB	AB	AB	AB
Bj-B2-p27761168	BB	AA	AA	AB	AA	AA	AB	AA	AA	AB	AA	AA	AA	AB	AA	AB	AB	AA	AA	AA	AB	AB	AB	AB	AB	AB	AB	AB	AB	AB	AB	AB	AB	AA	AB	AB	AA	AB	AB	AB	AB	AB	AB	AA	AB	AB	AA	AB	AB
Bj-B2-p27761309	AA	BB	BB	AB	BB	BB	AB	BB	BB	AB	BB	BB	BB	AB	BB	AB	AB	BB	BB	BB	AB	AB	AB	AB	AB	AB	AB	AB	AB	AB	AB	AB	AB	BB	AB	AB	BB	AB	AB	AB	AB	AB	AB	BB	AB	AB	BB	AB	AB
Bj-B2-p27765486	AA	AA	BB	AA	AA	AA	AA	AA	AA	AA	AA	AA	AA	AA	AA	AA	AA	AA	AA	AA	AA	AA	AA	AA	AA	AA	AA	AA	AA	AA	AA	AA	AA	AA	AA	AA	AA	AA	AA	AA	AA	AA	AA	AA	AA	AA	AA	AA	AA
Bj-B2-p27772391	BB	BB	AB	BB	BB	BB	BB	BB	BB	BB	BB	BB	BB	BB	BB	BB	BB	BB	BB	BB	BB	BB	BB	BB	BB	BB	BB	BB	BB	BB	BB	BB	BB	BB	BB	BB	BB	BB	BB	BB	BB	BB	BB	BB	BB	BB	BB	BB	BB
Bj-B2-p27788330	BB	BB	AA	BB	BB	BB	BB	BB	BB	BB	BB	BB	BB	BB	BB	BB	BB	BB	BB	BB	BB	BB	BB	BB	BB	BB	BB	BB	BB	BB	BB	BB	BB	BB	BB	BB	BB	BB	BB	BB	BB	BB	BB	BB	BB	BB	BB	BB	BB
Bj-B2-p27806476	BB	BB	AA	BB	BB	BB	BB	BB	BB	BB	BB	BB	BB	BB	BB	BB	BB	BB	BB	BB	BB	BB	BB	BB	BB	BB	BB	BB	BB	BB	BB	BB	BB	BB	BB	BB	BB	BB	BB	BB	BB	BB	BB	BB	BB	BB	BB	BB	BB
Bj-B2-p27829169	BB	AA	AA	AB	AA	AA	AB	AA	AA	AB	AA	AA	AA	AB	AA	AB	AB	AA	AA	AA	AB	AB	AB	AB	AB	AB	AB	AB	AB	AB	AB	AB	AB	AA	AB	AB	AA	AB	AB	AB	AB	AB	AB	AA	AB	AB	AA	AB	AB
Bj-B2-p27832892	BB	AA	AA	AB	AA	AA	AB	AA	AA	AB	AA	AA	AA	AB	AA	AB	AB	AA	AA	AA	AB	AB	AB	AB	AB	AB	AB	AB	AB	AB	AB	AB	AB	AA	AB	AB	AA	AB	AB	AB	AB	AB	AB	AA	AB	AB	AA	AB	AB
Bj-B2-p27837012	--	BB	BB	AB	BB	BB	AB	BB	BB	AB	BB	BB	BB	AB	BB	AB	AB	BB	BB	BB	AB	AB	AB	AB	AB	AB	AB	AB	AB	AB	AB	AB	AB	BB	AB	AB	BB	AB	AB	AB	AB	AB	AB	BB	AB	AB	BB	AB	AB
Bj-B2-p27838698	AA	BB	BB	AB	BB	BB	AB	BB	BB	AB	BB	BB	BB	AB	BB	AB	AB	BB	BB	BB	AB	AB	AB	AB	AB	AB	AB	AB	AB	AB	AB	AB	AB	BB	AB	AB	BB	AB	AB	AB	AB	AB	AB	BB	AB	AB	BB	AB	AB
Bj-B2-p27844871	--	BB	BB	AB	BB	BB	AB	BB	BB	AB	BB	BB	BB	AB	BB	AB	AB	BB	BB	BB	AB	AB	AB	AB	AB	AB	AB	AB	AB	AB	AB	AB	AB	BB	AB	AB	BB	AB	AB	AB	AB	AB	AB	BB	AB	AB	BB	AB	AB
Bj-B2-p27846699	BB	AA	AA	AB	AA	AA	AB	AA	AA	AB	AA	AA	AA	AB	AA	AB	AB	AA	AA	AA	AB	AB	AB	AB	AB	AB	AB	AB	AB	AB	AB	AB	AB	AA	AB	AB	AA	AB	AB	AB	AB	AB	AB	AA	AB	AB	AA	AB	AB
Bj-B2-p27854345	--	BB	BB	AB	BB	BB	AB	BB	BB	AB	BB	BB	BB	AB	BB	AB	AB	BB	BB	BB	AB	AB	AB	AB	AB	AB	AB	AB	AB	AB	AB	AB	AB	BB	AB	AB	BB	AB	AB	AB	AB	AB	AB	BB	AB	AB	BB	AB	AB
Bj-B2-p27860956	BB	AA	AA	AB	AA	AA	AB	AA	AA	AB	AA	AA	AA	AB	AA	AB	AB	AA	AA	AA	AB	AB	AB	AB	AB	AB	AB	AB	AB	AB	AB	AB	AB	AA	AB	AB	AA	AB	AB	AB	AB	AB	AB	AA	AB	AB	AA	AB	AB
Bj-B2-p27888932	AA	BB	BB	AB	BB	BB	AB	BB	BB	AB	BB	BB	BB	AB	BB	AB	AB	BB	BB	BB	AB	AB	AB	AB	AB	AB	AB	AB	AB	AB	AB	AB	AB	BB	AB	AB	BB	AB	AB	AB	AB	AB	AB	BB	AB	AB	BB	AB	AB
Bj-B2-p27894675	BB	AB	AB	BB	AB	AB	BB	AB	AB	BB	AB	AB	AB	BB	AB	BB	BB	AB	AB	AB	BB	BB	BB	BB	BB	BB	BB	BB	BB	BB	BB	BB	BB	AB	BB	BB	AB	BB	BB	BB	BB	BB	BB	AB	BB	BB	AB	BB	BB
Bj-B2-p28125167	BB	AA	AA	AB	AA	AA	AB	AA	AA	AB	AA	AA	AA	AB	AA	AB	AB	AA	AA	AA	AB	AB	AB	AB	AB	AB	AB	AB	AB	AB	AB	AB	AB	AA	AB	AB	AA	AB	AB	AB	AB	AB	AB	AA	AB	AB	AA	AB	AB
Bj-B2-p28138519	AA	BB	BB	AB	BB	BB	AB	BB	BB	AB	BB	BB	BB	AB	BB	AB	AB	BB	BB	BB	AB	AB	AB	AB	AB	AB	AB	AB	AB	AB	AB	AB	AB	BB	AB	AB	BB	AB	AB	AB	AB	AB	AB	BB	AB	AB	BB	AB	AB
Bj-B2-p28145009	AA	BB	BB	AA	BB	AB	AA	AB	BB	AA	AB	BB	BB	AA	AB	AA	AA	BB	BB	AB	AA	AA	AA	AA	AA	AA	AA	AA	AA	AA	AA	AA	AA	BB	AA	AA	BB	AA	AA	AA	AA	AA	AA	AB	AA	AA	BB	AA	AA
Bj-B2-p28159452	AA	BB	BB	BB	BB	AB	BB	AB	AB	BB	BB	AB	AB	BB	BB	AB	BB	BB	AB	AB	AB	BB	AB	BB	AB	AB	BB	AB	BB	BB	AB	BB	BB	AB	AB	AB	AB	BB	AB	AB	AB	AB	AB	AB	AB	AB	BB	AB	BB
Bj-B2-p28503658	--	BB	BB	AB	BB	BB	AB	BB	BB	AB	BB	BB	BB	AB	BB	AB	AB	BB	BB	BB	AB	AB	AB	AB	AB	AB	AB	AB	AB	AB	AB	AB	AB	BB	AB	AB	BB	AB	AB	AB	AB	AB	AB	BB	AB	AB	BB	AB	AB
Bj-B2-p28508883	BB	AA	AA	AB	AA	AA	AB	AA	AA	AB	AA	AA	AA	AB	AA	AB	AB	AA	AA	AA	AB	AB	AB	AB	AB	AB	AB	AB	AB	AB	AB	AB	AB	AA	AB	AB	AA	AB	AB	AB	AB	AB	AB	AA	AB	AB	AA	AB	AB
Bj-B2-p28555008	BB	AA	AA	AB	AA	AA	AB	AA	AA	AB	AA	AA	AA	AB	AA	AB	AB	AA	AA	AA	AB	AB	AB	AB	AB	AB	AB	AB	AB	AB	AB	AB	AB	AA	AB	AB	AA	AB	AB	AB	AB	AB	AB	AA	AB	AB	AA	AB	AB
Bj-B2-p28570004	AA	BB	BB	AB	BB	BB	AB	BB	BB	AB	BB	BB	BB	AB	BB	AB	AB	BB	BB	BB	AB	AB	AB	AB	AB	AB	AB	AB	AB	AB	AB	AB	AB	BB	AB	AB	BB	AB	AB	AB	AB	AB	AB	BB	AB	AB	BB	AB	AB
Bj-B2-p28595394	AA	BB	BB	AB	BB	BB	AB	BB	BB	AB	BB	BB	BB	AB	BB	AB	AB	BB	BB	BB	AB	AB	AB	AB	AB	AB	AB	AB	AB	AB	AB	AB	AB	BB	AB	AB	BB	AB	AB	AB	AB	AB	AB	BB	AB	AB	BB	AB	AB
Bj-B2-p28604904	AB	BB	BB	AB	BB	BB	AB	BB	BB	AB	BB	BB	BB	AB	BB	AB	AB	BB	BB	BB	AB	AB	AB	AB	AB	AB	AB	AB	AB	AB	AB	AB	AB	BB	AB	AB	BB	AB	AB	AB	AB	AB	AB	BB	AB	AB	BB	AB	AB
Bj-B2-p28608959	AA	BB	BB	AB	BB	BB	AB	BB	BB	AB	BB	BB	BB	AB	BB	AB	AB	BB	BB	BB	AB	AB	AB	AB	AB	AB	AB	AB	AB	AB	AB	AB	AB	BB	AB	AB	BB	AB	AB	AB	AB	AB	AB	BB	AB	AB	BB	AB	AB
Bj-B2-p29014063	BB	AB	AB	BB	AB	AB	BB	AB	AB	BB	AB	AB	--	BB	--	BB	BB	AB	AB	AB	BB	BB	BB	BB	BB	BB	BB	BB	BB	BB	BB	BB	BB	AB	BB	BB	AB	BB	BB	BB	BB	BB	BB	AB	BB	BB	AB	BB	BB
Bj-B2-p29023151	BB	AA	AA	AB	AA	AA	AB	AA	AA	AB	AA	AA	AA	AB	AA	AB	AB	AA	AA	AA	AB	AB	AB	AB	AB	AB	AB	AB	AB	AB	AB	AB	AB	AA	AB	AB	AA	AB	AB	AB	AB	AB	AB	AA	AB	AB	AA	AB	AB
Bj-B2-p29062318	BB	AA	AA	AB	AA	AA	AB	AA	AA	AB	AA	AA	AA	AB	AA	AB	AB	AA	AA	AA	AB	AB	AB	AB	AB	AB	AB	AB	AB	AB	AB	AB	AB	AA	AB	AB	AA	AB	AB	AB	AB	AB	AB	AA	AB	AB	AA	AB	AB
Bj-B2-p29068732	BB	AA	AA	AB	AA	AA	AB	AA	AA	AB	AA	AA	AA	AB	AA	AB	AB	AA	AA	AA	AB	AB	AB	AB	AB	AB	AB	AB	AB	AB	AB	AB	AB	AA	AB	AB	AA	AB	AB	AB	AB	AB	AB	AA	AB	AB	AA	AB	AB
Bj-B2-p29090822	BB	AA	AA	AB	AA	AA	AB	AA	AA	AB	AA	AA	AA	AB	AA	AB	AB	AA	AA	AA	AB	AB	AB	AB	AB	AB	AB	AB	AB	AB	AB	AB	AB	AA	AB	AB	AA	AB	AB	AB	AB	AB	AB	AA	AB	AB	AA	AB	AB
Bj-B2-p29101609	AB	BB	BB	AB	BB	BB	AB	BB	BB	AB	BB	BB	BB	AB	BB	AB	AB	BB	BB	BB	AB	AB	AB	AB	AB	AB	AB	AB	AB	AB	AB	AB	AB	BB	AB	AB	BB	AB	AB	AB	AB	AB	AB	BB	AB	AB	BB	AB	AB
Bj-B2-p29110363	AA	BB	BB	AB	BB	BB	AB	BB	BB	AB	BB	BB	BB	AB	BB	AB	AB	BB	BB	BB	AB	AB	AB	AB	AB	AB	AB	AB	AB	AB	AB	AB	AB	BB	AB	AB	BB	AB	AB	AB	AB	AB	AB	BB	AB	AB	BB	AB	AB
Bj-B2-p29112312	BB	AA	AA	AB	AA	AA	AB	AA	AA	AB	AA	AA	AA	AB	AA	AB	AB	AA	AA	AA	AB	AB	AB	AB	AB	AB	AB	AB	AB	AB	AB	AB	AB	AA	AB	AB	AA	AB	AB	AB	AB	AB	AB	AA	AB	AB	AA	AB	AB
Bj-B2-p29121442	AA	BB	BB	AB	BB	BB	AB	BB	BB	AB	BB	BB	BB	AB	BB	AB	AB	BB	BB	BB	AB	AB	AB	AB	AB	AB	AB	AB	AB	AB	AB	AB	AB	BB	AB	AB	BB	AB	AB	AB	AB	AB	AB	BB	AB	AB	BB	AB	AB
Bj-B2-p29128083	AA	BB	BB	AB	BB	BB	AB	BB	BB	AB	BB	BB	BB	AB	BB	AB	AB	BB	BB	BB	AB	AB	AB	AB	AB	AB	AB	AB	AB	AB	AB	AB	AB	BB	AB	AB	BB	AB	AB	AB	AB	AB	AB	BB	AB	AB	BB	AB	AB
Bj-B2-p29147946	--	BB	BB	AB	BB	BB	AB	BB	BB	AB	BB	BB	BB	AB	BB	AB	AB	BB	BB	BB	AB	AB	AB	AB	AB	AB	AB	AB	AB	AB	AB	AB	AB	BB	AB	AB	BB	AB	AB	AB	AB	AB	AB	BB	AB	AB	BB	AB	AB
Bj-B2-p29148273	AA	BB	BB	AB	BB	BB	AB	BB	BB	AB	BB	BB	BB	AB	BB	AB	AB	BB	BB	BB	AB	AB	AB	AB	AB	AB	AB	AB	AB	AB	AB	AB	AB	BB	AB	AB	BB	AB	AB	AB	AB	AB	AB	BB	AB	AB	BB	AB	AB
Bj-B2-p29884241	AA	BB	BB	AB	BB	BB	AB	BB	BB	AB	BB	BB	BB	AB	BB	AB	AB	BB	BB	BB	AB	AB	AB	AB	AB	AB	AB	AB	AB	AB	AB	AB	AB	BB	AB	AB	BB	AB	AB	AB	AB	AB	AB	BB	AB	AB	BB	AB	AB
Bj-B2-p30182366	AA	--	BB	--	--	AA	--	AA	AA	--	--	AA	AA	--	--	AA	--	--	AA	AA	AA	--	AA	--	AA	AA	--	AA	--	--	AA	--	--	AA	AA	AA	AA	--	AA	AA	AA	AA	AA	AA	AA	AA	--	AA	--
Bj-B2-p30919870	BB	AA	AA	AB	AA	AA	AB	AA	AA	AB	AA	AA	AA	AB	AA	AB	AB	AA	AA	AA	AB	AB	AB	AB	AB	AB	AB	AB	AB	AB	AB	AB	AB	AA	AB	AB	AA	AB	AB	AB	AB	AB	AB	AA	AB	AB	AA	AB	AB
Bj-B2-p31020280	BB	AB	BB	BB	AB	AB	BB	AB	AB	BB	AB	AB	AB	BB	AB	BB	BB	AB	AB	AB	BB	BB	BB	BB	BB	BB	BB	BB	BB	BB	BB	BB	BB	AB	BB	BB	AB	BB	BB	BB	BB	BB	BB	AB	BB	BB	AB	BB	BB
Bj-B2-p31021383	AA	BB	BB	AB	BB	BB	AB	BB	BB	AB	BB	BB	BB	AB	BB	AB	AB	BB	BB	BB	AB	AB	AB	AB	AB	AB	AB	AB	AB	AB	AB	AB	AB	BB	AB	AB	BB	AB	AB	AB	AB	AB	AB	BB	AB	AB	BB	AB	AB
Bj-B2-p31049373	BB	AA	AA	AB	AA	AA	AB	AA	AA	AB	AA	AA	AA	AB	AA	AB	AB	AA	AA	AA	AB	AB	AB	AB	AB	AB	AB	AB	AB	AB	AB	AB	AB	AA	AB	AB	AA	AB	AB	AB	AB	AB	AB	AA	AB	AB	AA	AB	AB
Bj-B2-p31057975	BB	AA	AA	AB	AA	AA	AB	AA	AA	AB	AA	AA	AA	AB	AA	AB	AB	AA	AA	AA	AB	AB	AB	AB	AB	AB	AB	AB	AB	AB	AB	AB	AB	AA	AB	AB	AA	AB	AB	AB	AB	AB	AB	AA	AB	AB	AA	AB	AB
Bj-B2-p31164649	BB	AA	AB	AB	AA	AA	AB	AA	AA	AB	AA	AA	AA	AB	AA	AB	AB	AA	AA	AA	AB	AB	AB	AB	AB	AB	AB	AB	AB	AB	AB	AB	AB	AA	AB	AB	AA	AB	AB	AB	AB	AB	AB	AA	AB	AB	AA	AB	AB
Bj-B2-p31175435	AA	BB	AB	AB	BB	BB	AB	BB	BB	AB	BB	BB	BB	AB	BB	AB	AB	BB	BB	BB	AB	AB	AB	AB	AB	AB	AB	AB	AB	AB	AB	AB	AB	BB	AB	AB	BB	AB	AB	AB	AB	AB	AB	BB	AB	AB	BB	AB	AB
Bj-B2-p31177729	AA	BB	AB	AB	BB	BB	AB	BB	BB	AB	BB	BB	BB	AB	BB	AB	AB	BB	BB	BB	AB	AB	AB	AB	AB	AB	AB	AB	AB	AB	AB	AB	AB	BB	AB	AB	BB	AB	AB	AB	AB	AB	AB	BB	AB	AB	BB	AB	AB
Bj-B2-p31189323	AB	BB	AB	AB	BB	BB	AB	BB	BB	AB	BB	BB	BB	AB	BB	AB	AB	BB	BB	BB	AB	AB	AB	AB	AB	AB	AB	AB	AB	AB	AB	AB	AB	BB	AB	AB	BB	AB	AB	AB	AB	AB	AB	BB	AB	AB	BB	AB	AB
Bj-B2-p31329769	BB	AA	AA	AB	AA	AA	AB	AA	AA	AB	AA	AA	AA	AB	AA	AB	AB	AA	AA	AA	AB	AB	AB	AB	AB	AB	AB	AB	AB	AB	AB	AB	AB	AA	AB	AB	AA	AB	AB	AB	AB	AB	AB	AA	AB	AB	AA	AB	AB
Bj-B2-p32377872	BB	AA	AA	AB	AA	AA	AB	AA	AA	AB	AA	AA	AA	AB	AA	AB	AB	AA	AA	AA	AB	AB	AB	AB	AB	AB	AB	AB	AA	AB	AB	AB	AB	AA	AB	AB	AA	AB	AB	AB	AB	AB	AB	AA	AB	AB	AA	AB	AB
Bj-B2-p32492031	--	BB	BB	AB	BB	BB	AB	BB	BB	AB	BB	BB	BB	AB	BB	AB	AB	BB	BB	BB	AB	AB	AB	AB	AB	AB	AB	AB	BB	AB	AB	AB	AB	BB	AB	AB	BB	AB	AB	AB	AB	AB	AB	BB	AB	AB	BB	AB	AB
Bj-B2-p32565478	AA	BB	BB	AB	BB	BB	AB	BB	BB	AB	BB	BB	BB	AB	BB	AB	AB	BB	BB	BB	AB	AB	AB	AB	AB	AB	AB	AB	BB	AB	AB	AB	AB	BB	AB	AB	BB	AB	AB	AB	AB	AB	AB	BB	AB	AB	BB	AB	AB
Bj-B2-p32729989	AA	BB	BB	AB	BB	BB	AB	BB	BB	AB	BB	BB	BB	AB	BB	AB	AB	BB	BB	BB	AB	AB	AB	AB	AB	AB	AB	AB	BB	AB	AB	AB	AB	BB	AB	AB	BB	AB	AB	AB	AB	AB	AB	BB	AB	AB	BB	AB	AB
Bj-B2-p32733799	AA	BB	BB	AB	BB	BB	AB	BB	BB	AB	BB	BB	BB	AB	BB	AB	AB	BB	BB	BB	AB	AB	AB	AB	AB	AB	AB	AB	BB	AB	AB	AB	AB	BB	AB	AB	BB	AB	AB	AB	AB	AB	AB	BB	AB	AB	BB	AB	AB
Bj-B2-p32736397	BB	AA	AA	AB	AA	AA	AB	AA	AA	AB	AA	AA	AA	AB	AA	AB	AB	AA	AA	AA	AB	AB	AB	AB	AB	AB	AB	AB	AA	AB	AB	AB	AB	AA	AB	AB	AA	AB	AB	AB	AB	AB	AB	AA	AB	AB	AA	AB	AB
Bj-B2-p32898219	--	AA	AA	AB	AA	AA	AB	AA	AA	AB	AA	AA	AA	AB	AA	AB	AB	AA	AA	AA	AB	AB	AB	AB	AB	AB	AB	AB	AA	AB	AB	AB	AB	AA	AB	AB	AA	AB	AB	AB	AB	AB	AB	AA	AB	AB	AA	AB	AB
Bj-B2-p33010202	BB	AA	AA	AB	AA	AA	AB	AA	AA	AA	AA	AA	AA	AB	AA	AB	AB	AA	AA	AA	AB	AB	AB	AB	AB	AB	AB	AB	AA	AB	AB	AB	AB	AA	AB	AB	AA	AB	AB	AB	AB	AB	AB	AA	AB	AB	AA	AB	AB
Bj-B2-p33013791	BB	AA	AA	AB	AA	AA	AB	AA	AA	AA	AA	AA	AA	AB	AA	AB	AB	AA	AA	AA	AB	AB	AB	AB	AB	AB	AB	AB	AA	AB	AB	AB	AB	AA	AB	AB	AA	AB	AB	AB	AB	AB	AB	AA	AB	AB	AA	AB	AB
Bj-B2-p33022534	AA	BB	BB	AB	BB	BB	AB	BB	BB	BB	BB	BB	BB	AB	BB	AB	AB	BB	BB	BB	AB	AB	AB	AB	AB	AB	AB	AB	BB	AB	AB	AB	AB	BB	AB	AB	BB	AB	AB	AB	AB	AB	AB	BB	AB	AB	BB	AB	AB
Bj-B2-p33030641	--	AA	AA	AB	AA	AA	AB	AA	AA	AA	AA	AA	AA	AB	AA	AB	AB	AA	AA	AA	AB	AB	AB	AB	AB	AB	AB	AB	AA	AB	AB	AB	AB	AA	AB	AB	AA	AB	AB	AB	AB	AB	AB	AA	AB	AB	AA	AB	AB
Bj-B2-p33039633	AA	BB	BB	AB	BB	BB	AB	BB	BB	BB	BB	BB	BB	AB	BB	AB	AB	BB	BB	BB	AB	AB	AB	AB	AB	AB	AB	AB	BB	AB	AB	AB	AB	BB	AB	AB	BB	AB	AB	AB	AB	AB	AB	BB	AB	AB	BB	AB	AB
Bj-B2-p33044188	BB	AA	AA	BB	AA	AA	BB	AA	AA	AA	AA	AA	AA	BB	AA	BB	BB	AA	AA	AA	BB	BB	BB	BB	BB	BB	BB	BB	AA	BB	BB	BB	BB	AA	BB	BB	AA	BB	BB	BB	BB	BB	BB	AA	BB	BB	AA	BB	BB
Bj-B2-p33049255	BB	AA	AA	AB	AA	AA	AB	AA	AA	AA	AA	AA	AA	AB	AA	AB	AB	AA	AA	AA	AB	AB	AB	AB	AB	AB	AB	AB	AA	AB	AB	AB	AB	AA	AB	AB	AA	AB	AB	AB	AB	AB	AB	AA	AB	AB	AA	AB	AB
Bj-B2-p33056467	AA	BB	AB	AB	BB	BB	AB	BB	BB	BB	BB	BB	BB	AB	BB	AB	AB	BB	BB	BB	AB	AB	AB	AB	AB	AB	AB	AB	BB	AB	AB	AB	AB	BB	AB	AB	BB	AB	AB	AB	AB	AB	AB	BB	AB	AB	BB	AB	AB
Bj-B2-p33059808	BB	AA	AB	AB	AA	AA	AB	AA	AA	AA	AA	AA	AA	AB	AA	AB	AB	AA	AA	AA	AB	AB	AB	AB	AB	AB	AB	AB	AA	AB	AB	AB	AB	AA	AB	AB	AA	AB	AB	AB	AB	AB	AB	AA	AB	AB	AA	AB	AB
Bj-B2-p33063417	AA	BB	AB	AB	BB	BB	AB	BB	BB	BB	BB	BB	BB	AB	BB	AB	AB	BB	BB	BB	AB	AB	AB	AB	AB	AB	AB	AB	BB	AB	AB	AB	AB	BB	AB	AB	BB	AB	AB	AB	AB	AB	AB	BB	AB	AB	BB	AB	AB
Bj-B2-p33075635	AA	BB	AB	AB	BB	BB	AB	BB	BB	BB	BB	BB	BB	AB	BB	AB	AB	BB	BB	BB	AB	AB	AB	AB	AB	AB	AB	AB	BB	AB	AB	AB	AB	BB	AB	AB	BB	AB	AB	AB	AB	AB	AB	BB	AB	AB	BB	AB	AB
Bj-B2-p33078335	BB	AA	AB	AB	AA	AA	AB	AA	AA	AA	AA	AA	AA	AB	AA	AB	AB	AA	AA	AA	AB	AB	AB	AB	AB	AB	AB	AB	AA	AB	AB	AB	AB	AA	AB	AB	AA	AB	AB	AB	AB	AB	AB	AA	AB	AB	AA	AB	AB
Bj-B2-p3318336	AB	AA	AA	AA	AA	AB	AA	AB	AA	AB	AB	AB	AA	AB	AA	AB	AA	AA	AB	AA	AA	AA	AA	AB	AB	AA	AA	AA	AB	AB	AA	AA	AA	AA	AB	AB	AB	AA	AB	AB	AA	AA	AA	AB	AB	AB	AA	AA	AB
Bj-B2-p33191047	AA	BB	BB	AB	BB	BB	AB	BB	BB	BB	BB	BB	BB	AB	BB	AB	AB	BB	BB	BB	AB	AB	AB	AB	AB	AB	AB	AB	BB	AB	BB	AB	AB	BB	AB	AB	BB	AB	AB	AB	AB	AB	AB	BB	AB	AB	BB	AB	AB
Bj-B2-p33448109	BB	BB	AA	BB	BB	BB	BB	BB	BB	BB	BB	BB	BB	BB	BB	BB	BB	BB	BB	BB	BB	BB	BB	BB	BB	BB	BB	BB	BB	BB	BB	BB	BB	BB	BB	BB	BB	BB	BB	BB	BB	BB	BB	BB	BB	BB	BB	BB	BB
Bj-B2-p33449433	AA	AA	BB	AA	AA	AA	AA	AA	AA	AA	AA	AA	AA	AA	AA	AA	AA	AA	AA	AA	AA	AA	AA	AA	AA	AA	AA	AA	AA	AA	AA	AA	AA	AA	AA	AA	AA	AA	AA	AA	AA	AA	AA	AA	AA	AA	AA	AA	AA
Bj-B2-p33456706	BB	BB	AA	BB	BB	BB	BB	BB	BB	BB	BB	BB	BB	BB	BB	BB	BB	BB	BB	BB	BB	BB	BB	BB	BB	BB	BB	BB	BB	BB	BB	BB	BB	BB	BB	BB	BB	BB	BB	BB	BB	BB	BB	BB	BB	BB	BB	BB	BB
Bj-B2-p33465458	AB	BB	AB	AB	BB	BB	AB	BB	BB	BB	BB	BB	BB	AB	BB	AB	AB	BB	BB	BB	AB	AB	AB	AB	AB	AB	AB	AB	BB	AB	BB	AB	AB	BB	AB	AB	BB	AB	AB	AB	AB	AB	AB	BB	AB	AB	BB	AB	AB
Bj-B2-p33469389	AA	BB	AA	AB	BB	BB	AB	BB	BB	BB	BB	BB	BB	AB	BB	AB	AB	BB	BB	BB	AB	AB	AB	AB	AB	AB	AB	AB	BB	AB	BB	AB	AB	BB	AB	AB	BB	AB	AB	AB	AB	AB	AB	BB	AB	AB	BB	AB	AB
Bj-B2-p33473973	BB	AA	AA	AB	AA	AA	AB	AA	AA	AA	AA	AA	AA	AB	AA	AB	AB	AA	AA	AA	AB	AB	AB	AB	AB	AB	AB	AB	AA	AB	AA	AB	AB	AA	AB	AB	AA	AB	AB	AB	AB	AB	AB	AA	AB	AB	AA	AB	AB
Bj-B2-p33481160	AB	BB	BB	AB	BB	BB	AB	BB	BB	BB	BB	BB	BB	AB	BB	AB	AB	BB	BB	BB	AB	AB	AB	AB	AB	AB	AB	AB	BB	AB	BB	AB	AB	BB	AB	AB	BB	AB	AB	AB	AB	AB	AB	BB	AB	AB	BB	AB	AB
Bj-B2-p33494120	BB	AB	AB	BB	AB	AB	BB	AB	AB	AB	AB	AB	AB	BB	AB	BB	BB	AB	AB	AB	BB	BB	BB	BB	BB	BB	BB	BB	AB	BB	AB	BB	BB	AB	BB	BB	AB	BB	BB	BB	BB	BB	BB	--	BB	BB	AB	BB	BB
Bj-B2-p33507661	AA	BB	BB	AB	BB	BB	AB	BB	BB	BB	BB	BB	BB	AB	BB	AB	AB	BB	BB	BB	AB	AB	AB	AB	AB	AB	AB	AB	BB	AB	BB	AB	AB	BB	AB	AB	BB	AB	AB	AB	AB	AB	AB	BB	AB	AB	BB	AB	AB
Bj-B2-p33515536	AB	BB	BB	AB	BB	BB	AB	BB	BB	BB	BB	BB	BB	AB	BB	AB	AB	BB	BB	BB	AB	AB	AB	AB	AB	AB	AB	AB	BB	AB	BB	AB	AB	BB	AB	AB	BB	AB	AB	AB	AB	AB	AB	BB	AB	AB	BB	AB	AB
Bj-B2-p33518703	AB	AA	AA	AB	AA	AA	AB	AA	AA	AA	AA	AA	AA	AB	AA	AB	AB	AA	AA	AA	AB	AB	AB	AB	AB	AB	AB	AB	AA	AB	AA	AB	AB	AA	AB	AB	AA	AB	AB	AB	AB	AB	AB	AA	AB	AB	AA	AB	AB
Bj-B2-p33548117	BB	AA	AA	AB	AA	AA	AB	AA	AA	AA	AA	AA	AA	AB	AA	AB	AB	AA	AA	AA	AB	AB	AB	AB	AB	AB	AB	AB	AA	AB	AA	AB	AB	AA	AB	AB	AA	AB	AB	AB	AB	AB	AB	AA	AB	AB	AA	AB	AB
Bj-B2-p33551607	--	BB	BB	AB	BB	BB	AB	BB	BB	BB	BB	BB	BB	AB	BB	AB	AB	BB	BB	BB	AB	AB	AB	AB	AB	AB	AB	AB	BB	AB	BB	AB	AB	BB	AB	AB	BB	AB	AB	AB	AB	AB	AB	BB	AB	AB	BB	AB	AB
Bj-B2-p33567437	--	BB	BB	AB	BB	BB	AB	BB	BB	BB	BB	BB	BB	AB	BB	AB	AB	BB	BB	BB	AB	AB	AB	AB	AB	AB	AB	AB	BB	AB	BB	AB	AB	BB	AB	AB	BB	AB	AB	AB	AB	AB	AB	BB	AB	AB	BB	AB	AB
Bj-B2-p3406892	AA	AB	AA	AB	AB	AB	AB	AB	AB	AB	AB	AB	AB	AB	AB	AB	AB	AB	AB	AB	AB	AB	AB	AB	AB	AB	AB	AB	AB	AB	AB	AB	AB	AB	AB	AB	AB	AB	AB	AB	AB	AB	AB	AB	AB	AB	AB	AB	AB
Bj-B2-p34238702	AA	BB	BB	AB	BB	BB	AB	BB	BB	BB	BB	BB	BB	AB	BB	AB	AB	BB	BB	BB	AB	BB	AB	AB	AB	AB	AB	AB	BB	AB	BB	AB	AB	BB	AB	AB	BB	AB	AB	AB	AB	AB	AB	BB	AB	AB	BB	AB	AB
Bj-B2-p34269602	BB	AA	AA	AB	AA	AA	AB	AA	AA	AA	AA	AA	AA	AB	AA	AB	AB	AA	AA	AA	AB	AA	AB	AB	AB	AB	AB	AB	AA	AB	AA	AB	AB	AA	AB	AB	AA	AB	AB	AB	AB	AB	AB	AA	AB	AB	AA	AB	AB
Bj-B2-p34327146	BB	AA	AA	AB	AA	AA	AB	AA	AA	AA	AA	AA	AA	AB	AA	AB	AB	AA	AA	AA	AB	AA	AB	AB	AB	AB	AB	AB	AA	AB	AA	AB	AB	AA	AB	AB	AB	AB	AB	AB	AB	AB	AB	AA	AB	AB	AA	AB	AB
Bj-B2-p34338905	AA	BB	BB	AB	BB	BB	AB	BB	BB	BB	BB	BB	BB	AB	BB	AB	AB	BB	BB	BB	AB	BB	AB	AB	AB	AB	AB	AB	BB	AB	BB	AB	AB	BB	AB	AB	AB	AB	AB	AB	AB	AB	AB	BB	AB	AB	BB	AB	AB
Bj-B2-p34358222	BB	AA	AA	AB	AA	AA	AB	AA	AA	AA	AA	AA	AA	AB	AA	AB	AB	AA	AA	AA	AB	AA	AB	AB	AB	AB	AB	AB	AA	AB	AA	AB	AB	AA	AB	AB	AB	AB	AB	AB	AB	AB	AB	AA	AB	AB	AA	AB	AB
Bj-B2-p34364447	AA	BB	BB	AB	BB	BB	AB	BB	BB	BB	BB	BB	BB	AB	BB	AB	AB	BB	BB	BB	AB	BB	AB	AB	AB	AB	AB	AB	BB	AB	BB	AB	AB	BB	AB	AB	AB	AB	AB	AB	AB	AB	AB	BB	AB	AB	BB	AB	AB
Bj-B2-p34370094	BB	AA	AA	AB	AA	AA	AB	AA	AA	AA	AA	AA	AA	AB	AA	AB	AB	AA	AA	AA	AB	AA	AB	AB	AB	AB	AB	AB	AA	AB	AA	AB	AB	AA	AB	AB	AB	AB	AB	AB	AB	AB	AB	AA	AB	AB	AA	AB	AB
Bj-B2-p34370241	AA	BB	BB	AB	BB	BB	AB	BB	BB	BB	BB	BB	BB	AB	BB	AB	AB	BB	BB	BB	AB	BB	AB	AB	AB	AB	AB	AB	BB	AB	BB	AB	AB	BB	AB	AB	AB	AB	AB	AB	AB	AB	AB	BB	AB	AB	BB	AB	AB
Bj-B2-p34373713	AA	BB	BB	AB	BB	BB	AB	BB	BB	BB	BB	BB	BB	AB	BB	AB	AB	BB	BB	BB	AB	BB	AB	AB	AB	AB	AB	AB	BB	AB	BB	AB	AB	BB	AB	AB	AB	AB	AB	AB	AB	AB	AB	BB	AB	AB	BB	AB	AB
Bj-B2-p34382688	AA	BB	BB	AB	BB	BB	AB	BB	BB	BB	BB	BB	BB	AB	BB	AB	AB	BB	BB	BB	AB	BB	AB	AB	AB	AB	AB	AB	BB	AB	BB	AB	AB	BB	AB	AB	AB	AB	AB	AB	AB	AB	AB	BB	AB	AB	BB	AB	AB
Bj-B2-p34390402	--	BB	BB	AB	BB	BB	AB	BB	BB	BB	BB	BB	BB	AB	BB	AB	AB	BB	BB	BB	AB	BB	AB	AB	AB	AB	AB	AB	BB	AB	BB	AB	AB	BB	AB	AB	AB	AB	AB	AB	AB	AB	AB	BB	AB	AB	BB	AB	AB
Bj-B2-p34391280	AA	BB	BB	AB	BB	BB	AB	BB	BB	BB	BB	BB	BB	AB	BB	AB	AB	BB	BB	BB	AB	BB	AB	AB	AB	AB	AB	AB	BB	AB	BB	AB	AB	BB	AB	AB	AB	AB	AB	AB	AB	AB	AB	BB	AB	AB	BB	AB	AB
Bj-B2-p34404494	--	BB	BB	AB	BB	BB	AB	BB	BB	BB	BB	BB	BB	AB	BB	AB	AB	BB	BB	BB	AB	BB	AB	AB	AB	AB	AB	AB	BB	AB	BB	AB	AB	BB	AB	AB	AB	AB	AB	AB	AB	AB	AB	BB	AB	AB	BB	AB	AB
Bj-B2-p34411453	AA	BB	BB	AB	BB	BB	AB	BB	BB	BB	BB	BB	BB	AB	BB	AB	AB	BB	BB	BB	AB	BB	AB	AB	AB	AB	AB	AB	BB	AB	BB	AB	AB	BB	AB	AB	AB	AB	AB	AB	AB	AB	AB	BB	AB	AB	BB	AB	AB
Bj-B2-p34417682	AA	BB	BB	AB	BB	BB	AB	BB	BB	BB	BB	BB	BB	AB	BB	AB	AB	BB	BB	BB	AB	BB	AB	AB	AB	AB	AB	AB	BB	AB	BB	AB	AB	BB	AB	AB	AB	AB	AB	AB	AB	AB	AB	BB	AB	AB	BB	AB	AB
Bj-B2-p34428454	--	AA	AA	AB	AA	AA	AB	AA	AA	AA	AA	AA	AA	AB	AA	AB	AB	AA	AA	AA	AB	AA	AB	AB	AB	AB	AB	AB	AA	AB	AA	AB	AB	AA	AB	AB	AB	AB	AB	AB	AB	AB	AB	AA	AB	AB	AA	AB	AB
Bj-B2-p34433802	--	BB	BB	AB	BB	BB	AB	BB	BB	BB	BB	BB	BB	AB	BB	AB	AB	BB	BB	BB	AB	BB	AB	AB	AB	AB	AB	AB	BB	AB	BB	AB	AB	BB	AB	AB	AB	AB	AB	AB	AB	AB	AB	BB	AB	AB	BB	AB	AB
Bj-B2-p34441872	BB	AA	AA	AB	AA	AA	AB	AA	AA	AA	AA	AA	AA	AB	AA	AB	AB	AA	AA	AA	AB	AA	AB	AB	AB	AB	AB	AB	AA	AB	AA	AB	AB	AA	AB	AB	AB	AB	AB	AB	AB	AB	AB	AA	AB	AB	AA	AB	AB
Bj-B2-p34444951	BB	AA	AA	AB	AA	AA	AB	AA	AA	AA	AA	AA	AA	AB	AA	AB	AB	AA	AA	AA	AB	AA	AB	AB	AB	AB	AB	AB	AA	AB	AA	AB	AB	AA	AB	AB	AB	AB	AB	AB	AB	AB	AB	AA	AB	AB	AA	AB	AB
Bj-B2-p34452836	AA	BB	BB	AB	BB	BB	AB	BB	BB	BB	BB	BB	BB	AB	BB	AB	AB	BB	BB	BB	AB	BB	AB	AB	AB	AB	AB	AB	BB	AB	BB	AB	AB	BB	AB	AB	AB	AB	AB	AB	AB	AB	AB	BB	AB	AB	BB	AB	AB
Bj-B2-p34458083	AA	BB	BB	AB	BB	BB	AB	BB	BB	BB	BB	BB	BB	AB	BB	AB	AB	BB	BB	BB	AB	BB	AB	AB	AB	AB	AB	AB	BB	AB	BB	AB	AB	BB	AB	AB	AB	AB	AB	AB	AB	AB	AB	BB	AB	AB	BB	AB	AB
Bj-B2-p34470227	BB	AA	AA	AB	AA	AA	AB	AA	AA	AA	AA	AA	AA	AB	AA	AB	AB	AA	AA	AA	AB	AA	AB	AB	AB	AB	AB	AB	AA	AB	AA	AB	AB	AA	AB	AB	AB	AB	AB	AB	AB	AB	AB	AA	AB	AB	AA	AB	AB
Bj-B2-p34471500	AA	BB	BB	AB	BB	BB	AB	BB	BB	BB	BB	BB	BB	AB	BB	AB	AB	BB	BB	BB	AB	BB	AB	AB	AB	AB	AB	AB	BB	AB	BB	AB	AB	BB	AB	AB	AB	AB	AB	AB	AB	AB	AB	BB	AB	AB	BB	AB	AB
Bj-B2-p34478916	--	BB	BB	AB	BB	BB	AB	BB	BB	BB	BB	BB	BB	AB	BB	AB	AB	BB	BB	BB	AB	BB	AB	AB	AB	AB	AB	AB	BB	AB	BB	AB	AB	BB	AB	AB	AB	AB	AB	AB	AB	AB	AB	BB	AB	AB	BB	AB	AB
Bj-B2-p34482194	BB	AA	AA	AB	AA	AA	AB	AA	AA	AA	AA	AA	AA	AB	AA	AB	AB	AA	AA	AA	AB	AA	AB	AB	AB	AB	AB	AB	AA	AB	AA	AB	AB	AA	AB	AB	AB	AB	AB	AB	AB	AB	AB	AA	AB	AB	AA	AB	AB
Bj-B2-p34494507	AA	BB	BB	AB	BB	BB	AB	BB	BB	BB	BB	BB	BB	AB	BB	AB	AB	BB	BB	BB	AB	BB	AB	AB	AB	AB	AB	AB	BB	AB	BB	AB	AB	BB	AB	AB	AB	AB	AB	AB	AB	AB	AB	BB	AB	AB	BB	AB	AB
Bj-B2-p34504552	AA	BB	BB	AB	BB	BB	AB	BB	BB	BB	BB	BB	BB	AB	BB	AB	AB	BB	BB	BB	AB	BB	AB	AB	AB	AB	AB	AB	BB	AB	BB	AB	AB	BB	AB	AB	AB	AB	AB	AB	AB	AB	AB	BB	AB	AB	BB	AB	AB
Bj-B2-p34508759	AA	BB	BB	AB	BB	BB	AB	BB	BB	BB	BB	BB	BB	AB	BB	AB	AB	BB	BB	BB	AB	BB	AB	AB	AB	AB	AB	AB	BB	AB	BB	AB	AB	BB	AB	AB	AB	AB	AB	AB	AB	AB	AB	BB	AB	AB	BB	AB	AB
Bj-B2-p34545572	AA	BB	BB	AB	BB	BB	AB	BB	BB	BB	BB	BB	BB	AB	BB	AB	AB	BB	BB	BB	AB	BB	AB	AB	AB	AB	AB	AB	BB	AB	BB	AB	AB	BB	AB	AB	AB	AB	AB	AB	AB	AB	AB	BB	AB	AB	BB	AB	AB
Bj-B2-p34549160	AA	BB	BB	AB	BB	BB	AB	BB	BB	BB	BB	BB	BB	AB	BB	AB	AB	BB	BB	BB	AB	BB	AB	AB	AB	AB	AB	AB	BB	AB	BB	AB	AB	BB	AB	AB	AB	AB	AB	AB	AB	AB	AB	BB	AB	AB	BB	AB	AB
Bj-B2-p34550984	AA	BB	BB	AB	BB	BB	AB	BB	BB	BB	BB	BB	BB	AB	BB	AB	AB	BB	BB	BB	AB	BB	AB	AB	AB	AB	AB	AB	BB	AB	BB	AB	AB	BB	AB	AB	AB	AB	AB	AB	AB	AB	AB	BB	AB	AB	BB	AB	AB
Bj-B2-p34584102	BB	AA	AA	AB	AA	AA	AB	AA	AA	AA	AA	AA	AA	AB	AA	AB	AB	AA	AA	AA	AB	AA	AB	AB	AB	AB	AB	AB	AA	AB	AA	AB	AB	AA	AB	AB	AB	AB	AB	AB	AB	AB	AB	AA	AB	AB	AA	AB	AB
Bj-B2-p34586798	BB	AA	AA	AB	AA	AA	AB	AA	AA	AA	AA	AA	AA	AB	AA	AB	AB	AA	AA	AA	AB	AA	AB	AB	AB	AB	AB	AB	AA	AB	AA	AB	AB	AA	AB	AB	AB	AB	AB	AB	AB	AB	AB	AA	AB	AB	AA	AB	AB
Bj-B2-p34620342	--	BB	BB	AB	BB	BB	AB	BB	BB	BB	BB	BB	BB	AB	BB	AB	AB	BB	BB	BB	AB	BB	AB	AB	AB	AB	AB	AB	BB	AB	BB	AB	AB	BB	AB	AB	AB	AB	AB	AB	AB	AB	AB	BB	AB	AB	BB	AB	AB
Bj-B2-p34628970	BB	AA	AA	AB	AA	AA	AB	AA	AA	AA	AA	AA	AA	AB	AA	AB	AB	AA	AA	AA	AB	AA	AB	AB	AB	AB	AB	AB	AA	AB	AA	AB	AB	AA	AB	AB	AB	AB	AB	AB	AB	AB	AB	AA	AB	AB	AA	AB	AB
Bj-B2-p34635226	--	BB	BB	AB	BB	BB	AB	BB	BB	BB	BB	BB	BB	AB	BB	AB	AB	BB	BB	BB	AB	BB	AB	AB	AB	AB	AB	AB	BB	AB	BB	AB	AB	BB	AB	AB	AB	AB	AB	AB	AB	AB	AB	BB	AB	AB	BB	AB	AB
Bj-B2-p34646784	--	BB	BB	AB	BB	BB	AB	BB	BB	BB	BB	BB	BB	AB	BB	AB	AB	BB	BB	BB	AB	BB	AB	AB	AB	AB	AB	AB	BB	AB	BB	AB	AB	BB	AB	AB	AB	AB	AB	AB	AB	AB	AB	BB	AB	AB	BB	AB	AB
Bj-B2-p34670016	AA	BB	BB	AB	BB	BB	AB	BB	BB	BB	BB	BB	BB	AB	BB	AB	AB	BB	BB	BB	AB	BB	AB	AB	AB	AB	AB	AB	BB	AB	BB	AB	AB	BB	AB	AB	AB	AB	AB	AB	AB	AB	AB	BB	AB	AB	BB	AB	AB
Bj-B2-p34749124	BB	AB	BB	BB	AB	AB	BB	AB	AB	AB	AB	AB	AB	BB	AB	BB	BB	AB	AB	AB	BB	AB	BB	BB	BB	BB	BB	BB	AB	BB	AB	BB	BB	AB	BB	BB	BB	BB	BB	BB	BB	BB	BB	AB	BB	BB	AB	BB	BB
Bj-B2-p34823462	AB	AB	AA	AB	AB	AB	AB	AB	AB	AB	AB	AB	AB	AB	AB	AB	AB	AB	AB	AB	AB	AB	AB	AB	AB	AB	AB	AB	AB	AB	AB	AB	AB	AB	AB	AB	AB	AB	AB	AB	AB	AB	AB	AB	AB	AB	AB	AB	AB
Bj-B2-p34831154	--	BB	BB	AB	BB	BB	AB	BB	BB	BB	BB	BB	BB	AB	BB	AB	AB	BB	BB	BB	AB	BB	AB	AB	AB	AB	AB	AB	BB	AB	BB	BB	AB	BB	AB	AB	AB	AB	AB	AB	AB	AB	AB	BB	AB	AB	BB	AB	AB
Bj-B2-p34837466	--	AA	AA	AB	AA	AA	AB	AA	AA	AA	AA	AA	AA	AB	AA	AB	AB	AA	AA	AA	AB	AA	AB	AB	AB	AB	AB	AB	AA	AB	AA	AA	AB	AA	AB	AB	AB	AB	AB	AB	AB	AB	AB	AA	AB	AB	AA	AB	AB
Bj-B2-p34877359	BB	AA	AA	AB	AA	AA	AB	AA	AA	AA	AA	AA	AA	AB	AA	AB	AB	AA	AA	AA	AB	AA	AB	AB	AB	AB	AB	AB	AA	AB	AA	AA	AB	AA	AB	AB	AB	AB	AB	AB	AB	AB	AB	AA	AB	AB	AA	AB	AB
Bj-B2-p34881182	AA	BB	BB	AB	BB	BB	AB	BB	BB	BB	BB	BB	BB	AB	BB	AB	AB	BB	BB	BB	AB	BB	AB	AB	AB	AB	AB	AB	BB	AB	BB	BB	AB	BB	AB	AB	AB	AB	AB	AB	AB	AB	AB	BB	AB	AB	BB	AB	AB
Bj-B2-p34897412	BB	AA	AA	AB	AA	AA	AB	AA	AA	AA	AA	AA	AA	AB	AA	AB	AB	AA	AA	AA	AB	AA	AB	AB	AB	AB	AB	AB	AA	AB	AA	AA	AB	AA	AB	AB	AB	AB	AB	AB	AB	AB	AB	AA	AB	AB	AA	AB	AB
Bj-B2-p34935029	BB	AB	AB	BB	AB	AB	BB	AB	AB	AB	AB	AB	--	BB	AB	BB	BB	--	AB	AB	BB	AB	BB	BB	BB	BB	BB	BB	AB	BB	AB	AB	BB	AB	BB	BB	BB	BB	BB	BB	BB	BB	BB	BB	BB	BB	AB	BB	BB
Bj-B2-p34939415	--	BB	BB	AB	BB	BB	AB	BB	BB	BB	BB	BB	BB	AB	BB	AB	AB	BB	BB	BB	AB	BB	AB	AB	AB	AB	AB	AB	BB	AB	BB	BB	AB	BB	AB	AB	AB	AB	AB	AB	AB	AB	AB	BB	AB	AB	BB	AB	AB
Bj-B2-p34953751	BB	AA	AA	AB	AA	AA	AB	AA	AA	AA	AA	AA	AA	AB	AA	AB	AB	AA	AA	AA	AB	AA	AB	AB	AB	AB	AB	AB	AA	AB	AA	AA	AB	AA	AB	AB	AB	AB	AB	AB	AB	AB	AB	AA	AB	AB	AA	AB	AB
Bj-B2-p34986911	AA	BB	BB	AB	BB	BB	AB	BB	BB	BB	BB	BB	BB	AB	BB	AB	AB	BB	BB	BB	AB	BB	AB	AB	AB	AB	AB	AB	BB	AB	BB	BB	AB	BB	AB	AB	AB	AB	AB	AB	AB	AB	AB	BB	AB	AB	BB	AB	AB
Bj-B2-p35215510	BB	AA	AA	AA	AA	AA	AB	AA	AA	AA	AA	AA	AA	AB	AA	AB	AB	AA	AA	AA	AB	AA	AB	AB	AB	AB	AB	AB	AA	AB	AA	AA	AB	AA	AB	AB	AB	AB	AB	AB	AB	AB	AB	AA	AB	AB	AA	AB	AB
Bj-B2-p35235089	--	BB	BB	BB	BB	BB	AB	BB	BB	BB	BB	BB	BB	AB	BB	AB	AB	BB	BB	BB	AB	BB	AB	AB	AB	AB	AB	AB	BB	AB	BB	BB	AB	BB	AB	AB	AB	AB	AB	AB	AB	AB	AB	BB	AB	AB	BB	AB	AB
Bj-B2-p35237922	BB	AA	AA	AA	AA	AA	AB	AA	AA	AA	AA	AA	AA	AB	AA	AB	AB	AA	AA	AA	AB	AA	AB	AB	AB	AB	AB	AB	AA	AB	AA	AA	AB	AA	AB	AB	AB	AB	AB	AB	AB	AB	AB	AA	AB	AB	AA	AB	AB
Bj-B2-p35277743	BB	AA	AA	AA	AA	AA	AB	AA	AA	AA	AA	AA	AA	AB	AA	AB	AB	AA	AA	AA	AB	AA	AB	AB	AB	AB	AB	AB	AA	AB	AA	AA	AB	AA	AB	AB	AB	AB	AB	AB	AB	AB	AB	AA	AB	AB	AA	AB	AB
Bj-B2-p35317999	AB	BB	BB	BB	BB	BB	AB	BB	BB	BB	BB	BB	BB	AB	BB	AB	AB	BB	BB	BB	AB	BB	AB	AB	AB	AB	AB	AB	BB	AB	BB	BB	AB	BB	AB	AB	AB	AB	AB	AB	AB	AB	AB	BB	AB	AB	BB	AB	AB
Bj-B2-p35491977	BB	AA	AA	AA	AA	AA	AB	AA	AA	AA	AA	AB	AA	AB	AA	AB	AB	AA	AA	AA	AB	AA	AB	AB	AB	AB	AB	AB	AA	AB	AA	AA	AB	AA	AB	AB	AB	AB	AB	AB	AB	AB	AB	AA	AB	AB	AA	AB	AB
Bj-B2-p35493815	AA	BB	BB	BB	BB	BB	AB	BB	BB	BB	BB	AB	BB	AB	BB	AB	AB	BB	BB	BB	AB	BB	AB	AB	AB	AB	AB	AB	BB	AB	BB	BB	AB	BB	AB	AB	AB	AB	AB	AB	AB	AB	AB	BB	AB	AB	BB	AB	AB
Bj-B2-p35546434	BB	AA	AA	AA	AA	AA	AB	AA	AA	AA	AA	AB	AA	AB	AA	AB	AB	AA	AA	AA	AB	AA	AA	AB	AB	AB	AB	AB	AA	AB	AA	AA	AB	AA	AB	AB	AB	AB	AB	AB	AB	AB	AB	AA	AB	AB	AA	AB	AB
Bj-B2-p35559439	AA	BB	BB	BB	BB	BB	AB	BB	BB	BB	BB	AB	BB	AB	BB	AB	AB	BB	BB	BB	AB	BB	BB	AB	AB	AB	AB	AB	BB	AB	BB	BB	AB	BB	AB	AB	AB	AB	AB	AB	AB	AB	AB	BB	AB	AB	BB	AB	AB
Bj-B2-p35561919	AA	BB	BB	BB	BB	BB	AB	BB	BB	BB	BB	AB	BB	AB	BB	AB	AB	BB	BB	BB	AB	BB	BB	AB	AB	AB	AB	AB	BB	AB	BB	BB	AB	BB	AB	AB	AB	AB	AB	AB	AB	AB	AB	BB	AB	AB	BB	AB	AB
Bj-B2-p35700420	AA	BB	BB	BB	BB	BB	AB	BB	BB	BB	BB	AB	BB	AB	BB	AB	AB	BB	BB	BB	AB	BB	BB	AB	AB	AB	AB	AB	BB	AB	BB	BB	AB	BB	AB	AB	AB	AB	AB	AB	AB	AB	AB	BB	AB	AB	BB	AB	AB
Bj-B2-p35701113	--	AA	AA	AA	AA	AA	AB	AA	AA	AA	AA	AB	AA	AB	AA	AB	AB	AA	AA	AA	AB	AA	AA	AB	AB	AB	AB	AB	AA	AB	AA	AA	AB	AA	AB	AB	AB	AB	AB	AB	AB	AB	AB	AA	AB	AB	AA	AB	AB
Bj-B2-p35712829	AA	BB	BB	BB	BB	BB	AB	BB	BB	BB	BB	AB	BB	AB	BB	AB	AB	BB	BB	BB	AB	BB	BB	AB	AB	AB	AB	AB	BB	AB	BB	BB	AB	BB	AB	AB	AB	AB	AB	AB	AB	AB	AB	BB	AB	AB	BB	AB	AB
Bj-B2-p35716579	BB	AA	AA	AA	AA	AA	AB	AA	AA	AA	AA	AB	AA	AB	AA	AB	AB	AA	AA	AA	AB	AA	AA	AB	AB	AB	AB	AB	AA	AB	AA	AA	AB	AA	AB	AB	AB	AB	AB	AB	AB	AB	AB	AA	AB	AB	AA	AB	AB
Bj-B2-p35720170	AB	AA	AA	AA	AA	AA	AB	AA	AA	AA	AA	AB	AA	AB	AA	AB	AB	AA	AA	AA	AB	AA	AA	AB	AB	AB	AB	AB	AA	AB	AA	AA	AB	AA	AB	AB	AB	AB	AB	AB	AB	AB	AB	AA	AB	AB	AA	AB	AB
Bj-B2-p35798300	AA	BB	BB	BB	BB	BB	AB	BB	BB	BB	BB	AB	BB	AB	BB	AB	AB	BB	BB	BB	AB	BB	BB	AB	AB	AB	AB	AB	BB	AB	BB	BB	AB	BB	AB	AB	AB	AB	AB	AB	AB	AB	AB	BB	AB	AB	BB	AB	AB
Bj-B2-p35817839	AB	AA	AA	AB	AA	AB	AA	AB	AB	AB	AB	AB	AA	AB	AB	AB	AA	AB	AA	AB	AA	AB	AB	AA	AB	AB	AB	AA	AA	AB	AA	AA	AB	AA	AA	AA	AB	AA	AB	AA	AA	AB	AB	AB	AA	AA	AA	AB	AB
Bj-B2-p35848955	--	AA	AA	AA	AA	AA	AB	AA	AA	AA	AA	AB	AA	AB	AA	AB	AB	AA	AA	AA	AA	AA	AA	AB	AB	AB	AB	AB	AA	AB	AA	AA	AB	AA	AB	AB	AB	AB	AB	AB	AB	AB	AB	AA	AB	AB	AA	AB	AB
Bj-B2-p35866967	AA	BB	BB	BB	BB	BB	AB	BB	BB	BB	BB	AB	BB	AB	BB	AB	AB	BB	BB	BB	BB	BB	BB	AB	AB	AB	AB	AB	BB	AB	BB	BB	AB	BB	AB	AB	AB	AB	AB	AB	AB	AB	AB	BB	AB	AB	BB	AB	AB
Bj-B2-p360798	BB	AA	BB	AB	AA	AA	AA	AA	AA	AB	AA	AA	AA	AB	AA	AA	AB	AB	AA	AA	AB	AB	AB	AB	AB	AB	AA	AB	AB	AB	AB	AB	AA	AA	AB	AB	AA	AA	AB	AB	AA	AB	AB	AA	AA	AB	AA	AA	AB
Bj-B2-p36522954	BB	AA	BB	AA	AA	AA	AB	AA	AA	AA	AA	AB	AA	AB	AA	AB	AB	AA	AA	AB	AA	AA	AA	AB	AB	AB	AB	AB	AA	AB	AA	AA	AB	AA	AB	AB	AB	AB	AB	AB	AB	AB	AB	AA	AB	AA	AA	AB	AB
Bj-B2-p36528084	BB	AA	BB	AA	AA	AA	AB	AA	AA	AA	AA	AB	AA	AB	AA	AB	AB	AA	AA	AB	AA	AA	AA	AB	AB	AB	AB	AB	AA	AB	AA	AA	AB	AA	AB	AB	AB	AB	AB	AB	AB	AB	AB	AA	AB	AA	AA	AB	AB
Bj-B2-p36544731	BB	AA	BB	AA	AA	AA	AB	AA	AA	AA	AA	AB	AA	AB	AA	AB	AB	AA	AA	AB	AA	AA	AA	AB	AB	AB	AB	AB	AA	AB	AA	AA	AB	AA	AB	AB	AB	AB	AB	AB	AB	AB	AB	AA	AB	AA	AA	AB	AB
Bj-B2-p36547040	BB	AA	BB	AA	AA	AA	AB	AA	AA	AA	AA	AB	AA	AB	AA	AB	AB	AA	AA	AB	AA	AA	AA	AB	AB	AB	AB	AB	AA	AB	AA	AA	AB	AA	AB	AB	AB	AB	AB	AB	AB	AB	AB	AA	AB	AA	AA	AB	AB
Bj-B2-p36557334	AA	BB	AA	BB	BB	BB	AB	BB	BB	BB	BB	AB	BB	AB	BB	AB	AB	BB	BB	AB	BB	BB	BB	AB	AB	AB	AB	AB	BB	AB	BB	BB	AB	BB	AB	AB	AB	AB	AB	AB	AB	AB	AB	BB	AB	BB	BB	AB	AB
Bj-B2-p36557810	AA	BB	AA	BB	BB	BB	AB	BB	BB	BB	BB	AB	BB	AB	BB	AB	AB	BB	BB	AB	BB	BB	BB	AB	AB	AB	AB	AB	BB	AB	BB	BB	AB	BB	AB	AB	AB	AB	AB	AB	AB	AB	AB	BB	AB	BB	BB	AB	AB
Bj-B2-p36563828	AA	BB	AA	BB	BB	BB	AB	BB	BB	BB	BB	AB	BB	AB	BB	AB	AB	BB	BB	AB	BB	BB	BB	AB	AB	AB	AB	AB	BB	AB	BB	BB	AB	BB	AB	AB	AB	AB	AB	AB	AB	AB	AB	BB	AB	BB	BB	AB	AB
Bj-B2-p36613308	BB	AA	AA	AA	AA	AA	AB	AA	AA	AA	AA	AB	AA	AB	AA	AB	AB	AA	AA	AB	AA	AA	AA	AB	AB	AB	AB	AB	AA	AB	AA	AA	AB	AA	AB	AB	AB	AB	AB	AB	AB	AB	AB	AA	AB	AA	AA	AB	AB
Bj-B2-p36649524	AA	BB	BB	BB	BB	BB	AB	BB	BB	BB	BB	AB	BB	AB	BB	AB	AB	BB	BB	AB	BB	BB	BB	AB	AB	AB	AB	AB	BB	AB	BB	BB	AB	BB	AB	AB	AB	AB	AB	AB	AB	AB	AB	BB	AB	BB	BB	AB	AB
Bj-B2-p36686270	BB	AA	AA	AA	AA	AA	AB	AA	AA	AA	AA	AB	AA	AB	AA	AB	AB	AA	AA	AB	AA	AA	AA	AB	AB	AB	AB	AB	AA	AB	AA	AA	AB	AA	AB	AB	AB	AB	AB	AB	AB	AB	AB	AA	AB	AA	AA	AB	AB
Bj-B2-p36724677	AA	BB	BB	BB	BB	BB	AB	BB	BB	BB	BB	AB	BB	AB	BB	AB	AB	BB	BB	AB	BB	BB	BB	AB	AB	AB	AB	AB	BB	AB	BB	BB	AB	BB	AB	AB	AB	AB	AB	AB	AB	AB	AB	BB	AB	BB	BB	AB	AB
Bj-B2-p36724988	AB	AA	AA	AA	AA	AA	AB	AA	AA	AA	AA	AB	AA	AB	AA	AB	AB	AA	AA	AB	AA	AA	AA	AB	AB	AB	AB	AB	AA	AB	AA	AA	AB	AA	AB	AB	AB	AB	AB	AB	AB	AB	AB	AA	AB	AA	AA	AB	AB
Bj-B2-p36729194	AA	BB	BB	BB	BB	BB	AB	BB	BB	BB	BB	AB	BB	AB	BB	AB	AB	BB	BB	AB	BB	BB	BB	AB	AB	AB	AB	AB	BB	AB	BB	BB	AB	BB	AB	AB	AB	AB	AB	AB	AB	AB	AB	BB	AB	BB	BB	AB	AB
Bj-B2-p36740975	AA	BB	BB	BB	BB	BB	AB	BB	BB	BB	BB	AB	BB	AB	BB	AB	AB	BB	BB	AB	BB	BB	BB	AB	AB	AB	AB	AB	BB	AB	BB	BB	AB	BB	AB	AB	AB	AB	AB	AB	AB	AB	AB	BB	AB	BB	BB	AB	AB
Bj-B2-p36752399	BB	AA	AA	AA	AA	AA	AB	AA	AA	AA	AA	AB	AA	AB	AA	AB	AB	AA	AA	AB	AA	AA	AA	AB	AB	AB	AB	AB	AA	AB	AA	AA	AB	AA	AB	AB	AB	AB	AB	AB	AB	AB	AB	AA	AB	AA	AA	AB	AB
Bj-B2-p36801891	BB	AA	AA	AA	AA	AA	AB	AA	AA	AA	AA	AB	AA	AB	AA	AB	AB	AA	AA	AB	AA	AA	AA	AB	AB	AB	AB	AB	AA	AB	AA	AA	AB	AA	AB	AB	AB	AB	AB	AB	AB	AB	AB	AA	AB	AA	AA	AB	AB
Bj-B2-p36806771	BB	AA	AA	AA	AA	AA	AB	AA	AA	AA	AA	AB	AA	AB	AA	AB	AB	AA	AA	AB	AA	AA	AA	AB	AB	AB	AB	AB	AA	AB	AA	AA	AB	AA	AB	AB	AB	AB	AB	AB	AB	AB	AB	AA	AB	AA	AA	AB	AB
Bj-B2-p37054269	AB	AA	AA	AB	AA	AB	AA	AB	AB	AB	AA	AB	AA	AB	AB	AB	AB	AB	AA	AB	AA	AB	AB	AA	AB	AB	AB	AA	AA	AB	AA	AA	AA	AA	AA	AA	AB	AA	AB	AA	AA	AB	AB	AB	AB	AA	AA	AB	AB
Bj-B2-p37208261	AA	BB	BB	BB	BB	BB	AB	BB	BB	BB	BB	AB	BB	AB	BB	AB	AB	BB	BB	AB	BB	BB	BB	AB	AB	AB	AB	AB	BB	AB	BB	BB	AB	BB	AB	AB	AB	BB	AB	AB	AB	AB	AB	BB	AB	BB	BB	AB	AB
Bj-B2-p37289578	BB	AA	AB	AA	AA	AA	AB	AA	AA	AA	AA	AB	AA	AB	AA	AB	AB	AA	AA	AB	AA	AA	AA	AB	AB	AB	AB	AB	AA	AB	AA	AA	AB	AA	AB	AB	AB	AA	AB	AB	AB	AB	AB	AA	AB	AA	AA	AB	AB
Bj-B2-p38141306	AA	BB	BB	BB	BB	BB	AB	BB	BB	BB	BB	AB	BB	AB	BB	AB	AB	BB	BB	AB	BB	BB	BB	AB	AB	AB	AB	AB	BB	AB	BB	BB	AB	BB	AB	AB	AB	BB	AB	AB	AB	AB	AB	BB	AB	BB	BB	AB	AB
Bj-B2-p38793141	AA	BB	BB	BB	BB	BB	AB	BB	BB	BB	BB	AB	BB	AB	BB	AB	AB	BB	BB	AB	BB	BB	BB	AB	AB	AB	AB	AB	BB	AB	BB	BB	AB	BB	AB	AB	AB	BB	AB	AB	AB	AB	AB	BB	AB	BB	BB	AB	AB
Bj-B2-p38794129	BB	AB	AB	AB	AB	AB	BB	AB	AB	AB	AB	BB	AB	BB	AB	BB	BB	AB	AB	BB	AB	AB	AB	BB	BB	BB	BB	BB	AB	BB	AB	AB	BB	AB	BB	BB	BB	AB	BB	BB	BB	BB	BB	AB	BB	AB	AB	BB	BB
Bj-B2-p38803794	AA	AB	AB	AB	AB	AB	AA	AB	AB	AB	AB	AA	AB	AA	AB	AA	AA	AB	AB	AA	AB	AB	AB	AA	AA	AA	AA	AA	AB	AA	AB	AB	AA	AB	AA	AA	AA	AB	AA	AA	AA	AA	AA	AB	AA	AB	AB	AA	AA
Bj-B2-p38872254	BB	AB	AB	--	--	--	BB	AB	--	AB	--	BB	--	BB	--	BB	BB	BB	--	BB	AB	--	--	BB	BB	BB	BB	BB	--	BB	--	AB	BB	AB	BB	BB	BB	--	BB	BB	BB	BB	BB	AB	BB	--	--	BB	BB
Bj-B2-p38922221	BB	AA	AA	AA	AA	AA	AB	AA	AA	AA	AA	AB	AA	AB	AA	AB	AB	AA	AA	AB	AA	AA	AA	AB	AA	AB	AB	AB	AA	AB	AA	AA	AB	AA	AB	AB	AB	AA	AB	AB	AB	AB	AB	AA	AB	AA	AA	AB	AB
Bj-B2-p38933306	AA	BB	BB	BB	BB	BB	AB	BB	BB	BB	BB	AB	BB	AB	BB	AB	AB	BB	BB	AB	BB	BB	BB	AB	BB	AB	AB	AB	BB	AB	BB	BB	AB	BB	AB	AB	AB	BB	AB	AB	AB	AB	AB	BB	AB	BB	BB	AB	AB
Bj-B2-p38938651	AA	BB	BB	BB	BB	BB	AB	BB	BB	BB	BB	AB	BB	AB	BB	AB	AB	BB	BB	AB	BB	BB	BB	AB	BB	AB	AB	AB	BB	AB	BB	BB	AB	BB	AB	AB	AB	BB	AB	AB	AB	AB	AB	BB	AB	BB	BB	AB	AB
Bj-B2-p39448262	BB	AA	AA	AA	AA	AA	AB	AA	AA	AA	AA	AB	AA	AB	AA	AB	AB	AA	AA	AB	AA	AA	AA	AB	AA	AB	AB	AB	AA	AB	AA	AA	AB	AA	AB	AB	AB	AA	AB	AB	AB	AB	AB	AA	AB	AA	AA	AB	AB
Bj-B2-p41743944	BB	AA	BB	AA	AA	AB	AB	AB	AA	AA	AA	AB	AA	AB	AA	AB	AB	AA	AA	AB	AA	AA	AA	AA	AA	AB	AB	AB	AA	AB	AA	AA	AB	AA	AB	AB	AB	AA	AB	AB	AB	AB	AB	AA	AB	AA	AA	AB	AB
Bj-B2-p41751180	BB	AB	BB	AB	AB	--	--	--	AB	AB	AB	--	AB	--	AB	--	--	AB	AB	--	AB	AB	AB	AB	AB	--	--	--	AB	--	AB	AB	--	AB	--	--	--	AB	--	--	--	--	--	AB	--	AB	AB	--	--
Bj-B2-p41791170	BB	BB	AB	BB	BB	BB	BB	BB	BB	BB	BB	BB	BB	BB	BB	BB	BB	BB	BB	BB	BB	BB	BB	BB	BB	BB	BB	BB	BB	BB	BB	BB	BB	BB	BB	BB	BB	BB	BB	BB	BB	BB	BB	BB	BB	BB	BB	BB	BB
Bj-B2-p42168394	BB	BB	AB	BB	BB	BB	BB	BB	BB	BB	BB	BB	BB	BB	BB	BB	BB	BB	BB	BB	BB	BB	BB	BB	BB	BB	BB	BB	BB	BB	BB	BB	BB	BB	BB	BB	BB	BB	BB	BB	BB	BB	BB	BB	BB	BB	BB	BB	BB
Bj-B2-p42189307	AB	BB	BB	BB	BB	AB	AB	AB	BB	BB	BB	AB	BB	AB	BB	AB	AB	BB	BB	AB	BB	BB	BB	BB	BB	AB	AB	AB	BB	AB	BB	BB	AB	BB	AB	BB	AB	BB	AB	AB	AB	AB	AB	BB	AB	BB	BB	BB	AB
Bj-B2-p42193309	BB	AA	AA	AA	AA	AB	AB	AB	AA	AA	AA	AB	AA	AB	AA	AB	AB	AA	AA	AB	AA	AA	AA	AA	AA	AB	AB	AB	AA	AB	AA	AA	AB	AA	AB	AA	AB	AA	AB	AB	AB	AB	AB	AA	AB	AA	AA	AA	AB
Bj-B2-p42210293	--	BB	BB	BB	BB	AB	AB	AB	BB	BB	BB	AB	BB	AB	BB	AB	AB	BB	BB	AB	BB	BB	BB	BB	BB	AB	AB	AB	BB	AB	BB	BB	AB	BB	AB	BB	AB	BB	AB	AB	AB	AB	AB	BB	AB	BB	BB	BB	AB
Bj-B2-p42213823	--	AA	AA	AA	AA	AB	AB	AB	AA	AA	AA	AB	AA	AB	AA	AB	AB	AA	AA	AB	AA	AA	AA	AA	AA	AB	AB	AB	AA	AB	AA	AA	AB	AA	AB	AA	AB	AA	AB	AB	AB	AB	AB	AA	AB	AA	AA	AA	AB
Bj-B2-p42245281	AA	AA	BB	AA	AA	AA	AA	AA	AA	AA	AA	AA	AA	AA	AA	AA	AA	AA	AA	AA	AA	AA	AA	AA	AA	AA	AA	AA	AA	AA	AA	AA	AA	AA	AA	AA	AA	AA	AA	AA	AA	AA	AA	AA	AA	AA	AA	AA	AA
Bj-B2-p42264977	AA	AA	BB	AA	AA	AA	AA	AA	AA	AA	AA	AA	AA	AA	AA	AA	AA	AA	AA	AA	AA	AA	AA	AA	AA	AA	AA	AA	AA	AA	AA	AA	AA	AA	AA	AA	AA	AA	AA	AA	AA	AA	AA	AA	AA	AA	AA	AA	AA
Bj-B2-p42270573	BB	AA	AA	AA	AA	AB	AB	AB	AA	AA	AA	AB	AA	AB	AA	AB	AB	AA	AA	AB	AA	AA	AA	AA	AA	AB	AB	AB	AA	AB	AA	AA	AB	AA	AB	AA	AB	AA	AB	AB	AB	AB	AB	AA	AB	AA	AA	AA	AB
Bj-B2-p42275707	AA	BB	BB	BB	BB	AB	AB	AB	BB	BB	BB	AB	BB	AB	BB	AB	AB	BB	BB	AB	BB	BB	BB	BB	BB	AB	AB	AB	BB	AB	BB	BB	AB	BB	AB	BB	AB	BB	AB	AB	AB	AB	AB	BB	AB	BB	BB	BB	AB
Bj-B2-p42302081	BB	AA	AA	AB	AA	AB	AB	AB	AA	AA	AA	AB	AA	AB	AA	AB	AB	AA	AA	AB	AA	AA	AA	AA	AA	AB	AB	AB	AA	AB	AA	AA	AB	AA	AB	AA	AB	AA	AB	AB	AB	AB	AB	AA	AB	AA	AA	AA	AB
Bj-B2-p42307871	--	BB	BB	AB	BB	AB	AB	AB	BB	BB	BB	AB	BB	AB	BB	AB	AB	BB	BB	AB	BB	BB	BB	BB	BB	AB	AB	AB	BB	AB	BB	BB	AB	BB	AB	BB	AB	BB	AB	AB	AB	AB	AB	BB	AB	BB	BB	BB	AB
Bj-B2-p42333333	AA	BB	BB	AB	BB	AB	AB	AB	BB	BB	BB	AB	BB	AB	BB	AB	AB	BB	BB	AB	BB	BB	BB	BB	BB	AB	AB	AB	BB	AB	BB	BB	AB	BB	AB	BB	AB	BB	AB	AB	AB	AB	AB	BB	AB	BB	BB	BB	AB
Bj-B2-p42363430	AA	BB	BB	AB	BB	AB	AB	AB	BB	BB	BB	AB	BB	AB	BB	AB	AB	BB	BB	AB	BB	BB	BB	BB	BB	AB	AB	AB	BB	AB	BB	BB	AB	BB	AB	BB	AB	BB	AB	AB	AB	AB	AB	BB	AB	BB	BB	BB	AB
Bj-B2-p42395331	AA	BB	AB	AB	BB	AB	AB	AB	BB	BB	BB	AB	BB	AB	BB	AB	AB	BB	BB	AB	BB	BB	BB	BB	BB	AB	AB	AB	BB	AB	BB	BB	AB	BB	AB	BB	AB	BB	AB	AB	AB	AB	AB	BB	AB	BB	BB	BB	AB
Bj-B2-p42401326	BB	AB	AB	AB	AB	AB	AB	AB	AB	AB	AB	AB	AB	AB	AB	AB	AB	AB	AB	AB	AB	AB	AB	AB	AB	AB	AB	AB	AB	AB	AB	AB	AB	AB	AB	AB	AB	AB	AB	AB	AB	AB	AB	AB	AB	AB	AB	AB	AB
Bj-B2-p42585630	AA	BB	BB	AB	BB	AB	AB	AB	BB	BB	BB	AB	BB	AB	BB	AB	AB	BB	BB	AB	BB	BB	BB	BB	BB	AB	AB	BB	BB	AB	BB	BB	AB	BB	AB	BB	AB	BB	AB	AB	AB	BB	AB	BB	BB	BB	BB	BB	AB
Bj-B2-p42624985	BB	AA	AA	AB	AA	AB	AB	AB	AA	AA	AA	AB	AA	AB	AA	AB	AB	AA	AA	AB	AA	AA	AA	AA	AA	AB	AB	AA	AA	AB	AA	AA	AB	AA	AB	AA	AB	AA	AB	AB	AB	AA	AB	AA	AA	AA	AA	AA	AB
Bj-B2-p42737975	AA	BB	AB	AB	BB	AB	AB	AB	BB	BB	BB	AB	BB	AB	BB	AB	AB	BB	BB	AB	BB	BB	BB	BB	BB	AB	AB	BB	BB	AB	BB	BB	AB	BB	AB	BB	AB	BB	AB	AB	AB	BB	AB	BB	BB	BB	BB	BB	AB
Bj-B2-p42757590	AA	AA	AB	AA	AA	AA	AA	AA	AA	AA	AA	AA	AA	AA	AA	AA	AA	AA	AA	AA	AA	AA	AA	AA	AA	AA	AA	AA	AA	AA	AA	AA	AA	AA	AA	AA	AA	AA	AA	AA	AA	AA	AA	AA	AA	AA	AA	AA	AA
Bj-B2-p42783103	AA	AA	AB	AA	AA	AA	AA	AA	AA	AA	AA	AA	AA	AA	AA	AA	AA	AA	AA	AA	AA	AA	AA	AA	AA	AA	AA	AA	AA	AA	AA	AA	AA	AA	AA	AA	AA	AA	AA	AA	AA	AA	AA	AA	AA	AA	AA	AA	AA
Bj-B2-p42820200	BB	BB	AA	BB	BB	BB	BB	BB	BB	BB	BB	BB	BB	BB	BB	BB	BB	BB	BB	BB	BB	BB	BB	BB	BB	BB	BB	BB	BB	BB	BB	BB	BB	BB	BB	BB	BB	BB	BB	BB	BB	BB	BB	BB	BB	BB	BB	BB	BB
Bj-B2-p42828081	AA	AA	BB	AA	AA	AA	AA	AA	AA	AA	AA	AA	AA	AA	AA	AA	AA	AA	AA	AA	AA	AA	AA	AA	AA	AA	AA	AA	AA	AA	AA	AA	AA	AA	AA	AA	AA	AA	AA	AA	AA	AA	AA	AA	AA	AA	AA	AA	AA
Bj-B2-p42834538	--	BB	BB	AB	BB	AB	AB	AB	BB	BB	BB	AB	BB	AB	BB	AB	AB	BB	BB	AB	BB	BB	BB	BB	BB	AB	AB	BB	BB	AB	BB	BB	AB	BB	AB	BB	AB	BB	AB	AB	AB	BB	AB	BB	BB	BB	BB	BB	AB
Bj-B2-p42855725	BB	BB	BB	BB	BB	BB	AB	AB	AB	BB	BB	BB	BB	BB	BB	BB	BB	AB	AB	AB	BB	BB	BB	BB	BB	BB	BB	BB	BB	AB	AB	AB	BB	BB	BB	BB	BB	BB	BB	BB	BB	AB	AB	AB	BB	BB	BB	BB	BB
Bj-B2-p42865554	AA	BB	BB	AB	BB	AB	AB	AB	BB	BB	BB	AB	BB	AB	BB	AB	AB	BB	BB	AB	BB	BB	BB	BB	BB	AB	AB	BB	BB	AB	BB	BB	AB	BB	AB	BB	AB	BB	AB	AB	AB	BB	AB	BB	BB	BB	BB	BB	AB
Bj-B2-p42899528	AA	BB	AB	AB	BB	AB	AB	AB	BB	BB	BB	AB	BB	AB	BB	AB	AB	BB	BB	AB	BB	BB	BB	BB	BB	AB	AB	BB	BB	AB	BB	BB	AB	BB	AB	BB	AB	BB	AB	AB	AB	BB	AB	BB	BB	BB	BB	BB	AB
Bj-B2-p42902892	BB	AA	AB	AB	AA	AB	AB	AB	AA	AA	AA	AB	AA	AB	AA	AB	AB	AA	AA	AB	AA	AA	AA	AA	AA	AB	AB	AA	AA	AB	AA	AA	AB	AA	AB	AA	AB	AA	AB	AB	AB	AA	AB	AA	AA	AA	AA	AA	AB
Bj-B2-p42930194	AA	AA	AB	AA	AA	AA	AA	AA	AA	AA	AA	AA	AA	AA	AA	AA	AA	AA	AA	AA	AA	AA	AA	AA	AA	AA	AA	AA	AA	AA	AA	AA	AA	AA	AA	AA	AA	AA	AA	AA	AA	AA	AA	AA	AA	AA	AA	AA	AA
Bj-B2-p42936590	AA	AA	AB	AA	AA	AA	AA	AA	AA	AA	AA	AA	AA	AA	AA	AA	AA	AA	AA	AA	AA	AA	AA	AA	AA	AA	AA	AA	AA	AA	AA	AA	AA	AA	AA	AA	AA	AA	AA	AA	AA	AA	AA	AA	AA	AA	AA	AA	AA
Bj-B2-p42941612	BB	AA	AA	AB	AA	AB	AB	AB	AA	AA	AA	AB	AA	AB	AA	AB	AB	AA	AA	AB	AA	AA	AA	AA	AA	AB	AB	AA	AA	AB	AA	AA	AB	AA	AB	AA	AB	AA	AB	AB	AB	AA	AB	AA	AA	AA	AA	AA	AB
Bj-B2-p42953125	AA	AA	BB	AA	AA	AA	AA	AA	AA	AA	AA	AA	AA	AA	AA	AA	AA	AA	AA	AA	AA	AA	AA	AA	AA	AA	AA	AA	AA	AA	AA	AA	AA	AA	AA	AA	AA	AA	AA	AA	AA	AA	AA	AA	AA	AA	AA	AA	AA
Bj-B2-p42956115	BB	BB	AA	BB	BB	BB	BB	BB	BB	BB	BB	BB	BB	BB	BB	BB	BB	BB	BB	BB	BB	BB	BB	BB	BB	BB	BB	BB	BB	BB	BB	BB	BB	BB	BB	BB	BB	BB	BB	BB	BB	BB	BB	BB	BB	BB	BB	BB	BB
Bj-B2-p42971261	--	AA	AA	AB	AA	AB	AB	AB	AA	AA	AA	AB	AA	AB	AA	AB	AB	AA	AA	AB	AA	AA	AA	AA	AA	AB	AB	AA	AA	AB	AA	AA	AB	AA	AB	AA	AB	AA	AB	AB	AB	AA	AB	AA	AA	AA	AA	AA	AB
Bj-B2-p42971823	AB	BB	BB	AB	BB	AB	AB	AB	BB	BB	BB	AB	BB	AB	BB	AB	AB	BB	BB	AB	BB	BB	BB	BB	BB	AB	AB	BB	BB	AB	BB	BB	AB	BB	AB	BB	AB	BB	AB	AB	AB	BB	AB	BB	BB	BB	BB	BB	AB
Bj-B2-p43036018	AA	AA	AB	AA	AA	AA	AA	AA	AA	AA	AA	AA	AA	AA	AA	AA	AA	AA	AA	AA	AA	AA	AA	AA	AA	AA	AA	AA	AA	AA	AA	AA	AA	AA	AA	AA	AA	AA	AA	AA	AA	AA	AA	AA	AA	AA	AA	AA	AA
Bj-B2-p43038193	BB	BB	AB	BB	BB	BB	BB	BB	BB	BB	BB	BB	BB	BB	BB	BB	BB	BB	BB	BB	BB	BB	BB	BB	BB	BB	BB	BB	BB	BB	BB	BB	BB	BB	BB	BB	BB	BB	BB	BB	BB	BB	BB	BB	BB	BB	BB	BB	BB
Bj-B2-p43045250	--	BB	AB	BB	BB	BB	BB	BB	BB	BB	BB	BB	BB	BB	BB	BB	BB	BB	BB	BB	BB	BB	BB	BB	BB	BB	BB	BB	BB	BB	BB	BB	BB	BB	BB	BB	BB	BB	BB	BB	BB	BB	BB	BB	BB	BB	BB	BB	BB
Bj-B2-p43050438	AA	AA	AB	AA	AA	AA	AA	AA	AA	AA	AA	AA	AA	AA	AA	AA	AA	AA	AA	AA	AA	AA	AA	AA	AA	AA	AA	AA	AA	AA	AA	AA	AA	AA	AA	AA	AA	AA	AA	AA	AA	AA	AA	AA	AA	AA	AA	AA	AA
Bj-B2-p43056724	AA	AA	AB	AA	AA	AA	AA	AA	AA	AA	AA	AA	AA	AA	AA	AA	AA	AA	AA	AA	AA	AA	AA	AA	AA	AA	AA	AA	AA	AA	AA	AA	AA	AA	AA	AA	AA	AA	AA	AA	AA	AA	AA	AA	AA	AA	AA	AA	AA
Bj-B2-p43061068	AA	AA	AB	AA	AA	AA	AA	AA	AA	AA	AA	AA	AA	AA	AA	AA	AA	AA	AA	AA	AA	AA	AA	AA	AA	AA	AA	AA	AA	AA	AA	AA	AA	AA	AA	AA	AA	AA	AA	AA	AA	AA	AA	AA	AA	AA	AA	AA	AA
Bj-B2-p43131817	BB	BB	BB	BB	BB	BB	BB	BB	BB	BB	BB	BB	BB	BB	BB	BB	BB	BB	BB	BB	BB	BB	BB	BB	BB	BB	BB	BB	BB	BB	BB	BB	BB	BB	BB	BB	BB	BB	BB	BB	BB	BB	BB	BB	BB	BB	BB	BB	BB
Bj-B2-p43135561	AA	BB	AB	AB	BB	AB	AB	AB	BB	BB	BB	AB	BB	AB	BB	AB	AB	BB	BB	AB	BB	BB	BB	BB	BB	AB	AB	BB	BB	AB	BB	BB	AB	BB	AB	BB	AB	BB	AB	AB	AB	BB	AB	BB	BB	BB	BB	BB	AB
Bj-B2-p43140121	AA	AA	AB	AA	AA	AA	AA	AA	AA	AA	AA	AA	AA	AA	AA	AA	AA	AA	AA	AA	AA	AA	AA	AA	AA	AA	AA	AA	AA	AA	AA	AA	AA	AA	AA	AA	AA	AA	AA	AA	AA	AA	AA	AA	AA	AA	AA	AA	AA
Bj-B2-p43164638	BB	AA	AA	AB	AA	AB	AB	AB	AA	AA	AA	AB	AA	AB	AA	AB	AB	AA	AA	AB	AA	AA	AA	AA	AA	AB	AB	AA	AA	AB	AA	AA	AB	AA	AB	AA	AB	AA	AB	AB	AB	AA	AB	AA	AA	AA	AA	AA	AB
Bj-B2-p43193802	--	AA	AA	AB	AA	AB	AB	AB	AA	AA	AA	AB	AA	AB	AA	AB	AB	AA	AA	AB	AA	AA	AA	AA	AA	AB	AB	AA	AA	AB	AA	AA	AB	AA	AB	AA	AB	AA	AB	AB	AB	AA	AB	AA	AA	AA	AA	AA	AB
Bj-B2-p43219857	AA	BB	BB	AB	BB	AB	AB	AB	BB	BB	BB	AB	BB	AB	BB	AB	AB	BB	BB	AB	BB	BB	BB	BB	BB	AB	AB	BB	BB	AB	BB	BB	AB	BB	AB	BB	AB	BB	AB	AB	AB	BB	AB	BB	BB	BB	BB	BB	AB
Bj-B2-p43398061	AA	BB	BB	AB	BB	AB	AB	AB	BB	BB	BB	AB	BB	AB	BB	AB	AB	BB	BB	AB	BB	BB	BB	BB	BB	AB	AB	BB	BB	AB	BB	BB	AB	BB	AB	BB	AB	BB	AB	AB	AB	BB	AB	--	BB	BB	BB	BB	AB
Bj-B2-p43454812	--	AA	AA	AB	AA	AB	AB	AB	AA	AA	AA	AB	AA	AB	AA	AB	AB	AA	AA	AB	AA	AA	AA	AA	AA	AB	AB	AA	AA	AB	AA	AA	AB	AA	AB	AA	AB	AA	AB	AB	AB	AA	AB	AA	AA	AA	AA	AA	AB
Bj-B2-p43462481	BB	AA	AA	AB	AA	AB	AB	AB	AA	AA	AA	AB	AA	AB	AA	AB	AB	AA	AA	AB	AA	AA	AA	AA	AA	AB	AB	AA	AA	AB	AA	AA	AB	AA	AB	AA	AB	AA	AB	AB	AB	AA	AB	AA	AA	AA	AA	AA	AB
Bj-B2-p43484192	BB	AA	AA	AB	AA	AB	AB	AB	AA	AA	AA	AB	AA	AB	AA	AB	AB	AA	AA	AB	AA	AA	AA	AA	AA	AB	AB	AA	AA	AB	AA	AA	AB	AA	AB	AA	AB	AA	AB	AB	AB	AA	AB	AA	AA	AA	AA	AA	AB
Bj-B2-p43491703	--	BB	BB	AB	BB	AB	AB	AB	BB	BB	BB	AB	BB	AB	BB	AB	AB	BB	BB	AB	BB	BB	BB	BB	BB	AB	AB	BB	BB	AB	BB	BB	AB	BB	AB	BB	AB	BB	AB	AB	AB	BB	AB	BB	BB	BB	BB	BB	AB
Bj-B2-p43497584	AA	BB	BB	AB	BB	AB	AB	AB	BB	BB	BB	AB	BB	AB	BB	AB	AB	BB	BB	AB	BB	BB	BB	BB	BB	AB	AB	BB	BB	AB	BB	BB	AB	BB	AB	BB	AB	BB	AB	AB	AB	BB	AB	BB	BB	BB	BB	BB	AB
Bj-B2-p43502668	BB	AA	AA	AB	AA	AB	AB	AB	AA	AA	AA	AB	AA	AB	AA	AB	AB	AA	AA	AB	AA	AA	AA	AA	AA	AB	AB	AA	AA	AB	AA	AA	AB	AA	AB	AA	AB	AA	AB	AB	AB	AA	AB	AA	AA	AA	AA	AA	AB
Bj-B2-p43510198	BB	AA	AA	AB	AA	AB	AB	AB	AA	AA	AA	AB	AA	AB	AA	AB	AB	AA	AA	AB	AA	AA	AA	AA	AA	AB	AB	--	AA	AB	AA	AA	AB	AA	AB	AA	AB	--	AB	AB	AB	AA	AB	AA	AA	AA	AA	AA	AB
Bj-B2-p43545036	BB	BB	AA	BB	BB	BB	BB	BB	BB	BB	BB	BB	BB	BB	BB	BB	BB	BB	BB	BB	BB	BB	BB	BB	BB	BB	BB	BB	BB	BB	BB	BB	BB	BB	BB	BB	BB	BB	BB	BB	BB	BB	BB	BB	BB	BB	BB	BB	BB
Bj-B2-p43547307	AA	AB	AA	AB	AB	AB	AB	AB	AB	AB	AB	AB	AB	AB	AB	AB	AB	AB	AB	AB	AB	AB	AB	AB	AB	AB	AB	AB	AB	AB	AB	AB	AB	AB	AB	AB	AB	AB	AB	AB	AB	AB	AB	AB	AB	AB	AB	AB	AB
Bj-B2-p43556759	AA	BB	AA	AB	BB	AB	AB	AB	BB	BB	BB	AB	BB	AB	BB	AB	AB	BB	BB	AB	BB	BB	BB	BB	BB	AB	AB	BB	BB	AB	BB	BB	AB	BB	AB	BB	AB	BB	AB	AB	AB	BB	AB	BB	BB	BB	BB	BB	AB
Bj-B2-p43559226	AA	BB	BB	AB	BB	AB	AB	AB	BB	BB	BB	AB	BB	AB	BB	AB	AB	BB	BB	AB	BB	BB	BB	BB	BB	AB	AB	BB	BB	AB	BB	BB	AB	BB	AB	BB	AB	BB	AB	AB	AB	BB	AB	BB	BB	BB	BB	BB	AB
Bj-B2-p43614020	AA	BB	BB	AB	BB	AB	AB	AB	BB	BB	BB	AB	BB	AB	BB	AB	AB	BB	BB	AB	BB	BB	BB	BB	BB	AB	AB	BB	BB	AB	BB	BB	AB	BB	AB	BB	AB	BB	AB	AB	AB	BB	AB	BB	BB	BB	BB	BB	AB
Bj-B2-p43731539	BB	AA	AA	AB	AA	AB	AB	AB	AA	AA	AA	AB	AA	AB	AA	AB	AB	AA	AA	AB	AA	AA	AA	AA	AA	AB	AB	AA	AA	AB	AA	AA	AB	AA	AB	AA	AB	AA	AB	AB	AB	AA	AB	AA	AA	AA	AA	AA	AB
Bj-B2-p43744780	AA	BB	BB	AB	BB	AB	AB	AB	BB	BB	BB	AB	BB	AB	BB	AB	AB	BB	BB	AB	BB	BB	BB	BB	BB	AB	AB	BB	BB	AB	BB	BB	AB	BB	AB	BB	AB	BB	AB	AB	AB	BB	AB	BB	BB	BB	BB	BB	AB
Bj-B2-p43758321	--	AA	AA	AB	AA	AB	AB	AB	AA	AA	AA	AB	AA	AB	AA	AB	AB	AA	AA	AB	AA	AA	AA	AA	AA	AB	AB	AA	AA	AB	AA	AA	AB	AA	AB	AA	AB	AA	AB	AB	AB	AA	AB	AA	AA	AA	AA	AA	AB
Bj-B2-p43766691	AB	BB	BB	AB	BB	BB	AB	AB	BB	AB	BB	AB	AB	AB	BB	BB	BB	BB	BB	AB	BB	BB	AB	BB	BB	BB	BB	AB	AB	BB	BB	AB	AB	AB	AB	BB	AB	AB	AB	BB	AB	BB	BB	AB	AB	BB	BB	BB	BB
Bj-B2-p43782536	AA	BB	BB	AB	BB	AB	AB	AB	BB	BB	BB	AB	BB	AB	BB	AB	AB	BB	BB	AB	BB	BB	BB	BB	BB	AB	AB	BB	BB	AB	BB	BB	AB	BB	AB	BB	AB	BB	AB	AB	AB	BB	AB	BB	BB	BB	BB	BB	AB
Bj-B2-p43785449	AA	BB	BB	AB	BB	AB	AB	AB	BB	BB	BB	AB	BB	AB	BB	AB	AB	BB	BB	AB	BB	BB	BB	BB	BB	AB	AB	BB	BB	AB	BB	BB	AB	BB	AB	BB	AB	BB	AB	AB	AB	BB	AB	BB	BB	BB	BB	BB	AB
Bj-B2-p43787504	AA	BB	BB	AB	BB	AB	AB	AB	BB	BB	BB	AB	BB	AB	BB	AB	AB	BB	BB	AB	BB	BB	BB	BB	BB	AB	AB	BB	BB	AB	BB	BB	AB	BB	AB	BB	AB	BB	AB	AB	AB	BB	AB	BB	BB	BB	BB	BB	AB
Bj-B2-p43841192	AA	AB	AB	AA	AB	AA	AA	AA	AB	AB	AB	AA	AB	AA	AB	AA	AA	AB	AB	AA	AB	AB	AB	AB	AB	AA	AA	AB	AB	AA	AB	AB	AA	AB	AA	AB	AA	AB	AA	AA	AA	AB	AA	AB	AB	AB	AB	AB	AA
Bj-B2-p43867628	BB	AA	AA	AB	AA	AB	AB	AB	AA	AA	AA	AB	AA	AB	AA	AB	AB	AA	AA	AB	AA	AA	AA	AA	AA	AB	AB	AA	AA	AB	AA	AA	AB	AA	AB	AA	AB	AA	AB	AB	AB	AA	AB	AA	AA	AA	AA	AA	AB
Bj-B2-p43887392	BB	AA	AA	AB	AA	AB	AB	AB	AA	AA	AA	AB	AA	AB	AA	AB	AB	AA	AA	AB	AA	AA	AA	AA	AA	AB	AB	AA	AA	AB	AA	AA	AB	AA	AB	AA	AB	AA	AB	AB	AB	AA	AB	AA	AA	AA	AA	AA	AB
Bj-B2-p43891135	--	AA	AA	AB	AA	AB	AB	AB	AA	AA	AA	AB	AA	AB	AA	AB	AB	AA	AA	AB	AA	AA	AA	AA	AA	AB	AB	AA	AA	AB	AA	AA	AB	AA	AB	AA	AB	AA	AB	AB	AB	AA	AB	AA	AA	AA	AA	AA	AB
Bj-B2-p43905317	AB	BB	BB	AB	BB	AB	AB	AB	BB	BB	BB	AB	BB	AB	BB	AB	AB	BB	BB	AB	BB	BB	BB	BB	BB	AB	AB	BB	BB	AB	BB	BB	AB	BB	AB	BB	AB	BB	AB	AB	AB	BB	AB	BB	BB	BB	BB	BB	AB
Bj-B2-p43913360	AA	BB	BB	AB	BB	AB	AB	AB	BB	BB	BB	AB	BB	AB	BB	AB	AB	BB	BB	AB	BB	BB	BB	BB	BB	AB	AB	BB	BB	AB	BB	BB	AB	BB	AB	BB	AB	BB	AB	AB	AB	BB	AB	BB	BB	BB	BB	BB	AB
Bj-B2-p43914181	--	BB	BB	AB	BB	AB	AB	AB	BB	BB	BB	AB	BB	AB	BB	AB	AB	BB	BB	AB	BB	BB	BB	BB	BB	AB	AB	BB	BB	AB	BB	BB	AB	BB	AB	BB	AB	BB	AB	AB	AB	BB	AB	BB	BB	BB	BB	BB	AB
Bj-B2-p43924330	AA	BB	BB	AB	BB	AB	AB	AB	BB	BB	BB	AB	BB	AB	BB	AB	AB	BB	BB	AB	BB	BB	BB	BB	BB	AB	AB	BB	BB	AB	BB	BB	AB	BB	AB	BB	AB	BB	AB	AB	AB	BB	AB	BB	BB	BB	BB	BB	AB
Bj-B2-p43960642	BB	AA	AA	AB	AA	AB	AB	AB	AA	AA	AA	AB	AA	AB	AA	AB	AB	AA	AA	AB	AA	AA	AA	AA	AA	AB	AB	AA	AA	AB	AA	AA	AB	AA	AB	AA	AB	AA	AB	AB	AB	AA	AB	AA	AA	AA	AA	AA	AB
Bj-B2-p44032992	BB	AA	AA	AB	AA	AB	AB	AB	AA	AA	AA	AB	AA	AB	AA	AB	AB	AA	AA	AB	AA	AA	AA	AA	AA	AB	AB	AA	AA	AB	AA	AA	AB	AA	AB	AA	AB	AA	AB	AB	AB	AA	AB	AA	AA	AA	AA	AA	AB
Bj-B2-p44040633	AA	AB	AB	AA	AB	AA	AA	AA	AB	AB	AB	AA	AB	AA	AB	AA	AA	AB	AB	AA	AB	AB	AB	AB	AB	AA	AA	AB	AB	AA	AB	AB	AA	AB	AA	AB	AA	AB	AA	AA	AA	AB	AA	AB	AB	AB	AB	AB	AA
Bj-B2-p44046452	BB	AA	AA	AB	AA	AB	AB	AB	AA	AA	AA	AB	AA	AB	AA	AB	AB	AA	AA	AB	AA	AA	AA	AA	AA	AB	AB	AA	AA	AB	AA	AA	AB	AA	AB	AA	AB	AA	AB	AB	AB	AA	AB	AA	AA	AA	AA	AA	AB
Bj-B2-p44049661	BB	AA	AA	AB	AA	AB	AB	AB	AA	AA	AA	AB	AA	AB	AA	AB	AB	AA	AA	AB	AA	AA	AA	AA	AA	AB	AB	AA	AA	AB	AA	AA	AB	AA	AB	AA	AB	AA	AB	AB	AB	AA	AB	AA	AA	AA	AA	AA	AB
Bj-B2-p44054327	--	BB	BB	AB	BB	AB	AB	AB	BB	BB	BB	AB	BB	AB	BB	AB	AB	BB	BB	AB	BB	BB	BB	BB	BB	AB	AB	BB	BB	AB	BB	BB	AB	BB	AB	BB	AB	BB	AB	AB	AB	BB	AB	BB	BB	BB	BB	BB	AB
Bj-B2-p44297252	--	AA	AA	AB	AA	AB	AB	AB	AA	AA	AA	AB	AA	AB	AA	AB	AB	AA	AA	AB	AA	AA	AA	AA	AA	AB	AB	AA	AA	AB	AA	AA	AB	AA	AB	AA	AB	AA	AB	AB	AB	AA	AB	AA	AA	AA	AA	AA	AB
Bj-B2-p44352535	BB	AA	AA	AB	AA	AB	AB	AB	AA	AA	AA	AB	AA	AB	AA	AB	AB	AA	AA	AB	AA	AA	AA	AA	AA	AB	AB	AA	AA	AB	AA	AA	AB	AA	AB	AA	AB	AA	AB	AB	AB	AA	AB	AA	AA	AA	AA	AA	AB
Bj-B2-p44357802	BB	AB	AB	BB	AB	BB	BB	BB	AB	--	AA	BB	--	BB	--	BB	BB	AB	AB	BB	--	AA	AB	AB	AB	BB	BB	--	AB	BB	AB	AB	BB	--	BB	--	BB	--	BB	BB	BB	AB	BB	--	--	AB	--	--	BB
Bj-B2-p44377568	BB	AB	AB	BB	AB	BB	BB	BB	AB	AB	AB	BB	BB	BB	AB	BB	BB	--	AB	BB	AB	AB	--	AB	AB	BB	BB	--	AB	BB	BB	AB	BB	AB	BB	AB	BB	--	BB	BB	BB	--	BB	BB	AB	AB	AB	AB	BB
Bj-B2-p44383007	BB	AA	AA	AB	AA	AB	AB	AB	AA	AA	AA	AB	AA	AB	AA	AB	AB	AA	AA	AB	AA	AA	AA	AA	AA	AB	AB	AA	AA	AB	AA	AA	AB	AA	AB	AA	AB	AA	AB	AB	AB	AA	AB	AA	AA	AA	AA	AA	AB
Bj-B2-p44385134	AA	BB	BB	AB	BB	AB	AB	AB	BB	BB	BB	AB	BB	AB	BB	AB	AB	BB	BB	AB	BB	BB	BB	BB	BB	AB	AB	BB	BB	AB	BB	BB	AB	BB	AB	BB	AB	BB	AB	AB	AB	BB	AB	BB	BB	BB	BB	BB	AB
Bj-B2-p44541735	AA	BB	BB	AB	BB	AB	AB	AB	BB	BB	BB	AB	BB	AB	BB	AB	AB	BB	BB	AB	BB	BB	BB	BB	BB	AB	AB	BB	BB	AB	BB	BB	AB	BB	AB	BB	AB	BB	AB	AB	AB	BB	AB	BB	BB	BB	BB	BB	AB
Bj-B2-p44546134	BB	AA	AA	AB	AA	AB	AB	AB	AA	AA	AA	AB	AA	AB	AA	AB	AB	AA	AA	AB	AA	AA	AA	AA	AA	AB	AB	AA	AA	AB	AA	AA	AB	AA	AB	AA	AB	AA	AB	AB	AB	AA	AB	AA	AA	AA	AA	AA	AB
Bj-B2-p44720541	--	BB	BB	AB	BB	AB	AB	AB	BB	BB	BB	AB	BB	AB	BB	AB	AB	BB	BB	AB	BB	BB	BB	BB	BB	AB	AB	BB	BB	AB	BB	BB	AB	BB	AB	BB	AB	BB	AB	AB	AB	BB	AB	BB	BB	BB	BB	BB	AB
Bj-B2-p44722688	BB	AA	AA	AB	AA	AB	AB	AB	AA	AA	AA	AB	AA	AB	AA	AB	AB	AA	AA	AB	AA	AA	AA	AA	AA	AB	AB	AA	AA	AB	AA	AA	AB	AA	AB	AA	AB	AA	AB	AB	AB	AA	AB	AA	AA	AA	AA	AA	AB
Bj-B2-p44729228	BB	AA	AA	AB	AA	AB	AB	AB	AA	AA	AA	AB	AA	AB	AA	AB	AB	AA	AA	AB	AA	AA	AA	AA	AA	AB	AB	AA	AA	AB	AA	AA	AB	AA	AB	AA	AB	AA	AB	AB	AB	AA	AB	AA	AA	AA	AA	AA	AB
Bj-B2-p44729999	AA	BB	BB	AB	BB	AB	AB	AB	BB	BB	BB	AB	BB	AB	BB	AB	AB	BB	BB	AB	BB	BB	BB	BB	BB	AB	AB	BB	BB	AB	BB	BB	AB	BB	AB	BB	AB	BB	AB	AB	AB	BB	AB	BB	BB	BB	BB	BB	AB
Bj-B2-p44738579	BB	AA	AA	AB	AA	AB	AB	AB	AA	AA	AA	AB	AA	AB	AA	AB	AB	AA	AA	AB	AA	AA	AA	AA	AA	AB	AB	AA	AA	AB	AA	AA	AB	AA	AB	AA	AB	AA	AB	AB	AB	AA	AB	AA	AA	AA	AA	AA	AB
Bj-B2-p44948957	BB	AA	AA	AB	AA	AB	AB	AB	AA	AA	AA	AB	AA	AB	AA	AB	AB	AA	AA	AB	AA	AA	AA	AA	AA	AB	AB	AA	AA	AB	AA	AA	AB	AA	AB	AA	AB	AA	AB	AB	AB	AA	AB	AA	AA	AA	AA	AA	AB
Bj-B2-p44960924	--	BB	BB	AB	BB	AB	AB	AB	BB	BB	BB	AB	BB	AB	BB	AB	AB	BB	BB	AB	BB	BB	BB	BB	BB	AB	AB	BB	BB	AB	BB	BB	AB	BB	AB	BB	AB	BB	AB	AB	AB	BB	AB	BB	BB	BB	BB	BB	AB
Bj-B2-p44962621	AA	BB	BB	AB	BB	AB	AB	AB	BB	BB	BB	AB	BB	AB	BB	AB	AB	BB	BB	AB	BB	BB	BB	BB	BB	AB	AB	BB	BB	AB	BB	BB	AB	BB	AB	BB	AB	BB	AB	AB	AB	BB	AB	BB	BB	BB	BB	BB	AB
Bj-B2-p44979986	AA	BB	BB	AB	BB	AB	AB	AB	BB	BB	BB	AB	BB	AB	BB	AB	AB	BB	BB	AB	BB	BB	BB	BB	BB	AB	AB	BB	BB	AB	BB	BB	AB	BB	AB	BB	AB	BB	AB	AB	AB	BB	AB	BB	BB	BB	BB	BB	AB
Bj-B2-p44994317	AA	BB	BB	AB	BB	AB	AB	AB	BB	BB	BB	AB	BB	AB	BB	AB	AB	BB	BB	AB	BB	BB	BB	BB	BB	AB	AB	BB	BB	AB	BB	BB	AB	BB	AB	BB	AB	BB	AB	AB	AB	BB	AB	BB	BB	BB	BB	BB	AB
Bj-B2-p44997557	AB	AA	AA	AB	AA	AB	AB	AB	AA	AA	AA	AB	AA	AB	AA	AB	AB	AA	AA	AB	AA	AA	AA	AA	AA	AB	AB	AA	AA	AB	AA	AA	AB	AA	AB	AA	AB	AA	AB	AB	AB	AA	AB	AA	AA	AA	AA	AA	AB
Bj-B2-p44999827	BB	AA	AA	AB	AA	AB	AB	AB	AA	AA	AA	AB	AA	AB	AA	AB	AB	AA	AA	AB	AA	AA	AA	AA	AA	AB	AB	AA	AA	AB	AA	AA	AB	AA	AB	AA	AB	AA	AB	AB	AB	AA	AB	AA	AA	AA	AA	AA	AB
Bj-B2-p45004670	BB	AA	AA	AB	AA	AB	AB	AB	AA	AA	AA	AB	AA	AB	AA	AB	AB	AA	AA	AB	AA	AA	AA	AA	AA	AB	AB	AA	AA	AB	AA	AA	AB	AA	AB	AA	AB	AA	AB	AB	AB	AA	AB	AA	AA	AA	AA	AA	AB
Bj-B2-p45008627	--	AA	AA	AB	AA	AB	AB	AB	AA	AA	AA	AB	AA	AB	AA	AB	AB	AA	AA	AB	AA	AA	AA	AA	AA	AB	AB	AA	AA	AB	AA	AA	AB	AA	AB	AA	AB	AA	AB	AB	AB	AA	AB	AA	AA	AA	AA	AA	AB
Bj-B2-p45016290	AB	BB	BB	AB	BB	AB	AB	AB	BB	BB	BB	AB	BB	AB	BB	AB	AB	BB	BB	AB	BB	BB	BB	BB	BB	AB	AB	BB	BB	AB	BB	BB	AB	BB	AB	BB	AB	BB	AB	AB	AB	BB	AB	BB	BB	BB	BB	BB	AB
Bj-B2-p45066410	--	BB	BB	AB	BB	AB	AB	AB	BB	BB	BB	AB	BB	AB	BB	AB	AB	BB	BB	AB	BB	BB	BB	BB	BB	AB	AB	BB	BB	AB	BB	BB	AB	BB	AB	BB	AB	BB	AB	AB	AB	BB	AB	BB	BB	BB	BB	BB	AB
Bj-B2-p45072691	--	AA	AA	AB	AA	AB	AB	AB	AA	AA	AA	AB	AA	AB	AA	AB	AB	AA	AA	AB	AA	AA	AA	AA	AA	AB	AB	AA	AA	AB	AA	AA	AB	AA	AB	AA	AB	AA	AB	AB	AB	AA	AB	AA	AA	AA	AA	AA	AB
Bj-B2-p45096699	BB	AA	AA	AB	AA	AB	AB	AB	AA	AA	AA	AB	--	AB	AA	AB	AB	--	AA	AB	AA	AA	AA	AA	AA	AB	AB	AB	AA	AB	AA	AA	AB	AA	AB	AA	AB	AB	AB	AB	AB	AA	AB	AB	AA	AA	AA	AA	AB
Bj-B2-p45097109	--	BB	BB	AB	BB	AB	AB	AB	BB	BB	BB	AB	BB	AB	BB	BB	AB	BB	BB	AB	BB	BB	BB	BB	BB	AB	AB	BB	BB	AB	BB	BB	AB	BB	AB	BB	AB	BB	--	AB	AB	BB	AB	BB	BB	BB	BB	BB	AB
Bj-B2-p45106317	AA	BB	BB	AB	BB	AB	AB	AB	BB	BB	BB	AB	BB	AB	BB	AB	AB	BB	BB	AB	BB	BB	BB	BB	BB	AB	AB	BB	BB	AB	BB	BB	AB	BB	AB	BB	AB	BB	AB	AB	AB	BB	AB	BB	BB	BB	BB	BB	AB
Bj-B2-p45139080	BB	AA	AA	AB	AA	AB	AB	AB	AA	AA	AA	AB	AA	AB	AA	AB	AB	AA	AA	AB	AA	AA	AA	AA	AA	AB	AB	AA	AA	AB	AA	AA	AB	AA	AB	AA	AB	AA	AB	AB	AB	AA	AB	AA	AA	AA	AA	AA	AB
Bj-B2-p45142125	AA	BB	BB	AB	BB	AB	AB	AB	BB	BB	BB	AB	BB	AB	BB	AB	AB	BB	BB	AB	BB	BB	BB	BB	BB	AB	AB	BB	BB	AB	BB	BB	AB	BB	AB	BB	AB	BB	AB	AB	AB	BB	AB	BB	BB	BB	BB	BB	AB
Bj-B2-p45317534	AA	BB	BB	AB	BB	AB	AB	AB	BB	BB	BB	AB	BB	AB	BB	AB	AB	BB	BB	AB	BB	BB	BB	BB	BB	AB	AB	BB	BB	AB	BB	BB	AB	BB	AB	BB	AB	BB	AB	AB	AB	BB	AB	BB	BB	BB	BB	BB	AB
Bj-B2-p45362415	AA	BB	BB	AB	BB	AB	AB	AB	BB	BB	BB	AB	BB	AB	BB	AB	AB	BB	BB	AB	BB	BB	BB	BB	BB	AB	AB	BB	BB	AB	BB	BB	AB	BB	AB	BB	AB	BB	AB	AB	AB	BB	AB	BB	BB	BB	BB	BB	AB
Bj-B2-p45366851	--	AA	AA	AB	AA	AB	AB	AB	AA	AA	AA	AB	AA	AB	AA	AB	AB	AA	AA	AB	AA	AA	AA	AA	AA	AB	AB	AA	AA	AB	AA	AA	AB	AA	AB	AA	AB	AA	AB	AB	AB	AA	AB	AA	AA	AA	AA	AA	AB
Bj-B2-p45378156	AA	BB	BB	AB	BB	AB	AB	AB	BB	BB	BB	AB	BB	AB	BB	AB	AB	BB	BB	AB	BB	BB	BB	BB	BB	AB	AB	BB	BB	AB	BB	BB	AB	BB	AB	BB	AB	BB	AB	AB	AB	BB	AB	BB	BB	BB	BB	BB	AB
Bj-B2-p45446985	BB	BB	AB	BB	BB	BB	BB	BB	BB	BB	BB	BB	BB	BB	BB	BB	BB	BB	BB	BB	BB	BB	BB	BB	BB	BB	BB	BB	BB	BB	BB	BB	BB	BB	BB	BB	BB	BB	BB	BB	BB	BB	BB	BB	BB	BB	BB	BB	BB
Bj-B2-p45450690	AA	AA	AB	AA	AA	AA	AA	AA	AA	AA	AA	AA	AA	AA	AA	AA	AA	AA	AA	AA	AA	AA	AA	AA	AA	AA	AA	AA	AA	AA	AA	AA	AA	AA	AA	AA	AA	AA	AA	AA	AA	AA	AA	AA	AA	AA	AA	AA	AA
Bj-B2-p45470600	AA	BB	AB	AB	BB	AB	AB	AB	BB	BB	BB	AB	BB	AB	BB	AB	AB	BB	BB	AB	BB	BB	BB	BB	BB	AB	AB	BB	BB	AB	BB	BB	AB	BB	AB	BB	AB	BB	AB	AB	AB	BB	AB	BB	BB	BB	BB	BB	AB
Bj-B2-p45524238	--	BB	BB	AB	BB	AB	AB	AB	BB	BB	BB	AB	BB	AB	BB	AB	AB	BB	BB	AB	BB	BB	BB	BB	BB	AB	AB	BB	BB	AB	BB	BB	AB	BB	AB	BB	AB	BB	AB	AB	AB	BB	AB	BB	BB	BB	BB	BB	AB
Bj-B2-p45562310	BB	AA	AA	AB	AA	AB	AB	AB	AA	AA	AA	AB	AA	AB	AA	AB	AB	AA	AA	AB	AA	AA	AA	AA	AA	AB	AB	AA	AA	AB	AA	AA	AB	AA	AB	AA	AB	AA	AB	AB	AB	AA	AB	AA	AA	AA	AA	AA	AB
Bj-B2-p45587960	AB	BB	BB	AB	BB	AB	AB	AB	BB	BB	BB	AB	BB	AB	BB	AB	AB	BB	BB	AB	BB	BB	BB	BB	BB	AB	AB	BB	BB	AB	BB	BB	AB	BB	AB	BB	AB	BB	AB	AB	AB	BB	AB	BB	BB	BB	BB	BB	AB
Bj-B2-p45592272	--	AA	AA	AB	AA	AB	AB	AB	AA	AA	AA	AB	AA	AB	AA	AB	AB	AA	AA	AB	AA	AA	AA	AA	AA	AB	AB	AA	AA	AB	AA	AA	AB	AA	AB	AA	AB	AA	AB	AB	AB	AA	AB	AA	AA	AA	AA	AA	AB
Bj-B2-p45602843	AA	BB	BB	AB	BB	AB	AB	AB	BB	BB	BB	AB	BB	AB	BB	AB	AB	BB	BB	AB	BB	BB	BB	BB	BB	AB	AB	BB	BB	AB	BB	BB	AB	BB	AB	BB	AB	BB	AB	AB	AB	BB	AB	BB	BB	BB	BB	BB	AB
Bj-B2-p45603592	AA	BB	BB	AB	BB	AB	AB	AB	BB	BB	BB	AB	BB	AB	BB	AB	AB	BB	BB	AB	BB	BB	BB	BB	BB	AB	AB	BB	BB	AB	BB	BB	AB	BB	AB	BB	AB	BB	AB	AB	AB	BB	AB	BB	BB	BB	BB	BB	AB
Bj-B2-p45638141	--	AA	AA	AB	AA	AB	AB	AB	AA	AA	AA	AB	AA	AB	AA	AB	AB	AA	AA	AB	AA	AA	AA	AA	AA	AB	AB	AA	AA	AB	AA	AA	AB	AA	AB	AA	AB	AA	AB	AB	AB	AA	AB	AA	AA	AA	AA	AA	AB
Bj-B2-p45643008	--	AA	AA	AB	AA	AB	AB	AB	AA	AA	AA	AB	AA	AB	AA	AB	AB	AA	AA	AB	AA	AA	AA	AA	AA	AB	AB	AA	AA	AB	AA	AA	AB	AA	AB	AA	AB	AA	AB	AB	AB	AA	AB	AA	AA	AA	AA	AA	AB
Bj-B2-p45672901	AA	BB	BB	AB	BB	AB	AB	AB	BB	BB	BB	AB	BB	AB	BB	AB	AB	BB	BB	AB	BB	BB	BB	BB	BB	AB	AB	BB	BB	AB	BB	BB	AB	BB	AB	BB	AB	BB	AB	AB	AB	BB	AB	BB	BB	BB	BB	BB	AB
Bj-B2-p45713061	AA	AB	AB	AA	AB	AA	AA	AA	AB	AB	AB	AA	AB	AA	--	AA	AA	AB	AB	AA	AB	AB	--	AB	AB	AA	AA	AB	AB	AA	--	AB	AA	AB	AA	AB	AA	AB	AA	AA	AA	AB	AA	AB	AB	AB	AB	--	AA
Bj-B2-p45713784	BB	AA	AA	AB	AA	AB	AB	AB	AA	AA	AA	AB	AA	AB	AA	AB	AB	AA	AA	AB	AA	AA	AA	AA	AA	AB	AB	AA	AA	AB	AA	AA	AB	AA	AB	AA	AB	AA	AB	AB	AB	AA	AB	AA	AA	AA	AA	AA	AB
Bj-B2-p45762871	BB	AA	AA	AB	AA	AB	AB	AB	AA	AA	AA	AB	AA	AB	AA	AB	AB	AA	AA	AB	AA	AA	AA	AA	AA	AB	AB	AA	AA	AB	AA	AA	AB	AA	AB	AA	AB	AA	AB	AB	AB	AA	AB	AA	AA	AA	AA	AA	AB
Bj-B2-p45768762	AA	BB	BB	AB	BB	AB	AB	AB	BB	BB	BB	AB	BB	AB	BB	AB	AB	BB	BB	AB	BB	BB	BB	BB	BB	AB	AB	BB	BB	AB	BB	BB	AB	BB	AB	BB	AB	BB	AB	AB	AB	BB	AB	BB	BB	BB	BB	BB	AB
Bj-B2-p45773181	--	AA	AA	AB	AA	AB	AB	AB	AA	AA	AA	AB	AA	AB	AA	AB	AB	AA	AA	AB	AA	AA	AA	AA	AA	AB	AB	AA	AA	AB	AA	AA	AB	AA	AB	AA	AB	AA	AB	AB	AB	AA	AB	AA	AA	AA	AA	AA	AB
Bj-B2-p45784833	--	AA	AA	AB	AA	AB	AB	AB	AA	AA	AA	AB	AA	AB	AA	AB	AB	AA	AA	AB	AA	AA	AA	AA	AA	AB	AB	AA	AA	AB	AA	AA	AB	AA	AB	AA	AB	AA	AB	AB	AB	AA	AB	AA	AA	AA	AA	AA	AB
Bj-B2-p45788985	BB	AA	AA	AB	AA	AB	AB	AB	AA	AA	AA	AB	AA	AB	AA	AB	AB	AA	AA	AB	AA	AA	AA	AA	AA	AB	AB	AA	AA	AB	AA	AA	AB	AA	AB	AA	AB	AA	AB	AB	AB	AA	AB	AA	AA	AA	AA	AA	AB
Bj-B2-p45799538	AA	BB	BB	AB	BB	AB	AB	AB	BB	BB	BB	AB	BB	AB	BB	AB	AB	BB	BB	AB	BB	BB	BB	BB	BB	AB	AB	BB	BB	AB	BB	BB	AB	BB	AB	BB	AB	BB	AB	AB	AB	BB	AB	BB	BB	BB	BB	BB	AB
Bj-B2-p45811585	BB	AA	AA	AB	AA	AB	AB	AB	AA	AA	AA	AB	AA	AB	AA	AB	AB	AA	AA	AB	AA	AA	AA	AA	AA	AB	AB	AA	AA	AB	AA	AA	AB	AA	AB	AA	AB	AA	AB	AB	AB	AA	AB	AA	AA	AA	AA	AA	AB
Bj-B2-p45831711	AA	AA	AB	AA	AA	AA	AA	AA	AA	AA	AA	AA	AA	AA	AA	AA	AA	AA	AA	AA	AA	AA	AA	AA	AA	AA	AA	AA	AA	AA	AA	AA	AA	AA	AA	AA	AA	AA	AA	AA	AA	AA	AA	AA	AA	AA	AA	AA	AA
Bj-B2-p45837326	BB	AA	BB	AB	AA	AB	AB	AB	AA	AA	AA	AB	AA	AB	AA	AB	AB	AA	AA	AB	AA	AA	AA	AA	AA	AB	AB	AA	AA	AB	AA	AA	AB	AA	AB	AA	AB	AA	AB	AB	AB	AA	AB	AA	AA	AA	AA	AA	AB
Bj-B2-p45918598	AA	BB	BB	AB	BB	AB	AB	AB	BB	BB	BB	AB	BB	AB	BB	AB	AB	BB	BB	AB	BB	BB	BB	BB	BB	AB	AB	BB	BB	AB	BB	BB	AB	BB	AB	BB	AB	BB	AB	AB	AB	BB	AB	BB	BB	BB	BB	BB	AB
Bj-B2-p45930319	AA	BB	BB	AB	BB	AB	AB	AB	BB	BB	BB	AB	BB	AB	BB	AB	AB	BB	BB	AB	BB	BB	BB	BB	BB	AB	AB	BB	BB	AB	BB	BB	AB	BB	AB	BB	AB	BB	AB	AB	AB	BB	AB	BB	BB	BB	BB	BB	AB
Bj-B2-p45936014	--	AA	AA	AB	AA	AB	AB	AB	AA	AA	AA	AB	AA	AB	AA	AB	AB	AA	AA	AB	AA	AA	AA	AA	AA	AB	AB	AA	AA	AB	AA	AA	AB	AA	AB	AA	AB	AA	AB	AB	AB	AA	AB	AA	AA	AA	AA	AA	AB
Bj-B2-p45937589	--	BB	BB	AB	BB	AB	AB	AB	BB	BB	BB	AB	BB	AB	BB	AB	AB	BB	BB	AB	BB	BB	BB	BB	BB	AB	AB	BB	BB	AB	BB	BB	AB	BB	AB	BB	AB	BB	AB	AB	AB	BB	AB	BB	BB	BB	BB	BB	AB
Bj-B2-p46030235	AA	AA	AB	AA	AA	AA	AA	AA	AA	AA	AA	AA	AA	AA	AA	AA	AA	AA	AA	AA	AA	AA	AA	AA	AA	AA	AA	AA	AA	AA	AA	AA	AA	AA	AA	AA	AA	AA	AA	AA	AA	AA	AA	AA	AA	AA	AA	AA	AA
Bj-B2-p46033514	AA	AA	AB	AA	AA	AA	AA	AA	AA	AA	AA	AA	AA	AA	AA	AA	AA	AA	AA	AA	AA	AA	AA	AA	AA	AA	AA	AA	AA	AA	AA	AA	AA	AA	AA	AA	AA	AA	AA	AA	AA	AA	AA	AA	AA	AA	AA	AA	AA
Bj-B2-p46041559	BB	BB	AB	BB	BB	BB	BB	BB	BB	BB	BB	BB	BB	BB	BB	BB	BB	BB	BB	BB	BB	BB	BB	BB	BB	BB	BB	BB	BB	BB	BB	BB	BB	BB	BB	BB	BB	BB	BB	BB	BB	BB	BB	BB	BB	BB	BB	BB	BB
Bj-B2-p46044217	BB	BB	AB	BB	BB	BB	BB	BB	BB	BB	BB	BB	BB	BB	BB	BB	BB	BB	BB	BB	BB	BB	BB	BB	BB	BB	BB	BB	BB	BB	BB	BB	BB	BB	BB	BB	BB	BB	BB	BB	BB	BB	BB	BB	BB	BB	BB	BB	BB
Bj-B2-p46051385	BB	BB	AB	BB	BB	BB	BB	BB	BB	BB	BB	BB	BB	BB	BB	BB	BB	BB	BB	BB	BB	BB	BB	BB	BB	BB	BB	BB	BB	BB	BB	BB	BB	BB	BB	BB	BB	BB	BB	BB	BB	BB	BB	BB	BB	BB	BB	BB	BB
Bj-B2-p46058271	BB	BB	AB	BB	BB	BB	BB	BB	BB	BB	BB	BB	BB	BB	BB	BB	BB	BB	BB	BB	BB	BB	BB	BB	BB	BB	BB	BB	BB	BB	BB	BB	BB	BB	BB	BB	BB	BB	BB	BB	BB	BB	BB	BB	BB	BB	BB	BB	BB
Bj-B2-p46070128	--	BB	BB	AB	BB	AB	AB	AB	BB	BB	BB	AB	BB	AB	BB	AB	AB	BB	BB	AB	BB	BB	BB	BB	BB	AB	AB	BB	BB	AB	BB	BB	AB	BB	AB	BB	AB	BB	AB	AB	AB	BB	AB	BB	BB	BB	BB	BB	AB
Bj-B2-p46072866	AA	BB	BB	AB	BB	AB	AB	AB	BB	BB	BB	AB	BB	AB	BB	AB	AB	BB	BB	AB	BB	BB	BB	BB	BB	AB	AB	BB	BB	AB	BB	BB	AB	BB	AB	BB	AB	BB	AB	AB	AB	BB	AB	BB	BB	BB	BB	BB	AB
Bj-B2-p46083866	BB	AA	AA	AB	AA	AB	AB	AB	AA	AA	AA	AB	AA	AB	AA	AB	AB	AA	AA	AB	AA	AA	AA	AA	AA	AB	AB	AA	AA	AB	AA	AA	AB	AA	AB	AA	AB	AA	AB	AB	AB	AA	AB	AA	AA	AA	AA	AA	AB
Bj-B2-p46097056	AB	BB	BB	AB	BB	AB	AB	AB	BB	BB	BB	AB	BB	AB	BB	AB	AB	BB	BB	AB	BB	BB	BB	BB	BB	AB	AB	BB	BB	AB	BB	BB	AB	BB	AB	BB	AB	BB	AB	AB	AB	BB	AB	BB	BB	BB	BB	BB	AB
Bj-B2-p46104542	BB	AA	AA	AB	AA	AB	AB	AB	AA	AA	AA	AB	AA	AB	AA	AB	AB	AA	AA	AB	AA	AA	AA	AA	AA	AB	AB	AA	AA	AB	AA	AA	AB	AA	AB	AA	AB	AA	AB	AB	AB	AA	AB	AA	AA	AA	AA	AA	AB
Bj-B2-p46112694	BB	BB	--	BB	BB	BB	BB	BB	BB	BB	BB	BB	BB	BB	BB	BB	BB	BB	BB	BB	BB	BB	BB	BB	BB	BB	BB	BB	BB	BB	BB	BB	BB	BB	BB	BB	BB	BB	BB	BB	BB	BB	BB	BB	BB	BB	BB	BB	BB
Bj-B2-p46113726	BB	BB	AB	BB	BB	BB	BB	BB	BB	BB	BB	BB	BB	BB	BB	BB	BB	BB	BB	BB	BB	BB	BB	BB	BB	BB	BB	BB	BB	BB	BB	BB	BB	BB	BB	BB	BB	BB	BB	BB	BB	BB	BB	BB	BB	BB	BB	BB	BB
Bj-B2-p46120046	BB	BB	AB	BB	BB	BB	BB	BB	BB	BB	BB	BB	BB	BB	BB	BB	BB	BB	BB	BB	BB	BB	BB	BB	BB	BB	BB	BB	BB	BB	BB	BB	BB	BB	BB	BB	BB	BB	BB	BB	BB	BB	BB	BB	BB	BB	BB	BB	BB
Bj-B2-p46126707	BB	BB	AB	BB	BB	BB	BB	BB	BB	BB	BB	BB	BB	BB	BB	BB	BB	BB	BB	BB	BB	BB	BB	BB	BB	BB	BB	BB	BB	BB	BB	BB	BB	BB	BB	BB	BB	BB	BB	BB	BB	BB	BB	BB	BB	BB	BB	BB	BB
Bj-B2-p46129852	AA	AA	AB	AA	AA	AA	AA	AA	AA	AA	AA	AA	AA	AA	AA	AA	AA	AA	AA	AA	AA	AA	AA	AA	AA	AA	AA	AA	AA	AA	AA	AA	AA	AA	AA	AA	AA	AA	AA	AA	AA	AA	AA	AA	AA	AA	AA	AA	AA
Bj-B2-p46220949	BB	BB	AB	BB	BB	BB	BB	BB	BB	BB	BB	BB	BB	BB	BB	BB	BB	BB	BB	BB	BB	BB	BB	BB	BB	BB	BB	BB	BB	BB	BB	BB	BB	BB	BB	BB	BB	BB	BB	BB	BB	BB	BB	BB	BB	BB	BB	BB	BB
Bj-B2-p46226985	AB	BB	BB	AB	BB	AB	AB	AB	BB	BB	BB	AB	BB	AB	BB	AB	AB	BB	BB	AB	BB	BB	BB	BB	BB	AB	AB	BB	BB	AB	BB	BB	AB	BB	AB	BB	AB	BB	AB	AB	AB	BB	AB	BB	BB	BB	BB	BB	AB
Bj-B2-p46239882	BB	BB	AB	BB	BB	BB	BB	BB	BB	BB	BB	BB	BB	BB	BB	BB	BB	BB	BB	BB	BB	BB	BB	BB	BB	BB	BB	BB	BB	BB	BB	BB	BB	BB	BB	BB	BB	BB	BB	BB	BB	BB	BB	BB	BB	BB	BB	BB	BB
Bj-B2-p46249987	BB	BB	AB	BB	BB	BB	BB	BB	BB	BB	BB	BB	BB	BB	BB	BB	BB	BB	BB	BB	BB	BB	BB	BB	BB	BB	BB	BB	BB	BB	BB	BB	BB	BB	BB	BB	BB	BB	BB	BB	BB	BB	BB	BB	BB	BB	BB	BB	BB
Bj-B2-p46270431	BB	BB	AB	BB	BB	BB	BB	BB	BB	BB	BB	BB	BB	BB	BB	BB	BB	BB	BB	BB	BB	BB	BB	BB	BB	BB	BB	BB	BB	BB	BB	BB	BB	BB	BB	BB	BB	BB	BB	BB	BB	BB	BB	BB	BB	BB	BB	BB	BB
Bj-B2-p46300241	AA	BB	BB	AB	BB	AB	AB	AB	BB	BB	BB	AB	BB	AB	BB	AB	AB	BB	BB	AB	BB	BB	BB	BB	BB	AB	AB	BB	BB	AB	BB	BB	AB	BB	AB	BB	AB	BB	AB	AB	AB	BB	AB	BB	BB	BB	BB	BB	AB
Bj-B2-p46333028	--	BB	BB	AB	BB	AB	AB	AB	BB	BB	BB	AB	BB	AB	BB	AB	AB	BB	BB	AB	BB	BB	BB	BB	BB	AB	AB	BB	BB	AB	BB	BB	AB	BB	AB	BB	AB	BB	AB	AB	AB	BB	AB	BB	BB	BB	BB	BB	AB
Bj-B2-p46340606	AB	BB	BB	AB	BB	AB	AB	AB	BB	BB	BB	AB	BB	AB	BB	AB	AB	BB	BB	AB	BB	BB	BB	BB	BB	AB	AB	BB	BB	AB	BB	BB	AB	BB	AB	BB	AB	BB	AB	AB	AB	BB	AB	BB	BB	BB	BB	BB	AB
Bj-B2-p46377545	BB	AA	AA	AB	AA	AB	AB	AB	AA	AA	AA	AB	AA	AB	AA	AB	AB	AA	AA	AB	AA	AA	AA	AA	AA	AB	AB	AA	AA	AB	AA	AA	AB	AA	AB	AA	AB	AA	AB	AB	AB	AA	AB	AA	AA	AA	AA	AA	AB
Bj-B2-p46381724	BB	AA	AA	AB	AA	AB	AB	AB	AA	AA	AA	AB	AA	AB	AA	AB	AB	AA	AA	AB	AA	AA	AA	AA	AA	AB	AB	AA	AA	AB	AA	AA	AB	AA	AB	AA	AB	AA	AB	AB	AB	AA	AB	AA	AA	AA	AA	AA	AB
Bj-B2-p46448151	BB	AA	AA	AB	AA	AB	AB	AB	AA	AA	AA	AB	AA	AB	AA	AB	AB	AA	AA	AB	AA	AA	AA	AA	AA	AB	AB	AA	AA	AB	AA	AA	AB	AA	AB	AA	AB	AA	AB	AB	AB	AA	AB	AA	AA	AA	AA	AA	AB
Bj-B2-p46472650	BB	AA	AA	AB	AA	AB	AB	AB	AA	AA	AA	AB	AA	AB	AA	AB	AB	AA	AA	AB	AA	AA	AA	AA	AA	AB	AB	AA	AA	AB	AA	AA	AB	AA	AB	AA	AB	AA	AA	AB	AB	AA	AB	AA	AA	AA	AA	AA	AB
Bj-B2-p46478659	AA	BB	BB	AB	BB	AB	AB	AB	BB	BB	BB	AB	BB	AB	BB	AB	AB	BB	BB	AB	BB	BB	BB	BB	BB	AB	AB	BB	BB	AB	BB	BB	AB	BB	AB	BB	AB	BB	BB	AB	AB	BB	AB	BB	BB	BB	BB	BB	AB
Bj-B2-p46491528	BB	AA	AA	AB	AA	AB	AB	AB	AA	AA	AA	AB	AA	AB	AA	AB	AB	AA	AA	AB	AA	AA	AA	AA	AA	AB	AB	AA	AA	AB	AA	AA	AB	AA	AB	AA	AB	AA	AA	AB	AB	AA	AB	AA	AA	AA	AA	AA	AB
Bj-B2-p46546102	AA	BB	BB	AB	BB	AB	AB	AB	BB	BB	BB	AB	BB	AB	BB	AB	AB	BB	BB	AB	BB	BB	BB	BB	BB	AB	AB	BB	BB	AB	BB	BB	AB	BB	AB	BB	AB	BB	BB	AB	AB	BB	AB	BB	BB	BB	BB	BB	AB
Bj-B2-p46550785	AB	BB	BB	AB	BB	AB	AB	AB	BB	BB	BB	AB	BB	AB	BB	AB	AB	BB	BB	AB	BB	BB	BB	BB	BB	AB	AB	BB	BB	AB	BB	BB	AB	BB	AB	BB	AB	BB	BB	AB	AB	BB	AB	BB	BB	BB	BB	BB	AB
Bj-B2-p46568497	BB	AA	AA	AB	AA	AB	AB	AB	AA	AA	AA	AB	AA	AB	AA	AB	AB	AA	AA	AB	AA	AA	AA	AA	AA	AB	AB	AA	AA	AB	AA	AA	AB	AA	AB	AA	AB	AA	AA	AB	AB	AA	AB	AA	AA	AA	AA	AA	AB
Bj-B2-p46620673	AB	AA	AA	AB	AA	AB	AB	AB	AA	AA	AA	AB	AA	AB	AA	AB	AB	AA	AA	AB	AA	AA	AA	AA	AA	AB	AB	AA	AA	AB	AA	AA	AB	AA	AB	AA	AB	AA	AA	AB	AB	AA	AB	AA	AA	AA	AA	AA	AB
Bj-B2-p46647439	BB	AB	AB	BB	AB	BB	BB	BB	AB	AB	AB	BB	AB	BB	AB	BB	BB	AB	AB	BB	AB	AB	AB	AB	AB	BB	BB	AB	AB	BB	AB	AB	BB	AB	BB	AB	BB	AB	AB	BB	BB	AB	BB	AB	AB	AB	AB	AB	BB
Bj-B2-p46661465	BB	AA	AA	AB	AA	AB	AB	AB	AA	AA	AA	AB	AA	AB	AA	AB	AB	AA	AA	AB	AA	AA	AA	AA	AA	AB	AB	AA	AA	AB	AA	AA	AB	AA	AB	AA	AB	AA	AA	AB	AB	AA	AB	AA	AA	AA	AA	AA	AB
Bj-B2-p46664345	BB	AA	AA	AB	AA	AB	AB	AB	AA	AA	AA	AB	AA	AB	AA	AB	AB	AA	AA	AB	AA	AA	AA	AA	AA	AB	AB	AA	AA	AB	AA	AA	AB	AA	AB	AA	AB	AA	AA	AB	AB	AA	AB	AA	AA	AA	AA	AA	AB
Bj-B2-p46670956	AA	BB	BB	AB	BB	AB	AB	AB	BB	BB	BB	AB	BB	AB	BB	AB	AB	BB	BB	AB	BB	BB	BB	BB	BB	AB	AB	BB	BB	AB	BB	BB	AB	BB	AB	BB	AB	BB	BB	AB	AB	BB	AB	BB	BB	BB	BB	BB	AB
Bj-B2-p46754267	BB	AA	AA	AB	AA	AB	AB	AB	AA	AA	AA	AB	AA	AB	AA	AB	AB	AA	AA	AB	AA	AA	AA	AA	AA	AB	AB	AA	AA	AB	AA	AA	AB	AA	AB	AA	AB	AA	AA	AB	AB	AA	AB	AA	AA	AA	AA	AA	AB
Bj-B2-p46844744	BB	AA	AA	AB	AA	AB	AB	AB	AA	AA	AA	AB	AA	AB	AA	AB	AB	AA	AA	AB	AA	AA	AA	AA	AA	AB	AB	AA	AA	AB	AA	AA	AB	AA	AB	AA	AB	AA	AA	AB	AB	AA	AB	AA	AA	AA	AA	AA	AB
Bj-B2-p46853787	AB	BB	BB	AB	BB	AB	AB	AB	BB	BB	BB	AB	BB	AB	BB	AB	AB	BB	BB	AB	BB	BB	BB	BB	BB	AB	AB	BB	BB	AB	BB	BB	AB	BB	AB	BB	AB	BB	BB	AB	AB	BB	AB	BB	BB	BB	BB	BB	AB
Bj-B2-p46862849	BB	AA	AA	AB	AA	AB	AB	AB	AA	AA	AA	AB	AA	AB	AA	AB	AB	AA	AA	AB	AA	AA	AA	AA	AA	AB	AB	AA	AA	AB	AA	AA	AB	AA	AB	AA	AB	AA	AA	AB	AB	AA	AB	AA	AA	AA	AA	AA	AB
Bj-B2-p46873613	BB	AA	AA	AB	AA	AB	AB	AB	AA	AA	AA	AB	AA	AB	AA	AB	AB	AA	AA	AB	AA	AA	AA	AA	AA	AB	AB	AA	AA	AB	AA	AA	AB	AA	AB	AA	AB	AA	AA	AB	AB	AA	AB	AA	AA	AA	AA	AA	AB
Bj-B2-p47098184	BB	BB	AA	BB	BB	BB	BB	BB	BB	BB	BB	BB	BB	BB	BB	BB	BB	BB	BB	BB	BB	BB	BB	BB	BB	BB	BB	BB	BB	BB	BB	BB	BB	BB	BB	BB	BB	BB	BB	BB	BB	BB	BB	BB	BB	BB	BB	BB	BB
Bj-B2-p47103871	BB	BB	AB	BB	BB	BB	BB	BB	BB	BB	BB	BB	BB	BB	BB	BB	BB	BB	BB	BB	BB	BB	BB	BB	BB	BB	BB	BB	BB	BB	BB	BB	BB	BB	BB	BB	BB	BB	BB	BB	BB	BB	BB	BB	BB	BB	BB	BB	BB
Bj-B2-p47106579	AA	AA	BB	AA	AA	AA	AA	AA	AA	AA	AA	AA	AA	AA	AA	AA	AA	AA	AA	AA	AA	AA	AA	AA	AA	AA	AA	AA	AA	AA	AA	AA	AA	AA	AA	AA	AA	AA	AA	AA	AA	AA	AA	AA	AA	AA	AA	AA	AA
Bj-B2-p47351129	AB	BB	BB	AB	BB	AB	AB	AB	BB	BB	BB	AB	BB	AB	BB	AB	AB	BB	BB	AB	BB	BB	AB	BB	BB	AB	AB	BB	BB	AB	BB	BB	AB	BB	AB	BB	AB	BB	BB	AB	AB	BB	AB	BB	BB	BB	BB	BB	AB
Bj-B2-p47400716	BB	AA	AA	AB	AA	AB	AB	AB	AA	AA	AA	AB	AA	AB	AA	AB	AB	AA	AA	AB	AA	AA	AB	AA	AA	AB	AB	AA	AA	AB	AA	AA	AB	AA	AB	AA	AB	AA	AA	AB	AB	AA	AB	AA	AA	AA	AA	AA	AB
Bj-B2-p47403174	AA	BB	BB	AB	BB	AB	AB	AB	BB	BB	BB	AB	BB	AB	BB	AB	AB	BB	BB	AB	BB	BB	AB	BB	BB	AB	AB	BB	BB	AB	BB	BB	AB	BB	AB	BB	AB	BB	BB	AB	AB	BB	AB	BB	BB	BB	BB	BB	AB
Bj-B2-p47429544	AB	BB	BB	AB	BB	BB	AB	AB	AB	AB	BB	AB	AB	AB	BB	BB	BB	BB	BB	AB	BB	BB	AB	AB	BB	BB	BB	AB	AB	BB	BB	AB	BB	AB	AB	BB	AB	AB	AB	BB	AB	BB	BB	AB	AB	BB	BB	BB	BB
Bj-B2-p47545006	BB	AA	AA	AB	AA	AB	AB	AB	AA	AA	AA	AB	AA	AB	AA	AB	AB	AA	AA	AB	AA	AA	AB	AA	AA	AB	AB	AA	AA	AB	AA	AA	AB	AA	AB	AA	AB	AA	AA	AB	AB	AA	AB	AA	AA	AA	AA	AA	AB
Bj-B2-p47549335	AA	BB	BB	AB	BB	AB	AB	AB	BB	BB	BB	AB	BB	AB	BB	AB	AB	BB	BB	AB	BB	BB	AB	BB	BB	AB	AB	BB	BB	AB	BB	BB	AB	BB	AB	BB	AB	BB	BB	AB	AB	BB	AB	BB	BB	BB	BB	BB	AB
Bj-B2-p47574180	AA	BB	BB	AB	BB	AB	AB	AB	BB	BB	BB	AB	BB	AB	BB	AB	AB	BB	BB	AB	BB	BB	AB	BB	BB	AB	AB	BB	BB	AB	BB	BB	AB	BB	AB	BB	AB	BB	BB	AB	AB	BB	AB	BB	BB	BB	BB	BB	AB
Bj-B2-p47668938	BB	BB	AA	BB	BB	BB	BB	BB	BB	BB	BB	BB	BB	BB	BB	BB	BB	BB	BB	BB	BB	BB	BB	BB	BB	BB	BB	BB	BB	BB	BB	BB	BB	BB	BB	BB	BB	BB	BB	BB	BB	BB	BB	BB	BB	BB	BB	BB	BB
Bj-B2-p47695092	BB	AA	AA	AB	AA	AB	AB	AB	AA	AA	AA	AB	AA	AB	AA	AB	AB	AA	AA	AB	AA	AA	AB	AA	AA	AB	AB	AA	AA	AB	AA	AA	AB	AA	AB	AA	AB	AA	AA	AB	AB	AA	AB	AA	AA	AA	AA	AA	AB
Bj-B2-p47698220	--	AA	AA	AB	AA	AB	AB	AB	AA	AA	AA	AB	AA	AB	AA	AB	AB	AA	AA	AB	AA	AA	AB	AA	AA	AB	AB	AA	AA	AB	AA	AA	AB	AA	AB	AA	AB	AA	AA	AB	AB	AA	AB	AA	AA	AA	AA	AA	AB
Bj-B2-p47708231	AA	BB	AB	AB	BB	AB	AB	AB	BB	BB	BB	AB	BB	AB	BB	AB	AB	BB	BB	AB	BB	BB	AB	BB	BB	AB	AB	BB	BB	AB	BB	BB	AB	BB	AB	BB	AB	BB	BB	AB	AB	BB	AB	BB	BB	BB	BB	BB	AB
Bj-B2-p47720542	BB	AA	AB	AB	AA	AB	AB	AB	AA	AA	AA	AB	AA	AB	AA	AB	AB	AA	AA	AB	AA	AA	AB	AA	AA	AB	AB	AA	AA	AB	AA	AA	AB	AA	AB	AA	AB	AA	AA	AB	AB	AA	AB	AA	AA	AA	AA	AA	AB
Bj-B2-p47730523	BB	BB	AB	BB	BB	BB	BB	BB	BB	BB	BB	BB	BB	BB	BB	BB	BB	BB	BB	BB	BB	BB	BB	BB	BB	BB	BB	BB	BB	BB	BB	BB	BB	BB	BB	BB	BB	BB	BB	BB	BB	BB	BB	BB	BB	BB	BB	BB	BB
Bj-B2-p47733255	AA	BB	BB	AB	BB	AB	AB	AB	BB	BB	BB	AB	BB	AB	BB	AB	AB	BB	BB	AB	BB	BB	AB	BB	BB	AB	AB	BB	BB	AB	AB	BB	AB	BB	AB	BB	AB	BB	BB	AB	AB	BB	AB	BB	BB	BB	BB	BB	AB
Bj-B2-p47738148	AB	AA	AA	AB	AA	AB	AB	AB	AA	AA	AA	AB	AA	AB	AA	AB	AB	AA	AA	AB	AA	AA	AB	AA	AA	AB	AB	AA	AA	AB	AA	AA	AB	AA	AB	AA	AB	AA	AA	AB	AB	AA	AB	AA	AA	AA	AA	AA	AB
Bj-B2-p47748595	AA	AA	AB	AA	AA	AA	AA	AA	AA	AA	AA	AA	AA	AA	AA	AA	AA	AA	AA	AA	AA	AA	AA	AA	AA	AA	AA	AA	AA	AA	AA	AA	AA	AA	AA	AA	AA	AA	AA	AA	AA	AA	AA	AA	AA	AA	AA	AA	AA
Bj-B2-p47795509	BB	AA	BB	AB	AA	AB	AB	AB	AA	AA	AA	AB	AA	AB	AA	AB	AB	AA	AA	AB	AA	AA	AB	AA	AA	AB	AB	AA	AA	AB	AA	AA	AB	AA	AB	AA	AB	AA	AA	AB	AB	AA	AB	AA	AA	AA	AA	AA	AB
Bj-B2-p47807593	BB	AA	AA	AB	AA	AB	AB	AB	AA	AA	AA	AB	AA	AB	AA	AB	AB	AA	AA	AB	AA	AA	AB	AA	AA	AB	AB	AA	AA	AB	AA	AA	AB	AA	AB	AA	AB	AA	AA	AB	AB	AA	AB	AA	AA	AA	AA	AA	AB
Bj-B2-p48021966	AA	AB	AA	AB	AB	AB	AB	AB	AB	AB	AB	AB	AB	AB	AB	AB	AB	AB	AB	AB	AB	AB	AB	AB	AB	AB	AB	AB	AB	AB	AB	AB	AB	AB	AB	AB	AB	AB	AB	AB	AB	AB	AB	AB	AB	AB	AB	AB	AB
Bj-B2-p48026734	BB	AA	AA	AB	AA	AB	AB	AB	AA	AA	AA	AB	AA	AB	AA	AB	AB	AA	AA	AB	AA	AA	AB	AA	AA	AB	AB	AA	AA	AB	AA	AA	AB	AA	AB	AA	AB	AA	AA	AB	AB	AA	AB	AA	AA	AA	AA	AA	AB
Bj-B2-p48036393	--	BB	BB	AB	BB	AB	AB	AB	BB	BB	BB	AB	BB	AB	BB	--	AB	BB	BB	AB	BB	BB	AB	BB	BB	AB	AB	BB	BB	AB	BB	BB	AB	BB	AB	BB	AB	BB	BB	AB	AB	BB	AB	BB	BB	BB	BB	BB	AB
Bj-B2-p48043207	AA	BB	BB	AB	BB	AB	AB	AB	BB	BB	BB	AB	BB	AB	BB	AB	AB	BB	BB	AB	BB	BB	AB	BB	BB	AB	AB	BB	BB	AB	BB	BB	AB	BB	AB	BB	AB	BB	BB	AB	AB	BB	AB	BB	BB	BB	BB	BB	AB
Bj-B2-p48059507	--	BB	BB	AB	BB	AB	AB	AB	BB	BB	BB	AB	BB	AB	BB	AB	AB	BB	BB	AB	BB	BB	AB	BB	BB	AB	AB	BB	BB	AB	BB	BB	AB	BB	AB	BB	AB	BB	BB	AB	AB	BB	AB	BB	BB	BB	BB	BB	AB
Bj-B2-p48263208	BB	AA	AA	AB	AA	AB	AB	AB	AA	AA	AA	AB	AA	AB	AA	AB	AB	AA	AA	AB	AA	AA	AB	AA	AA	AB	AB	AA	AA	AB	AA	AA	AB	AA	AB	AA	AB	AA	AA	AB	AB	AA	AB	AA	AA	AA	AA	AA	AB
Bj-B2-p48397082	BB	AA	AA	AB	AA	AB	AB	AB	AA	AA	AA	AB	AA	AB	AA	AB	AB	AA	AA	AB	AA	AA	AB	AA	AA	AB	AB	AA	AA	AB	AA	AA	AB	AA	AB	AA	AB	AA	AA	AB	AB	AA	AB	AA	AA	AA	AA	AA	AB
Bj-B2-p48517542	AA	AB	AB	AA	AB	AA	AA	AA	AB	AB	AB	AA	AB	AA	AB	AA	AA	AB	AB	AA	AB	AB	AA	AB	AB	AA	AA	AB	AB	AA	AB	AB	AA	AB	AA	AB	AA	AB	AB	AA	AA	AB	AA	AB	AB	AB	AB	AB	AA
Bj-B2-p48631054	BB	BB	AA	BB	BB	BB	BB	BB	BB	BB	BB	BB	BB	BB	BB	BB	BB	BB	BB	BB	BB	BB	BB	BB	BB	BB	BB	BB	BB	BB	BB	BB	BB	BB	BB	BB	BB	BB	BB	BB	BB	BB	BB	BB	BB	BB	BB	BB	BB
Bj-B2-p48636963	AA	BB	BB	AB	BB	AB	AB	AB	BB	BB	BB	AB	BB	AB	BB	AB	AB	BB	BB	AB	BB	BB	AB	BB	BB	AB	AB	BB	BB	AB	BB	BB	AB	BB	AB	BB	AB	BB	BB	AB	AB	BB	AB	BB	BB	BB	BB	BB	AB
Bj-B2-p49318954	AB	AA	AA	AB	AA	AB	AB	AB	AA	AA	AA	AB	AA	AB	AA	AB	AB	AB	AA	AA	AA	AA	AA	AA	AA	AB	AB	AA	AA	AB	AA	AA	AB	AA	AB	AA	AB	AA	AA	AB	AB	AA	AB	AA	AA	AA	AA	AA	AB
Bj-B2-p49334030	AA	BB	BB	AB	BB	AB	AB	AB	BB	BB	BB	AB	BB	AB	BB	AB	AB	AB	BB	BB	BB	BB	BB	BB	BB	AB	AB	BB	BB	AB	BB	BB	AB	BB	AB	BB	AB	BB	BB	AB	AB	BB	AB	BB	BB	BB	BB	BB	AB
Bj-B2-p49373927	AA	BB	BB	AB	BB	AB	AB	AB	BB	BB	BB	AB	BB	AB	BB	AB	AB	AB	BB	BB	BB	BB	BB	BB	BB	AB	AB	BB	BB	AB	BB	BB	AB	BB	AB	BB	AB	BB	BB	AB	AB	BB	AB	BB	BB	BB	BB	BB	AB
Bj-B2-p49394321	--	BB	BB	AB	BB	AB	AB	AB	BB	BB	BB	AB	BB	AB	BB	AB	AB	AB	BB	BB	BB	BB	BB	BB	BB	AB	AB	BB	BB	AB	BB	BB	AB	BB	AB	BB	AB	BB	BB	AB	AB	BB	AB	BB	BB	BB	BB	BB	AB
Bj-B2-p49419005	AA	AB	AB	AA	AB	AA	AA	AA	AB	AB	AB	AA	AB	AA	AB	AA	AA	AA	AB	AB	AB	AB	AB	AB	AB	AA	AA	AB	AB	AA	AB	AB	AA	AB	AA	AB	AA	AB	AB	AA	AA	AB	AA	AB	AB	AB	AB	AB	AA
Bj-B2-p49913148	BB	AB	BB	AB	AB	AB	AB	AB	AB	AB	AB	AB	AB	AB	AB	AB	AB	AB	AB	AB	AB	AB	AB	AB	AB	AB	AB	AB	AB	AB	AB	AB	AB	AB	AB	AB	AB	AB	AB	AB	AB	AB	AB	AB	AB	AB	AB	AB	AB
Bj-B2-p5221865	BB	AA	AA	AB	AA	AA	AB	AA	AA	AB	AA	AA	AA	AB	AA	AB	AB	AA	AA	AA	AB	AB	AB	AB	AB	AB	AB	AB	AB	AB	AB	AB	AA	AA	AB	AB	AA	AB	AB	AB	AB	AB	AB	AA	AB	AB	AA	AA	AB
Bj-B2-p52722979	AA	AB	AA	AB	AB	AB	AB	AB	AB	AB	AB	AB	AB	AB	AB	AB	AB	AB	AB	AB	AB	AB	AB	AB	AB	AB	AB	AB	AB	AB	AB	AB	AB	AB	AB	AB	AB	AB	AB	AB	AB	AB	AB	--	AB	AB	AB	AB	AB
Bj-B2-p55748	BB	--	BB	--	AB	BB	AB	BB	--	AB	AB	BB	BB	AB	AB	BB	--	AB	BB	BB	BB	--	BB	BB	AB	BB	BB	BB	AB	AB	BB	BB	AB	--	AB	BB	BB	BB	BB	BB	BB	--	--	BB	BB	BB	--	AB	--
Bj-B2-p5614187	--	BB	BB	AB	BB	BB	AB	BB	BB	AB	BB	BB	BB	AB	BB	AB	AB	BB	BB	BB	AB	AB	AB	AB	AB	AB	AB	AB	AB	AB	AB	AB	BB	BB	AB	AB	BB	AB	AB	AB	AB	AB	AB	BB	AB	AB	BB	BB	AB
Bj-B2-p5819398	AA	BB	BB	AB	BB	BB	AB	BB	BB	AB	BB	BB	BB	AB	BB	AB	AB	BB	BB	BB	AB	AB	AB	AB	AB	AB	AB	AB	AB	AB	AB	AB	BB	BB	AB	AB	BB	AB	AB	AB	AB	AB	AB	BB	AB	AB	BB	BB	AB
Bj-B2-p5831184	BB	AA	AA	AB	AA	AA	AB	AA	AA	AB	AA	AA	AA	AB	AA	AB	AB	AA	AA	AA	AB	AB	AB	AB	AB	AB	AB	AB	AB	AB	AB	AB	AA	AA	AB	AB	AA	AB	AB	AB	AB	AB	AB	AA	AB	AB	AA	AA	AB
Bj-B2-p5904907	AA	BB	BB	AB	BB	BB	AB	BB	BB	AB	BB	BB	BB	AB	BB	AB	AB	BB	BB	BB	AB	AB	AB	AB	AB	AB	AB	AB	AB	AB	AB	AB	BB	BB	AB	AB	BB	AB	AB	AB	AB	AB	AB	BB	AB	AB	BB	BB	AB
Bj-B2-p5921473	BB	AA	AA	AB	AA	AA	AB	AA	AA	AB	AA	AA	AA	AB	AA	AB	AB	AA	AA	AA	AB	AB	AB	AB	AB	AB	AB	AB	AB	AB	AB	AB	AA	AA	AB	AB	AA	AB	AB	AB	AB	AB	AB	AA	AB	AB	AA	AA	AB
Bj-B2-p5956534	--	AA	AA	AB	AA	AA	AB	AA	AA	AB	AA	AA	AA	AB	AA	AB	AB	AA	AA	AA	AB	AB	AB	AB	AB	AB	AB	AB	AB	AB	AB	AB	AA	AA	AB	AB	AA	AB	AB	AB	AB	AB	AB	AA	AB	AB	AA	AA	AB
Bj-B2-p5965585	AB	BB	BB	AB	BB	BB	AB	BB	BB	AB	BB	BB	BB	AB	BB	AB	AB	BB	BB	BB	AB	AB	AB	AB	AB	AB	AB	AB	AB	AB	AB	AB	BB	BB	AB	AB	BB	AB	AB	AB	AB	AB	AB	BB	AB	AB	BB	BB	AB
Bj-B2-p5969688	BB	AA	AA	AB	AA	AA	AB	AA	AA	AB	AA	AA	AA	AB	AA	AB	AB	AA	AA	AA	AB	AB	AB	AB	AB	AB	AB	AB	AB	AB	AB	AB	AA	AA	AB	AB	AA	AB	AB	AB	AB	AB	AB	--	AB	AB	AA	AA	AB
Bj-B2-p6040482	AA	BB	BB	AB	BB	BB	AB	BB	BB	AB	BB	BB	BB	AB	BB	AB	AB	BB	BB	BB	AB	AB	AB	AB	AB	AB	AB	AB	AB	AB	AB	AB	BB	BB	AB	AB	BB	AB	AB	AB	AB	AB	AB	BB	AB	AB	BB	BB	AB
Bj-B2-p6044326	BB	AB	AB	BB	AB	AB	BB	AB	AB	BB	AB	AB	AB	BB	AB	BB	BB	AB	AB	AB	BB	BB	BB	BB	BB	BB	BB	BB	BB	BB	BB	BB	AB	AB	BB	BB	AB	BB	BB	BB	BB	BB	BB	AB	BB	BB	AB	AB	BB
Bj-B2-p6081662	BB	AA	AA	AB	AA	AA	AB	AA	AA	AB	AA	AA	AA	AB	AA	AB	AB	AA	AA	AA	AB	AB	AB	AB	AB	AB	AB	AB	AB	AB	AB	AB	AA	AA	AB	AB	AA	AB	AB	AB	AB	AB	AB	AA	AB	AB	AA	AA	AB
Bj-B2-p6085047	AA	BB	BB	AB	BB	BB	AB	BB	BB	AB	BB	BB	BB	AB	BB	AB	AB	BB	BB	BB	AB	AB	AB	AB	AB	AB	AB	AB	AB	AB	AB	AB	BB	BB	AB	AB	BB	AB	AB	AB	AB	AB	AB	BB	AB	AB	BB	BB	AB
Bj-B2-p6830246	BB	BB	BB	BB	BB	BB	AB	AB	AB	BB	BB	BB	BB	BB	BB	BB	BB	AB	AB	AB	BB	BB	BB	BB	BB	BB	BB	BB	BB	AB	AB	AB	BB	BB	BB	BB	BB	BB	BB	BB	BB	AB	AB	AB	BB	BB	BB	BB	BB
Bj-B2-p7634723	--	BB	BB	AB	BB	BB	AB	BB	BB	AB	BB	BB	BB	AB	BB	AB	AB	BB	BB	BB	AB	AB	AB	AB	AB	AB	AB	AB	AB	AB	AB	AB	AB	BB	AB	AB	BB	AB	--	AB	AB	AB	AB	BB	AB	AB	BB	AB	AB
Bj-B2-p7641552	BB	AA	AA	AB	AA	AA	AB	AA	AA	AB	AA	AA	AA	AB	AA	AB	AB	AA	AA	AA	AB	AB	AB	AB	AB	AB	AB	AB	AB	AB	AB	AB	AB	AA	AB	AB	AA	AB	AB	AB	AB	AB	AB	AA	AB	AB	AA	AB	AB
Bj-B2-p7657942	BB	AA	AA	AB	AA	AA	AB	AA	AA	AB	AA	AA	AA	AB	AA	AB	AB	AA	AA	AA	AB	AB	AB	AB	AB	AB	AB	AB	AB	AB	AB	AB	AB	AA	AB	AB	AA	AB	AB	AB	AB	AB	AB	AA	AB	AB	AA	AB	AB
Bj-B2-p7659305	AA	BB	BB	AB	BB	BB	AB	BB	BB	AB	BB	BB	BB	AB	BB	AB	AB	BB	BB	BB	AB	AB	AB	AB	AB	AB	AB	AB	AB	AB	AB	AB	AB	BB	AB	AB	BB	AB	AB	AB	AB	AB	AB	BB	AB	AB	BB	AB	AB
Bj-B2-p7680870	BB	AA	AA	AB	AA	AA	AB	AA	AA	AB	AA	AA	AA	AB	AA	AB	AB	AA	AA	AA	AB	AB	AB	AB	AB	AB	AB	AB	AB	AB	AB	AB	AB	AA	AB	AB	AA	AB	AB	AB	AB	AB	AB	AA	AB	AB	AA	AB	AB
Bj-B2-p7696757	BB	AA	AA	AB	AA	AA	AB	AA	AA	AB	AA	AA	AA	AB	AA	AB	AB	AA	AA	AA	AB	AB	AB	AB	AB	AB	AB	AB	AB	AB	AB	AB	AB	AA	AB	AB	AA	AB	AB	AB	AB	AB	AB	AA	AB	AB	AA	AB	AB
Bj-B2-p7709181	BB	AA	AA	AB	AA	AA	AB	AA	AA	AB	AA	AA	AA	AB	AA	AB	AB	AA	AA	AA	AB	AB	AB	AB	AB	AB	AB	AB	AB	AB	AB	AB	AB	AA	AB	AB	AA	AB	AB	AB	AB	AB	AB	AA	AB	AB	AA	AB	AB
Bj-B2-p7717934	AA	BB	BB	AB	BB	BB	AB	BB	BB	AB	BB	BB	BB	AB	BB	AB	AB	BB	BB	BB	AB	AB	AB	AB	AB	AB	AB	AB	AB	AB	AB	AB	AB	BB	AB	AB	BB	AB	AB	AB	AB	AB	AB	BB	AB	AB	BB	AB	AB
Bj-B2-p7734392	AA	BB	BB	AB	BB	BB	AB	BB	BB	AB	BB	BB	BB	AB	BB	AB	AB	BB	BB	BB	AB	AB	AB	AB	AB	AB	AB	AB	AB	AB	AB	AB	AB	BB	AB	AB	BB	AB	AB	AB	AB	AB	AB	BB	AB	AB	BB	AB	AB
Bj-B2-p7739513	BB	AA	AA	AB	AA	AA	AB	AA	AA	AB	AA	AA	--	AB	AA	AB	AB	AA	AA	AA	AB	AB	AB	AB	AB	AB	AB	AB	AB	AB	AB	AB	AB	AA	AB	AB	AA	AB	AB	AB	AB	AB	AB	--	AB	AB	AA	AB	AB
Bj-B2-p7750071	AA	BB	BB	AB	BB	BB	AB	BB	BB	AB	BB	BB	BB	AB	BB	AB	AB	BB	BB	BB	AB	AB	AB	AB	AB	AB	AB	AB	AB	AB	AB	AB	AB	BB	AB	AB	BB	AB	AB	AB	AB	AB	AB	BB	AB	AB	BB	AB	AB
Bj-B2-p7753098	BB	AA	AA	AB	AA	AA	AB	AA	AA	AB	AA	AA	AA	AB	AA	AB	AB	AA	AA	AA	AB	AB	AB	AB	AB	AB	AB	AB	AB	AB	AB	AB	AB	AA	AB	AB	AA	AB	AB	AB	AB	AB	AB	AA	AB	AB	AA	AB	AB
Bj-B2-p7816045	BB	AA	AA	AB	AA	AA	AB	AA	AA	AB	AA	AA	AA	AB	AA	AB	AB	AA	AA	AA	AB	AB	AB	AB	AB	AB	AB	AB	AB	AB	AB	AB	AB	AA	AB	AB	AA	AB	AB	AB	AB	AB	AB	AA	AB	AB	AA	AB	AB
Bj-B2-p7918792	AA	BB	BB	AB	BB	BB	AB	BB	BB	AB	BB	BB	BB	AB	BB	AB	AB	BB	BB	BB	AB	AB	AB	AB	AB	AB	AB	AB	AB	AB	AB	AB	AB	BB	AB	AB	BB	AB	AB	AB	AB	AB	AB	BB	AB	AB	BB	AB	AB
Bj-B2-p7919419	--	AA	AA	AB	AA	AA	AB	AA	AA	AB	AA	AA	AA	AB	AA	AB	AB	AA	AA	AA	AB	AB	AB	AB	AB	AB	AB	AB	AB	AB	AB	AB	AB	AA	AB	AB	AA	AB	AB	AB	AB	AB	AB	AA	AB	AB	AA	AB	AB
Bj-B2-p7929480	AA	BB	BB	AB	BB	BB	AB	BB	BB	AB	BB	BB	BB	AB	BB	AB	AB	BB	BB	BB	AB	AB	AB	AB	AB	AB	AB	AB	AB	AB	AB	AB	AB	BB	AB	AB	BB	AB	AB	AB	AB	AB	AB	BB	AB	AB	BB	AB	AB
Bj-B2-p7933561	AA	BB	BB	AB	BB	BB	AB	BB	BB	AB	BB	BB	BB	AB	BB	AB	AB	BB	BB	BB	AB	AB	AB	AB	AB	AB	AB	AB	AB	AB	AB	AB	AB	BB	AB	AB	BB	AB	AB	AB	AB	AB	AB	BB	AB	AB	BB	AB	AB
Bj-B2-p7951685	BB	BB	BB	BB	BB	BB	BB	BB	BB	BB	BB	BB	BB	BB	BB	BB	BB	BB	BB	BB	BB	BB	BB	BB	BB	BB	BB	BB	BB	BB	BB	BB	--	BB	BB	BB	BB	BB	BB	BB	BB	BB	BB	AB	BB	BB	BB	BB	BB
Bj-B2-p8125433	BB	AA	AA	AB	AA	AA	AB	AA	AA	AB	AA	AA	AA	AB	AA	AB	AB	AA	AA	AA	AB	AB	AB	AB	AB	AB	AB	AB	AB	AB	AB	AB	AB	AA	AB	AB	AA	AB	AB	AB	AB	AB	AB	AA	AB	AB	AA	AB	AB
Bj-B2-p8154106	BB	AA	AA	AB	AA	AA	AB	AA	AA	AB	AA	AA	AA	AB	AA	AB	AB	AA	AA	AA	AB	AB	AB	AB	AB	AB	AB	AB	AB	AB	AB	AB	AB	AA	AB	AB	AA	AB	AB	AB	AB	AB	AB	AA	AB	AB	AA	AB	AB
Bj-B2-p8170883	AA	BB	BB	AB	BB	BB	AB	BB	BB	AB	BB	BB	BB	AB	BB	AB	AB	BB	BB	BB	AB	AB	AB	AB	AB	AB	AB	AB	AB	AB	AB	AB	AB	BB	AB	AB	BB	AB	AB	AB	AB	AB	AB	BB	AB	AB	BB	AB	AB
Bj-B2-p8193338	AA	BB	BB	AB	BB	BB	AB	BB	BB	AB	BB	BB	BB	AB	BB	AB	AB	BB	BB	BB	AB	AB	AB	AB	AB	AB	AB	AB	AB	AB	AB	AB	AB	BB	AB	AB	BB	AB	AB	AB	AB	AB	AB	BB	AB	AB	BB	AB	AB
Bj-B2-p8221844	AA	BB	BB	AB	BB	BB	AB	BB	BB	AB	BB	BB	BB	AB	BB	AB	AB	BB	BB	BB	AB	AB	AB	AB	AB	AB	AB	AB	AB	AB	AB	AB	AB	BB	AB	AB	BB	AB	AB	AB	AB	AB	AB	BB	AB	AB	BB	AB	AB
Bj-B2-p8259216	AA	BB	BB	AB	BB	BB	AB	BB	BB	AB	BB	BB	BB	AB	BB	AB	AB	BB	BB	BB	AB	AB	AB	AB	AB	AB	AB	AB	AB	AB	AB	AB	AB	BB	AB	AB	BB	AB	AB	AB	AB	AB	AB	BB	AB	AB	BB	AB	AB
Bj-B2-p8272266	AA	BB	BB	AB	BB	BB	AB	BB	BB	AB	BB	BB	BB	AB	BB	AB	AB	BB	BB	BB	AB	AB	AB	AB	AB	AB	AB	AB	AB	AB	AB	AB	AB	BB	AB	AB	BB	AB	AB	AB	AB	AB	AB	BB	AB	AB	BB	AB	AB
Bj-B2-p8278360	BB	AA	AA	AB	AA	AA	AB	AA	AA	AB	AA	AA	AA	AB	AA	AB	AB	AA	AA	AA	AB	AB	AB	AB	AB	AB	AB	AB	AB	AB	AB	AB	AB	AA	AB	AB	AA	AB	AB	AB	AB	AB	AB	AA	AB	AB	AA	AB	AB
Bj-B2-p8278530	BB	AA	AA	AB	AA	AA	AB	AA	AA	AB	AA	AA	AA	AB	AA	AB	AB	AA	AA	AA	AB	AB	AB	AB	AB	AB	AB	AB	AB	AB	AB	AB	AB	AA	AB	AB	AA	AB	AB	AB	AB	AB	AB	AA	AB	AB	AA	AB	AB
Bj-B2-p8285316	AA	BB	BB	AB	BB	BB	AB	BB	BB	AB	BB	BB	BB	AB	BB	AB	AB	BB	BB	BB	AB	AB	AB	AB	AB	AB	AB	AB	AB	AB	AB	AB	AB	BB	AB	AB	BB	AB	AB	AB	AB	AB	AB	BB	AB	AB	BB	AB	AB
Bj-B2-p8307675	AA	BB	BB	AB	BB	BB	AB	BB	BB	AB	BB	BB	BB	AB	BB	AB	AB	BB	BB	BB	AB	AB	AB	AB	AB	AB	AB	AB	AB	AB	AB	AB	AB	BB	AB	AB	BB	AB	AB	AB	AB	AB	AB	BB	AB	AB	BB	AB	AB
Bj-B2-p8354827	BB	AA	AA	AB	AA	AA	AB	AA	AA	AB	AA	AA	AA	AB	AA	AB	AB	AA	AA	AA	AB	AB	AB	AB	AB	AB	AB	AB	AB	AB	AB	AB	AB	AA	AB	AB	AA	AB	AB	AB	AB	AB	AB	AA	AB	AB	AA	AB	AB
Bj-B2-p8361192	BB	AA	AA	AB	AA	AA	AB	AA	AA	AB	AA	AA	AA	AB	AA	AB	AB	AA	AA	AA	AB	AB	AB	AB	AB	AB	AB	AB	AB	AB	AB	AB	AB	AA	AB	AB	AA	AB	AB	AB	AB	AB	AB	AA	AB	AB	AA	AB	AB
Bj-B2-p8385016	AA	BB	BB	AB	BB	BB	AB	BB	BB	AB	BB	BB	BB	AB	BB	AB	AB	BB	BB	BB	AB	AB	AB	AB	AB	AB	AB	AB	AB	AB	AB	AB	AB	BB	AB	AB	BB	AB	AB	AB	AB	AB	AB	BB	AB	AB	BB	AB	AB
Bj-B2-p8391090	AA	BB	BB	AB	BB	BB	AB	BB	BB	AB	BB	BB	BB	AB	BB	AB	AB	BB	BB	BB	AB	AB	AB	AB	AB	AB	AB	AB	AB	AB	AB	AB	AB	BB	AB	AB	BB	AB	AB	AB	AB	AB	AB	BB	AB	AB	BB	AB	AB
Bj-B2-p8410646	AA	BB	BB	AB	BB	BB	AB	BB	BB	AB	BB	BB	BB	AB	BB	AB	AB	BB	BB	BB	AB	AB	AB	AB	AB	AB	AB	AB	AB	AB	AB	AB	AB	BB	AB	AB	BB	AB	AB	AB	AB	AB	AB	BB	AB	AB	BB	AB	AB
Bj-B2-p8437605	--	BB	BB	AB	BB	BB	AB	BB	BB	AB	BB	BB	BB	AB	BB	AB	AB	BB	BB	BB	AB	AB	AB	AB	AB	AB	AB	AB	AB	AB	AB	AB	AB	BB	AB	AB	BB	AB	AB	AB	AB	AB	AB	BB	AB	AB	BB	AB	AB
Bj-B2-p8587741	--	AA	AA	AB	AA	AA	AB	AA	AA	AB	AA	AA	AA	AB	AA	AB	AB	AA	AA	AA	AB	AB	AB	AB	AB	AB	AB	AB	AB	AB	AB	AB	AB	AA	AB	AB	AA	AB	AB	AB	AB	AB	AB	AA	AB	AB	AA	AB	AB
Bj-B2-p8637320	BB	AA	AA	AB	AA	AA	AB	AA	AA	AB	AA	AA	AA	AB	AA	AB	AB	AA	AA	AA	AB	AB	AB	AB	AB	AB	AB	AB	AB	AB	AB	AB	AB	AA	AB	AB	AA	AB	AB	AB	AB	AB	AB	AA	AB	AB	AA	AB	AB
Bj-B2-p8810278	BB	AA	AA	AB	AA	AA	AB	AA	AA	AB	AA	AA	AA	AB	AA	AB	AB	AA	AA	AA	AB	AB	AB	AB	AB	AB	AB	AB	AB	AB	AB	AB	AB	AA	AB	AB	AA	AB	AB	AB	AB	AB	AB	AA	AB	AB	AA	AB	AB
Bj-B2-p8830488	BB	AA	AA	AB	AA	AA	AB	AA	AA	AB	AA	AA	AA	AB	AA	AB	AB	AA	AA	AA	AB	AB	AB	AB	AB	AB	AB	AB	AB	AB	AB	AB	AB	AA	AB	AB	AA	AB	AB	AB	AB	AB	AB	AA	AB	AB	AA	AB	AB
Bj-B2-p8960669	AB	AA	AA	AB	AA	AA	AB	AA	AA	AB	AA	AA	AA	AB	AA	AB	AB	AA	AA	AA	AB	AB	AB	AB	AB	AB	AB	AB	AB	AB	AB	AB	AB	AA	AB	AB	AA	AB	AB	AB	AB	AB	AB	AA	AB	AB	AA	AB	AB
Bj-B2-p9012439	AA	BB	BB	AB	BB	BB	AB	BB	BB	AB	BB	BB	BB	AB	BB	AB	AB	BB	BB	BB	AB	AB	AB	AB	AB	AB	AB	AB	AB	AB	AB	AB	AB	BB	AB	AB	BB	AB	AB	AB	AB	AB	AB	BB	AB	AB	BB	AB	AB
Bj-B2-p9040584	BB	AA	AA	AB	AA	AA	AB	AA	AA	AB	AA	AA	AA	AB	AA	AB	AB	AA	AA	AA	AB	AB	AB	AB	AB	AB	AB	AB	AB	AB	AB	AB	AB	AA	AB	AB	AA	AB	AB	AB	AB	AB	AB	AA	AB	AB	AA	AB	AB
Bj-B2-p9042378	BB	AA	AA	AB	AA	AA	AB	AA	AA	AB	AA	AA	AA	AB	AA	AB	AB	AA	AA	AA	AB	AB	AB	AB	AB	AB	AB	AB	AB	AB	AB	AB	AB	AA	AB	AB	AA	AB	AB	AB	AB	AB	AB	AA	AB	AB	AA	AB	AB
Bj-B2-p9059013	--	AA	AA	AB	AA	AA	AB	AA	AA	AB	AA	AA	AA	AB	AA	AB	AB	AA	AA	AA	AB	AB	AB	AB	AB	AB	AB	AB	AB	AB	AB	AB	AB	AA	AB	AB	AA	AB	AB	AB	AB	AB	AB	AA	AB	AB	AA	AB	AB
Bj-B2-p9077395	AB	AA	AA	AB	AA	AA	AB	AA	AA	AB	AA	AA	AA	AB	AA	AB	AB	AA	AA	AA	AB	AB	AB	AB	AB	AB	AB	AB	AB	AB	AB	AB	AB	AA	AB	AB	AA	AB	AB	AB	AB	AB	AB	AA	AB	AB	AA	AB	AB
Bj-B2-p9086320	--	BB	BB	AB	BB	BB	AB	BB	BB	AB	BB	BB	BB	AB	BB	AB	AB	BB	BB	BB	AB	AB	AB	AB	AB	AB	AB	AB	AB	AB	AB	AB	AB	BB	AB	AB	BB	AB	AB	AB	AB	AB	AB	BB	AB	AB	BB	AB	AB
Bj-B2-p9114347	BB	AA	AA	AB	AA	AA	AB	AA	AA	AB	AA	AA	AA	AB	AA	AB	AB	AA	AA	AA	AB	AB	AB	AB	AB	AB	AB	AB	AB	AB	AB	AB	AB	AA	AB	AB	AA	AB	AB	AB	AB	AB	AB	AA	AB	AB	AA	AB	AB
Bj-B2-p9150628	AA	BB	BB	AB	BB	BB	AB	BB	BB	AB	BB	BB	BB	AB	BB	AB	AB	BB	BB	BB	AB	AB	AB	AB	AB	AB	AB	AB	AB	AB	AB	AB	AB	BB	AB	AB	BB	AB	AB	AB	AB	AB	AB	BB	AB	AB	BB	AB	AB
Bj-B2-p9156224	--	BB	BB	AB	BB	BB	AB	BB	BB	AB	BB	BB	BB	AB	BB	AB	AB	BB	BB	BB	AB	AB	AB	AB	AB	AB	AB	AB	AB	AB	AB	AB	AB	BB	AB	AB	BB	AB	AB	AB	AB	AB	AB	BB	AB	AB	BB	AB	AB
Bj-B2-p9161990	AB	AA	AA	AA	AB	AA	AB	AB	AA	AA	AB	AB	AA	AB	AB	AA	AA	AA	AB	AB	AB	AA	AB	AB	AB	AB	AB	AA	AB	AB	AB	AA	AB	AB	AA	AA	AA	AB	AA	AA	AB	AA	AB	AA	AB	AA	AB	AB	AB
Bj-B2-p92255	BB	AA	AA	AA	AA	AB	AB	AB	AA	AA	AB	AB	AA	AB	AB	AA	AB	AA	AB	AB	AB	AA	AA	AB	AA	AB	AB	AA	AA	AA	AB	AB	AB	AA	AA	AB	AB	AB	AB	AA	AB	AA	AA	AA	AB	AB	AA	AA	AA
Bj-B2-p9359183	--	AA	AA	AB	AA	AA	AB	AA	AA	AB	AA	AA	AA	AB	AA	AB	AB	AA	AA	AA	AB	AB	AB	AB	AB	AB	AB	AB	AB	AB	AB	AB	AB	AA	AB	AB	AA	AB	AB	AB	AB	AB	AB	AA	AB	AB	AA	AB	AB
Bj-B2-p9377221	BB	AA	AA	AB	AA	AA	AB	AA	AA	AB	AA	AA	AA	AB	AA	AB	AB	AA	AA	AA	AB	AB	AB	AB	AB	AB	AB	AB	AB	AB	AB	AB	AB	AA	AB	AB	AA	AB	AB	AB	AB	AB	AB	AA	AB	AB	AA	AB	AB
Bj-B2-p9383490	AA	BB	BB	AB	BB	BB	AB	BB	BB	AB	BB	BB	BB	AB	BB	AB	AB	BB	BB	BB	AB	AB	AB	AB	AB	AB	AB	AB	AB	AB	AB	AB	AB	BB	AB	AB	BB	AB	AB	AB	AB	AB	AB	BB	AB	AB	BB	AB	AB
Bj-B2-p9384714	BB	AA	AA	AB	AA	AA	AB	AA	AA	AB	AA	AA	AA	AB	AA	AB	AB	AA	AA	AA	AB	AB	AB	AB	AB	AB	AB	AB	AB	AB	AB	AB	AB	AA	AB	AB	AA	AB	AB	AB	AB	AB	AB	AA	AB	AB	AA	AB	AB
Bj-B2-p9397092	AA	BB	BB	AB	BB	BB	AB	BB	BB	AB	BB	BB	BB	AB	BB	AB	AB	BB	BB	BB	AB	AB	AB	AB	AB	AB	AB	AB	AB	AB	AB	AB	AB	BB	AB	AB	BB	AB	AB	AB	AB	AB	AB	BB	AB	AB	BB	AB	AB
Bj-B2-p9413232	AB	BB	BB	AB	BB	BB	AB	BB	BB	AB	BB	BB	BB	AB	BB	AB	AB	BB	BB	BB	AB	AB	AB	AB	AB	AB	AB	AB	AB	AB	AB	AB	AB	BB	AB	AB	BB	AB	AB	AB	AB	AB	AB	BB	AB	AB	BB	AB	AB
Bj-B2-p9420122	BB	AA	AA	AB	AA	AA	AB	AA	AA	AB	AA	AA	AA	AB	AA	AB	AB	AA	AA	AA	AB	AB	AB	AB	AB	AB	AB	AB	AB	AB	AB	AB	AB	AA	AB	AB	AA	AB	AB	AB	AB	AB	AB	AA	AB	AB	AA	AB	AB
Bj-B2-p9438409	BB	AA	AA	AB	AA	AA	AB	AA	AA	AB	AA	AA	AA	AB	AA	AB	AB	AA	AA	AA	AB	AB	AB	AB	AB	AB	AB	AB	AB	AB	AB	AB	AB	AA	AB	AB	AA	AB	AB	AB	AB	AB	AB	--	AB	AB	AA	AB	AB
Bj-B2-p9532490	--	BB	BB	AB	BB	BB	AB	BB	BB	AB	BB	BB	BB	AB	BB	AB	AB	BB	BB	BB	AB	AB	AB	AB	AB	AB	AB	AB	AB	AB	AB	AB	AB	BB	AB	AB	BB	AB	AB	AB	AB	AB	AB	BB	AB	AB	BB	AB	AB
Bj-B2-p96278	AA	AB	AB	AB	AB	AA	AA	AA	AB	AB	AA	AA	AB	AA	AA	AB	AA	AB	AA	AA	AA	AB	AB	AA	AB	AA	AA	AB	AB	AB	AA	AA	AA	AB	AB	AA	AA	AA	AA	AB	AA	AB	AB	AB	AA	AA	AB	AB	AB
Bj-B2-p9651942	AA	BB	BB	AB	BB	BB	AB	BB	BB	AB	BB	BB	BB	AB	BB	AB	AB	BB	BB	BB	AB	AB	AB	AB	AB	AB	AB	AB	AB	AB	AB	AB	AB	BB	AB	AB	BB	AB	AB	AB	AB	AB	AB	BB	AB	AB	BB	AB	AB
Bj-B2-p9661411	BB	AA	AA	AB	AA	AA	AB	AA	AA	AB	AA	AA	--	AB	AA	AB	AB	AA	AA	AA	AB	AB	AB	AB	AB	AB	AB	AB	AB	AB	AB	AB	AB	AA	AB	AB	AA	AB	AB	AB	AB	AB	AB	--	AB	AB	AA	AB	AB
Bj-B2-p9675758	AA	BB	BB	AB	BB	BB	AB	BB	BB	AB	BB	BB	BB	AB	BB	AB	AB	BB	BB	BB	AB	AB	AB	AB	AB	AB	AB	AB	AB	AB	AB	AB	AB	BB	AB	AB	BB	AB	AB	AB	AB	AB	AB	BB	AB	AB	BB	AB	AB
Bj-B2-p9681791	AA	BB	BB	AB	BB	BB	AB	BB	BB	AB	BB	BB	BB	AB	BB	AB	AB	BB	BB	BB	AB	AB	AB	AB	AB	AB	AB	AB	AB	AB	AB	AB	AB	BB	AB	AB	BB	AB	AB	AB	AB	AB	AB	BB	AB	AB	BB	AB	AB
Bj-B2-p9684202	--	BB	BB	AB	BB	BB	AB	BB	BB	AB	BB	BB	BB	AB	BB	AB	AB	BB	BB	BB	AB	AB	AB	AB	AB	AB	AB	AB	AB	AB	AB	AB	AB	BB	AB	AB	BB	AB	AB	AB	AB	AB	AB	BB	AB	AB	BB	AB	AB
Bj-B2-p9697479	--	AA	AA	AB	AA	AA	AB	AA	AA	AB	AA	AA	AA	AB	AA	AB	AB	AA	AA	AA	AB	AB	AB	AB	AB	AB	AB	AB	AB	AB	AB	AB	AB	AA	AB	AB	AA	AB	AB	AB	AB	AB	AB	AA	AB	AB	AA	AB	AB
Bj-B2-p9715048	BB	AA	AA	AB	AA	AA	AB	AA	AA	AB	AA	AA	AA	AB	AA	AB	AB	AA	AA	AA	AB	AB	AB	AB	AB	AB	AB	AB	AB	AB	AB	AB	AB	AA	AB	AB	AA	AB	AB	AB	AB	AB	AB	AA	AB	AB	AA	AB	AB
Bj-B2-p9744764	--	BB	BB	AB	BB	BB	AB	BB	BB	AB	BB	BB	BB	AB	BB	AB	AB	BB	BB	BB	AB	AB	AB	AB	AB	AB	AB	AB	AB	AB	AB	AB	AB	BB	AB	AB	BB	AB	AB	AB	AB	AB	AB	BB	AB	AB	BB	AB	AB
Bj-B2-p9767206	--	BB	BB	AB	BB	BB	AB	BB	BB	AB	BB	BB	BB	AB	BB	AB	AB	BB	BB	BB	AB	AB	AB	AB	AB	AB	AB	AB	AB	AB	AB	AB	AB	BB	AB	AB	BB	AB	AB	AB	AB	AB	AB	BB	AB	AB	BB	AB	AB
Bj-B2-p9768383	AA	BB	BB	AB	BB	BB	AB	BB	BB	AB	BB	BB	BB	AB	BB	AB	AB	BB	BB	BB	AB	AB	AB	AB	AB	AB	AB	AB	AB	AB	AB	AB	AB	BB	AB	AB	BB	AB	AB	AB	AB	AB	AB	BB	AB	AB	BB	AB	AB
Bj-B2-p9787375	AA	BB	BB	AB	BB	BB	AB	BB	BB	AB	BB	BB	BB	AB	BB	AB	AB	BB	BB	BB	AB	AB	AB	AB	AB	AB	AB	AB	AB	AB	AB	AB	AB	BB	AB	AB	BB	AB	AB	AB	AB	AB	AB	BB	AB	AB	BB	AB	AB
Bj-B2-p9804234	AA	BB	BB	AB	BB	BB	AB	BB	BB	AB	BB	BB	BB	AB	BB	AB	AB	BB	BB	BB	AB	AB	AB	AB	AB	AB	AB	AB	AB	AB	AB	AB	AB	BB	AB	AB	BB	AB	AB	AB	AB	AB	AB	BB	AB	AB	BB	AB	AB
Bj-B2-p9816845	--	AA	AA	AB	AA	AA	AB	AA	AA	AB	AA	AA	AA	AB	AA	AB	AB	AA	AA	AA	AB	AB	AB	AB	AB	AB	AB	AB	AB	AB	AB	AB	AB	AA	AB	AB	AA	AB	AB	AB	AB	AB	AB	AA	AB	AB	AA	AB	AB
Bj-B2-p9834651	AA	AB	AA	AA	--	--	AA	--	--	AA	AA	--	--	AA	--	AA	AA	--	--	AB	AA	AA	AA	AA	AA	AA	AA	AA	AA	AA	AA	AA	AA	AB	AA	AA	AB	AA	AA	AA	AA	AA	AA	--	AA	AA	--	AA	AA
Bj-B2-p9934313	AB	BB	BB	AB	BB	BB	AB	BB	BB	AB	BB	BB	BB	AB	BB	AB	AB	BB	BB	BB	AB	AB	AB	AB	AB	AB	AB	AB	AB	AB	AB	AB	AB	BB	AB	AB	BB	AB	AB	AB	AB	AB	AB	BB	AB	AB	BB	AB	AB
Bj-B2-p9938859	BB	AA	AA	AB	AA	AA	AB	AA	AA	AB	AA	AA	AA	AB	AA	AB	AB	AA	AA	AA	AB	AB	AB	AB	AB	AB	AB	AB	AB	AB	AB	AB	AB	AA	AB	AB	AA	AB	AB	AB	AB	AB	AB	AA	AB	AB	AA	AB	AB
Bj-B2-p9941303	BB	AA	AA	AB	AA	AA	AB	AA	AA	AB	AA	AA	AA	AB	AA	AB	AB	AA	AA	AA	AB	AB	AB	AB	AB	AB	AB	AB	AB	AB	AB	AB	AB	AA	AB	AB	AA	AB	AB	AB	AB	AB	AB	AA	AB	AB	AA	AB	AB
Bj-B2-p9973987	BB	AA	AA	AB	AA	AA	AB	AA	AA	AB	AA	AA	AA	AB	AA	AB	AB	AA	AA	AA	AB	AB	AB	AB	AB	AB	AB	AB	AB	AB	AB	AB	AB	AA	AB	AB	AA	AB	AB	AB	AB	AB	AB	AA	AB	AB	AA	AB	AB
Bj-B2-p9981678	--	AA	AA	AB	AA	AA	AB	AA	AA	AB	AA	AA	AA	AB	AA	AB	AB	AA	AA	AA	AB	AB	AB	AB	AB	AB	AB	AB	AB	AB	AB	AB	AB	AA	AB	AB	AA	AB	AB	AB	AB	AB	AB	AA	AB	AB	AA	AB	AB
Bj-B2-p9991931	BB	AA	AA	AB	AA	AA	AB	AA	AA	AB	AA	AA	AA	AB	AA	AB	AB	AA	AA	AA	AB	AB	AB	AB	AB	AB	AB	AB	AB	AB	AB	AB	AB	AA	AB	AB	AA	AB	AB	AB	AB	AB	AB	AA	AB	AB	AA	AB	AB
Bj-B3-p10095838	AA	BB	BB	BB	BB	AB	AB	AB	AB	AB	BB	AB	BB	AB	BB	AB	AB	BB	BB	BB	AB	AB	BB	BB	BB	AB	AB	AB	AB	BB	BB	AB	BB	BB	AB	BB	BB	AB	BB	AB	AB	BB	AB	AB	AB	AB	BB	AB	BB
Bj-B3-p10103757	BB	AA	AA	AA	AA	AB	AB	AB	AB	AB	AA	AB	AA	AB	AA	AB	AB	AA	AA	AA	AB	AB	AA	AA	AA	AB	AB	AB	AB	AA	AA	AB	AA	AA	AB	AA	AA	AB	AA	AB	AB	AA	AB	AB	AB	AB	AA	AB	AA
Bj-B3-p10117113	--	AA	AA	AA	AA	AB	AB	AB	AB	AB	AA	AB	AA	AB	AA	AB	AB	AA	AA	AA	AB	AB	AA	AA	AA	AB	AB	AB	AB	AA	AA	AB	AA	AA	AB	AA	AA	AB	AA	AB	AB	AA	AB	AB	AB	AB	AA	AB	AA
Bj-B3-p10152003	--	AA	AA	AA	AA	AB	AB	AB	AB	AB	AA	AB	AA	AB	AA	AB	AB	AA	AA	AA	AB	AB	AA	AA	AA	AB	AB	AB	AB	AA	AA	AB	AA	AA	AB	AA	AA	AB	AA	AB	AB	AA	AB	AB	AB	AB	AA	AB	AA
Bj-B3-p10170922	BB	AA	AA	AA	AA	AB	AB	AB	AB	AB	AA	AB	AA	AB	AA	AB	AB	AA	AA	AA	AB	AB	AA	AA	AA	AB	AB	AB	AB	AA	AA	AB	AA	AA	AB	AA	AA	AB	AA	AB	AB	AA	AB	AB	AB	AB	AA	AB	AA
Bj-B3-p10185684	--	BB	BB	BB	BB	AB	AB	AB	AB	AB	BB	AB	BB	AB	BB	AB	AB	BB	BB	BB	AB	AB	BB	BB	BB	AB	AB	AB	AB	BB	BB	AB	BB	BB	AB	BB	BB	AB	BB	AB	AB	BB	AB	AB	AB	AB	BB	AB	BB
Bj-B3-p102229	BB	AA	AA	AA	AB	AA	AA	AB	AB	AB	AB	AB	AB	AA	AA	AA	AA	AA	AB	AB	AA	AB	AB	AB	AB	AA	AB	AA	AB	AB	AA	AB	AB	AB	AA	AA	AA	AA	AA	AB	AB	AA	AB	AA	AA	AB	AB	AA	AA
Bj-B3-p1023205	AA	AA	BB	AA	AA	AA	AA	AA	AA	AA	AA	AA	AA	AA	AA	AA	AA	AA	AA	AA	AA	AA	AA	AA	AA	AA	AA	AA	AA	AA	AA	AA	AA	AA	AA	AA	AA	AA	AA	AA	AA	AA	AA	AA	AA	AA	AA	AA	AA
Bj-B3-p1025548	BB	BB	AB	BB	BB	BB	BB	BB	BB	BB	BB	BB	BB	BB	BB	BB	BB	BB	BB	BB	BB	BB	BB	BB	BB	BB	BB	BB	BB	BB	BB	BB	BB	BB	BB	BB	BB	BB	BB	BB	BB	BB	BB	BB	BB	BB	BB	BB	BB
Bj-B3-p10288672	BB	AA	AA	AA	AA	AB	AB	AB	AB	AB	AA	AB	AA	AB	AA	AB	AB	AA	AA	AA	AB	AB	AA	AA	AA	AB	AB	AB	AB	AA	AA	AB	AA	AA	AB	AA	AA	AB	AA	AB	AB	AA	AB	AB	AB	AB	AA	AB	AA
Bj-B3-p10290924	--	BB	BB	BB	BB	AB	AB	AB	AB	AB	BB	AB	BB	AB	BB	AB	AB	BB	BB	BB	AB	AB	BB	BB	BB	AB	AB	AB	AB	BB	BB	AB	BB	BB	AB	BB	BB	AB	BB	AB	AB	BB	AB	AB	AB	AB	BB	AB	BB
Bj-B3-p10316305	BB	AA	AA	AA	AA	AB	AB	AB	AB	AB	AA	AB	AA	AB	AA	AB	AB	AA	AA	AA	AB	AB	AA	AA	AA	AB	AB	AB	AB	AA	AA	AB	AA	AA	AB	AA	AA	AB	AA	AB	AB	AA	AB	AB	AB	AB	AA	AB	AA
Bj-B3-p10320702	--	BB	BB	BB	BB	AB	AB	AB	AB	AB	BB	AB	BB	AB	BB	AB	AB	BB	BB	BB	AB	AB	BB	BB	BB	AB	AB	AB	AB	BB	BB	AB	BB	BB	AB	BB	BB	AB	BB	AB	AB	BB	AB	AB	AB	AB	BB	AB	BB
Bj-B3-p1032194	BB	BB	AA	BB	BB	BB	BB	BB	BB	BB	BB	BB	BB	BB	BB	BB	BB	BB	BB	BB	BB	BB	BB	BB	BB	BB	BB	BB	BB	BB	BB	BB	BB	BB	BB	BB	BB	BB	BB	BB	BB	BB	BB	BB	BB	BB	BB	BB	BB
Bj-B3-p10333036	AA	BB	BB	BB	BB	AB	AB	AB	AB	AB	BB	AB	BB	AB	BB	AB	AB	BB	BB	BB	AB	AB	BB	BB	BB	AB	AB	AB	AB	BB	BB	AB	BB	BB	AB	BB	BB	AB	BB	AB	AB	BB	AB	AB	AB	AB	BB	AB	BB
Bj-B3-p1047814	AB	BB	BB	BB	BB	BB	BB	AB	AB	AB	AB	AB	AB	BB	BB	BB	BB	BB	AB	AB	BB	AB	AB	AB	AB	BB	AB	BB	AB	AB	BB	AB	AB	AB	BB	BB	BB	AB	BB	AB	AB	BB	AB	BB	BB	AB	AB	BB	BB
Bj-B3-p1059239	AA	BB	BB	BB	BB	AB	BB	AB	AB	AB	AB	AB	AB	BB	BB	BB	BB	BB	AB	AB	BB	AB	AB	AB	AB	BB	AB	BB	AB	AB	BB	AB	AB	AB	BB	BB	BB	AB	BB	AB	AB	BB	AB	BB	BB	AB	AB	BB	BB
Bj-B3-p1061254	BB	AA	AA	AA	AA	AB	AA	AB	AB	AB	AB	AB	AB	AA	AA	AA	AA	AA	AB	AB	AA	AB	AB	AB	AB	AA	AB	AA	AB	AB	AA	AB	AB	AB	AA	AA	AA	AB	AA	AB	AB	AA	AB	AA	AA	AB	AB	AA	AA
Bj-B3-p1065810	BB	AB	AB	AB	AB	BB	AB	BB	BB	BB	BB	BB	BB	AB	AB	AB	AB	AB	BB	BB	AB	BB	BB	BB	BB	AB	BB	AB	BB	BB	AB	BB	BB	BB	AB	AB	AB	BB	AB	BB	BB	AB	BB	AB	AB	BB	BB	AB	AB
Bj-B3-p1091801	AA	BB	BB	BB	BB	AB	BB	AB	AB	AB	AB	AB	AB	BB	BB	BB	BB	BB	AB	AB	BB	AB	AB	AB	AB	BB	AB	BB	AB	AB	BB	AB	AB	AB	BB	BB	BB	AB	BB	AB	AB	BB	AB	BB	BB	AB	AB	BB	BB
Bj-B3-p1094224	AA	BB	BB	BB	BB	AB	BB	AB	AB	AB	AB	AB	AB	BB	BB	BB	BB	BB	AB	AB	BB	AB	AB	AB	AB	BB	AB	BB	AB	AB	BB	AB	AB	AB	BB	BB	BB	AB	BB	AB	AB	BB	AB	BB	BB	AB	AB	BB	BB
Bj-B3-p1098553	BB	AA	AA	AA	AA	AB	AA	AB	AB	AB	AB	AB	AB	AA	AA	AA	AA	AA	AB	AB	AA	AB	AB	AB	AB	AA	AB	AA	AB	AB	AA	AB	AB	AB	AA	AA	AA	AB	AA	AB	AB	AA	AB	AA	AA	AB	AB	AA	AA
Bj-B3-p110224	AA	AA	BB	AA	AA	AA	AA	AA	AA	AA	AA	AA	AA	AA	AA	AA	AA	AA	AA	AA	AA	AA	AA	AA	AA	AA	AA	AA	AA	AA	AA	AA	AA	AA	AA	AA	AA	AA	AA	AA	AA	AA	AA	AA	AA	AA	AA	AA	AA
Bj-B3-p11057648	BB	AA	AA	AA	AA	AB	AB	AB	AB	AB	AA	AB	AA	AB	AA	AB	AB	AA	AA	AA	AB	AB	AA	AA	AA	AB	AB	AB	AB	AA	AA	AB	AA	AA	AB	AA	AA	AB	AA	AB	AB	AA	AB	AB	AB	AB	AA	AB	AA
Bj-B3-p11076586	AA	BB	BB	BB	BB	AB	AB	AB	AB	AB	BB	AB	BB	AB	BB	AB	AB	BB	BB	BB	AB	AB	BB	BB	BB	AB	AB	AB	AB	BB	BB	AB	BB	BB	AB	BB	BB	AB	BB	AB	AB	BB	AB	AB	AB	AB	BB	AB	BB
Bj-B3-p11078832	--	BB	BB	BB	BB	AB	AB	AB	AB	AB	BB	AB	BB	AB	BB	AB	AB	BB	BB	BB	AB	AB	BB	BB	BB	AB	AB	AB	AB	BB	BB	AB	BB	BB	AB	BB	BB	AB	BB	AB	AB	BB	AB	AB	AB	AB	BB	AB	BB
[truncated: 9,733 more rows]
[truncated: 330 more columns]
